# Supplementary material for: Predicting chemical bioavailability using microarray gene expression data and regression modeling: A tale of three explosive compounds
Source: BMC Genomics. 2016 Mar 8;17:205. doi: 10.1186/s12864-016-2541-5 (PMC4784335; doi:10.1186/s12864-016-2541-5)
Supplement: Additional file 2: — Identified DE genes (predictor genes), their expression data and measured tissue residue results for 4- and 14-day TNT-exposed earthworms. (XLSX 996 kb) [file 12864_2016_2541_MOESM2_ESM.xlsx]

## Sheet: OriginalD4
HELP
Contents
Description of the problem
Genes which are differentially expressed among classes
View expression of significant genes
View clustered heatmap of significant genes
View dynamic parallel coordinate plot of significant genes
Filtering parameters
Description of the problem:
Number of classes: 6
Number of genes that passed filtering criteria: 15268
Type of univariate test used: F-test
Class variable : OD4
Multivariate Permutations test was computed based on 12870 random permutations
Confidence level of false discovery rate assessment: 80 %
Maximum allowed proportion of false-positive genes: 0.1
Genes which are differentially expressed among classes:
Number of significant genes by controlling the proportion of false positive genes: 1758
Table 1 - Sorted by p-value of the univariate test.
Class 1: OD4; Class 2: OD4-12; Class 3: OD4-24; Class 4: OD4-48; Class 5: OD4-6; Class 6: OD4-96.
With probability of 80% the first 1758 genes contain no more than 10% of false discoveries. Further extension of the list was halted because the list would contain more than 100 false discoveries
The 'Pairwise significant' column shows pairs of classes with significantly different gene expression at alpha = 0.01 . Class labels in a pair are ordered (ascending) by their averaged gene expression.
	Parametric p-value	Geom mean of intensities in class 1	Geom mean of intensities in class 2	Geom mean of intensities in class 3	Geom mean of intensities in class 4	Geom mean of intensities in class 5	Geom mean of intensities in class 6	UniqueID	Anno-	Symbol	Pairwise significant	Overlap with RepeatD4	Overlap with D4Controls	Excluding D4Controls	Gene ID of overlap with RepeatD4	Final DE genes for TNT-D4
									tations			118	851	65	118	53
1	< 1e-07	2948.52	2681.88	1601.74	722.84	2617.67	432.06	TA1-194525	Info	TA1-194525	(3, 1), (4, 1), (6, 1), (3, 2), (4, 2), (6, 2), (4, 3), (3, 5), (6, 3), (4, 5), (6, 4), (6, 5)	1	1	2	TA1-194525
2	< 1e-07	2160.85	1921.61	1208.74	692.36	1888.43	465.18	TA1-174035	Info	TA1-174035	(3, 1), (4, 1), (6, 1), (3, 2), (4, 2), (6, 2), (4, 3), (3, 5), (6, 3), (4, 5), (6, 5)	1	1	2	TA1-174035
3	< 1e-07	212.18	198.83	227.12	1001.2	159.51	754.67	TA2-105811	Info	TA2-105811	(1, 4), (1, 6), (2, 4), (2, 6), (3, 4), (3, 6), (5, 4), (5, 6)	0	0	0
4	< 1e-07	315.16	319.69	210.64	136.41	296.85	85.11	TA2-029918	Info	TA2-029918	(4, 1), (6, 1), (4, 2), (6, 2), (6, 3), (4, 5), (6, 5)	1	1	2	TA2-029918
5	< 1e-07	1526.66	1171.88	1054.71	314.23	1243.64	253.01	TA1-199206	Info	TA1-199206	(4, 1), (6, 1), (4, 2), (6, 2), (4, 3), (6, 3), (4, 5), (6, 5)	0	1	1
6	< 1e-07	859.61	741.5	507.52	348.51	816.78	213.14	TA2-139945	Info	TA2-139945	(3, 1), (4, 1), (6, 1), (4, 2), (6, 2), (6, 3), (4, 5), (6, 5)	1	1	2	TA2-139945
7	< 1e-07	192.55	159.04	160.66	755.31	123.52	602.7	TA1-166756	Info	TA1-166756	(1, 4), (1, 6), (2, 4), (2, 6), (3, 4), (3, 6), (5, 4), (5, 6)	0	0	0
8	< 1e-07	195.25	244.12	243.53	460.33	274.38	786.51	TA1-178666	Info	TA1-178666	(1, 4), (1, 6), (2, 4), (2, 6), (3, 4), (3, 6), (5, 4), (4, 6), (5, 6)	0	0	0
9	< 1e-07	1622.27	1681.67	1812.63	5006.75	1573.01	6333.15	TA2-122736	Info	TA2-122736	(1, 4), (1, 6), (2, 4), (2, 6), (3, 4), (3, 6), (5, 4), (5, 6)	0	0	0
10	< 1e-07	196.41	276.93	324.61	478.71	318.9	412.34	TA1-045975	Info	TA1-045975	(1, 2), (1, 3), (1, 4), (1, 5), (1, 6), (2, 4), (2, 6), (3, 4), (5, 4)	0	0	0
11	< 1e-07	576.62	374.17	383.74	249.57	418.22	252.59	TA1-108831	Info	TA1-108831	(2, 1), (3, 1), (4, 1), (5, 1), (6, 1), (4, 2), (6, 2), (4, 3), (6, 3), (4, 5), (6, 5)	0	1	1
12	< 1e-07	199.65	287.96	369.96	526.73	358.9	491.04	TA1-186007	Info	TA1-186007	(1, 2), (1, 3), (1, 4), (1, 5), (1, 6), (2, 4), (2, 6), (5, 4)	0	0	0
13	< 1e-07	485.35	768.42	752.47	892.68	630.47	780.9	TA1-002058	Info	TA1-002058	(1, 2), (1, 3), (1, 4), (1, 5), (1, 6), (5, 4)	0	1	1
14	< 1e-07	2459.59	1678.51	1883.15	1135.4	1833.86	1391.93	TA2-038483	Info	TA2-038483	(2, 1), (4, 1), (5, 1), (6, 1), (4, 2), (4, 3), (6, 3), (4, 5), (6, 5)	0	1	1
15	< 1e-07	2241.76	1537.89	1310.04	584.18	1886.19	593.65	TA2-003938	Info	TA2-003938	(4, 1), (6, 1), (4, 2), (6, 2), (4, 3), (6, 3), (4, 5), (6, 5)	0	1	1
16	1e-07	83.66	157.48	108.3	412.24	108.9	216.38	TA1-032406	Info	TA1-032406	(1, 2), (1, 4), (1, 6), (2, 4), (3, 4), (3, 6), (5, 4), (6, 4), (5, 6)	0	1	1
17	1e-07	1851.44	1352.37	1401.3	932.48	1406.26	942.37	TA1-132808	Info	TA1-132808	(2, 1), (3, 1), (4, 1), (5, 1), (6, 1), (4, 2), (6, 2), (4, 3), (6, 3), (4, 5), (6, 5)	0	1	1
18	1e-07	265.28	324.24	344.44	592.3	375.75	1006.92	TA2-134512	Info	TA2-134512	(1, 4), (1, 6), (2, 4), (2, 6), (3, 4), (3, 6), (4, 6), (5, 6)	0	0	0
19	1e-07	282.84	305.14	328.38	589.29	322.84	727.42	TA1-029937	Info	TA1-029937	(1, 4), (1, 6), (2, 4), (2, 6), (3, 4), (3, 6), (5, 4), (5, 6)	0	0	0
20	1e-07	241.05	283.78	292.35	536.91	355.13	938.46	TA2-023993	Info	TA2-023993	(1, 4), (1, 6), (2, 4), (2, 6), (3, 4), (3, 6), (4, 6), (5, 6)	0	0	0
21	1e-07	847.37	1215.49	1174.96	1773.72	1196.02	2037.96	TA2-091957	Info	TA2-091957	(1, 2), (1, 4), (1, 5), (1, 6), (2, 4), (2, 6), (3, 4), (3, 6), (5, 4), (5, 6)	0	0	0
22	1e-07	290.03	208.65	209.58	832.57	136.71	683.05	TA1-000950	Info	TA1-000950	(1, 4), (1, 6), (2, 4), (2, 6), (3, 4), (3, 6), (5, 4), (5, 6)	0	0	0
23	2e-07	674.91	1231.33	824.16	1765.2	710.19	5207.51	TA2-040077	Info	TA2-040077	(1, 4), (1, 6), (2, 6), (3, 6), (5, 4), (4, 6), (5, 6)	0	1	1
24	2e-07	3053.79	2220.49	2482.03	7444.99	1587.96	6356.92	TA1-148067	Info	TA1-148067	(1, 4), (1, 6), (2, 4), (2, 6), (3, 4), (3, 6), (5, 4), (5, 6)	0	0	0
25	2e-07	202.5	204.79	256.46	420.22	235.63	509.59	TA1-170123	Info	TA1-170123	(1, 4), (1, 6), (2, 4), (2, 6), (3, 4), (3, 6), (5, 4), (5, 6)	0	0	0
26	2e-07	4137.11	3329.51	3803.07	9449.15	3282.06	11563.9	TA1-184620	Info	TA1-184620	(1, 4), (1, 6), (2, 4), (2, 6), (3, 4), (3, 6), (5, 4), (5, 6)	0	0	0
27	2e-07	2969.26	2455.26	2921.33	6989.92	2530.44	8675.46	TA2-173412	Info	TA2-173412	(1, 4), (1, 6), (2, 4), (2, 6), (3, 4), (3, 6), (5, 4), (5, 6)	0	0	0
28	2e-07	505.52	357.76	719.31	1927.96	586.26	1853.91	TA1-039918	Info	TA1-039918	(1, 4), (1, 6), (2, 4), (2, 6), (3, 4), (3, 6), (5, 4), (5, 6)	0	1	1
29	3e-07	508.06	790.72	777.94	873.25	704.97	823.84	TA2-099898	Info	TA2-099898	(1, 2), (1, 3), (1, 4), (1, 5), (1, 6), (5, 4)	0	0	0
30	3e-07	175.1	148.43	159.02	86.96	143.03	83.87	TA2-204848	Info	TA2-204848	(4, 1), (6, 1), (4, 2), (6, 2), (4, 3), (6, 3), (4, 5), (6, 5)	0	0	0
31	3e-07	658.18	661.93	744.61	1061.35	817.13	2038.64	TA1-059276	Info	TA1-059276	(1, 4), (1, 6), (2, 6), (3, 6), (4, 6), (5, 6)	0	0	0
32	3e-07	14755.8	15679.1	14812.6	7443.44	15536.3	2908.25	TA1-100831	Info	TA1-100831	(6, 1), (6, 2), (6, 3), (6, 4), (6, 5)	0	0	0
33	4e-07	309.94	472.34	493.77	713.06	364.95	607.78	TA1-011303	Info	TA1-011303	(1, 2), (1, 3), (1, 4), (1, 6), (2, 4), (3, 4), (5, 4), (5, 6)	0	1	1
34	4e-07	1060.78	1513.73	1517.18	2590.64	1430.65	3159.7	TA2-116411	Info	TA2-116411	(1, 4), (1, 6), (2, 4), (2, 6), (3, 4), (3, 6), (5, 4), (5, 6)	0	0	0
35	5e-07	2728.28	2349.65	2610	1508.47	2345.25	1814.21	TA2-208938	Info	TA2-208938	(4, 1), (6, 1), (4, 2), (6, 2), (4, 3), (6, 3), (4, 5)	0	0	0
36	5e-07	696.06	665.61	656.31	990.24	763.39	1976	TA1-177447	Info	TA1-177447	(1, 6), (2, 6), (3, 6), (4, 6), (5, 6)	0	0	0
37	6e-07	209.58	235.15	230.27	163.17	231.37	168.29	TA1-096810	Info	TA1-096810	(4, 1), (6, 1), (4, 2), (6, 2), (4, 3), (6, 3), (4, 5), (6, 5)	0	0	0
38	6e-07	556.36	655.56	853.2	1849.17	936.45	2285.25	TA1-081168	Info	TA1-081168	(1, 4), (1, 6), (2, 4), (2, 6), (3, 4), (3, 6), (5, 4), (5, 6)	0	1	1
39	7e-07	213.38	332.78	342.73	478.24	284.31	454.85	TA1-169426	Info	TA1-169426	(1, 2), (1, 3), (1, 4), (1, 6), (2, 4), (5, 4), (5, 6)	0	1	1
40	7e-07	186.18	207.09	235.22	290.04	234.64	313.83	TA2-178829	Info	TA2-178829	(1, 3), (1, 4), (1, 5), (1, 6), (2, 4), (2, 6), (3, 6), (5, 6)	0	0	0
41	7e-07	66.93	63.69	130.64	552.39	122.95	788.43	TA1-046902	Info	TA1-046902	(1, 4), (1, 6), (2, 4), (2, 6), (3, 4), (3, 6), (5, 4), (5, 6)	0	0	0
42	7e-07	111.94	123.28	186.8	557.02	205.58	721.83	TA2-133789	Info	TA2-133789	(1, 4), (1, 6), (2, 4), (2, 6), (3, 4), (3, 6), (5, 4), (5, 6)	0	1	1
43	8e-07	289.99	471.05	491.87	491.59	430	514.88	TA1-073078	Info	TA1-073078	(1, 2), (1, 3), (1, 4), (1, 5), (1, 6)	0	1	1
44	8e-07	358.92	370.05	398.21	238.1	377.56	251.06	TA1-082034	Info	TA1-082034	(4, 1), (6, 1), (4, 2), (6, 2), (4, 3), (6, 3), (4, 5), (6, 5)	0	1	1
45	9e-07	572.06	592.84	556.61	378.49	536.4	382.8	TA1-109803	Info	TA1-109803	(4, 1), (6, 1), (4, 2), (6, 2), (4, 3), (6, 3), (4, 5), (6, 5)	0	0	0
46	9e-07	130.49	152.21	204.36	434.49	250.9	546.28	TA1-235782	Info	TA1-235782	(1, 4), (1, 6), (2, 4), (2, 6), (3, 4), (3, 6), (5, 6)	0	1	1
47	1e-06	177.84	200.22	223.89	389.43	212.4	435.13	TA2-205372	Info	TA2-205372	(1, 4), (1, 6), (2, 4), (2, 6), (3, 4), (3, 6), (5, 4), (5, 6)	0	1	1
48	1e-06	5781.47	4723.06	5281.9	12055.5	5421.96	15103.1	TA1-170394	Info	TA1-170394	(1, 4), (1, 6), (2, 4), (2, 6), (3, 4), (3, 6), (5, 4), (5, 6)	0	0	0
49	1e-06	112.65	196.93	157.99	259.16	221.86	241.47	TA1-016454	Info	TA1-016454	(1, 2), (1, 4), (1, 5), (1, 6), (3, 4), (3, 6)	0	1	1
50	1e-06	398.73	483.54	644.49	1613.7	720.52	1980.91	TA1-142119	Info	TA1-142119	(1, 4), (1, 6), (2, 4), (2, 6), (3, 4), (3, 6), (5, 4), (5, 6)	0	1	1
51	1e-06	882.21	986.09	998.33	1347.28	1087.76	1634.67	TA2-009478	Info	TA2-009478	(1, 4), (1, 6), (2, 4), (2, 6), (3, 4), (3, 6), (5, 6)	0	0	0
52	1.1e-06	867.46	644.99	648.48	1113.35	747.41	1203	TA2-092133	Info	TA2-092133	(1, 6), (2, 4), (2, 6), (3, 4), (3, 6), (5, 4), (5, 6)	0	0	0
53	1.1e-06	70.45	83.16	131.36	508.61	130.5	613.66	TA1-027922	Info	TA1-027922	(1, 4), (1, 6), (2, 4), (2, 6), (3, 4), (3, 6), (5, 4), (5, 6)	0	1	1
54	1.2e-06	571.72	444.33	406.64	190.8	571.88	206.13	TA2-053441	Info	TA2-053441	(4, 1), (6, 1), (4, 2), (6, 2), (4, 3), (6, 3), (4, 5), (6, 5)	0	1	1
55	1.4e-06	312.33	202.67	408.32	1448.71	314.68	2215.86	TA2-043894	Info	TA2-043894	(1, 4), (1, 6), (2, 4), (2, 6), (3, 4), (3, 6), (5, 4), (5, 6)	0	0	0
56	1.5e-06	1190.95	586.4	567.46	265.06	828.25	309.36	TA1-000891	Info	TA1-000891	(2, 1), (3, 1), (4, 1), (6, 1), (4, 2), (4, 3), (4, 5), (6, 5)	0	1	1
57	1.5e-06	8443.64	7996.23	9409.22	17711	9246.91	20392.8	TA1-216434	Info	TA1-216434	(1, 4), (1, 6), (2, 4), (2, 6), (3, 4), (3, 6), (5, 4), (5, 6)	0	0	0
58	1.6e-06	2366.96	1806.31	1849.69	1113.26	1892.42	1465	TA2-085633	Info	TA2-085633	(4, 1), (6, 1), (4, 2), (4, 3), (4, 5)	0	1	1
59	1.6e-06	325.32	241.47	218.75	825.61	167.97	708.55	TA1-142095	Info	TA1-142095	(1, 4), (1, 6), (2, 4), (2, 6), (3, 4), (3, 6), (5, 4), (5, 6)	0	0	0
60	1.7e-06	1194.35	1346.06	1921.87	2885.42	761.53	2983.1	TA1-112711	Info	TA1-112711	(1, 4), (1, 6), (2, 4), (2, 6), (5, 3), (5, 4), (5, 6)	0	0	0
61	1.7e-06	4395.99	2893.17	2697.81	1703.64	2779.44	2335.24	TA2-033751	Info	TA2-033751	(2, 1), (3, 1), (4, 1), (5, 1), (6, 1), (4, 2), (4, 3), (4, 5)	0	1	1
62	1.8e-06	3440.6	3103.73	3419.95	8766.26	3561.71	10080.5	TA1-190668	Info	TA1-190668	(1, 4), (1, 6), (2, 4), (2, 6), (3, 4), (3, 6), (5, 4), (5, 6)	0	0	0
63	1.8e-06	616.42	402.15	310.43	195.27	454.93	208.71	TA1-053819	Info	TA1-053819	(3, 1), (4, 1), (6, 1), (4, 2), (6, 2), (4, 5), (6, 5)	0	0	0
64	1.9e-06	185.27	109.24	123.82	105.86	163.8	104.42	TA2-093492	Info	TA2-093492	(2, 1), (3, 1), (4, 1), (6, 1), (2, 5), (4, 5), (6, 5)	0	1	1
65	2e-06	155.83	264.93	281.74	442.69	248.28	487.16	TA1-018187	Info	TA1-018187	(1, 2), (1, 3), (1, 4), (1, 6), (2, 4), (2, 6), (3, 6), (5, 4), (5, 6)	0	1	1
66	2e-06	545.54	508.63	603.74	887.36	547.03	1212.06	TA1-104217	Info	TA1-104217	(1, 4), (1, 6), (2, 4), (2, 6), (3, 6), (5, 4), (5, 6)	0	0	0
67	2e-06	82.59	89.6	131.44	215.64	139.92	243.92	TA2-168548	Info	TA2-168548	(1, 4), (1, 6), (2, 4), (2, 6), (3, 6), (5, 6)	0	1	1
68	2.1e-06	233.47	335.32	450.98	625.89	410.12	674.97	TA2-181234	Info	TA2-181234	(1, 3), (1, 4), (1, 5), (1, 6), (2, 4), (2, 6), (5, 6)	0	0	0
69	2.3e-06	4250.01	2815.34	2704.91	9253.88	1701.06	7115.87	TA2-147344	Info	TA2-147344	(1, 4), (5, 1), (2, 4), (2, 6), (3, 4), (3, 6), (5, 4), (5, 6)	0	0	0
70	2.4e-06	336.78	473.91	481.24	671.83	597.85	719.91	TA2-006823	Info	TA2-006823	(1, 2), (1, 3), (1, 4), (1, 5), (1, 6), (2, 4), (2, 6), (3, 6)	0	1	1
71	2.4e-06	11116.7	7319.05	6908.17	19470.2	4446.48	16814.6	TA1-111427	Info	TA1-111427	(5, 1), (2, 4), (2, 6), (3, 4), (3, 6), (5, 4), (5, 6)	0	0	0
72	2.5e-06	295.04	289.63	273.86	512.33	390.15	628.03	TA1-062716	Info	TA1-062716	(1, 4), (1, 6), (2, 4), (2, 6), (3, 4), (3, 6), (5, 6)	0	0	0
73	2.5e-06	1307	756.61	818.39	500.18	974.87	533.26	TA1-119829	Info	TA1-119829	(2, 1), (3, 1), (4, 1), (6, 1), (4, 3), (4, 5), (6, 5)	0	1	1
74	2.5e-06	74.12	145.47	149.29	212.89	129.68	167.39	TA2-092368	Info	TA2-092368	(1, 2), (1, 3), (1, 4), (1, 5), (1, 6), (5, 4)	0	1	1
75	2.6e-06	585.59	348.13	362.73	284.07	438.45	313.92	TA2-056216	Info	TA2-056216	(2, 1), (3, 1), (4, 1), (6, 1), (4, 5), (6, 5)	0	1	1
76	2.6e-06	984.25	793.8	706.8	331.58	953	371.38	TA2-022195	Info	TA2-022195	(4, 1), (6, 1), (4, 2), (6, 2), (4, 3), (6, 3), (4, 5), (6, 5)	0	1	1
77	2.7e-06	169.72	273.28	280.52	344.31	270.24	319.88	TA2-166907	Info	TA2-166907	(1, 2), (1, 3), (1, 4), (1, 5), (1, 6)	0	1	1
78	2.7e-06	860.47	1234.88	1234.59	1619.28	918.27	1353.53	TA1-241388	Info	TA1-241388	(1, 2), (1, 3), (1, 4), (1, 6), (5, 2), (5, 3), (5, 4), (5, 6)	0	0	0
79	2.8e-06	8783.37	7547.2	11276.5	13371.5	6720.18	16041.8	TA2-143909	Info	TA2-143909	(1, 4), (1, 6), (2, 4), (2, 6), (5, 3), (5, 4), (5, 6)	0	1	1
80	2.8e-06	129.43	196.74	208.53	271.2	192.4	264.87	TA1-049552	Info	TA1-049552	(1, 2), (1, 3), (1, 4), (1, 5), (1, 6), (5, 4)	0	1	1
81	2.8e-06	1298.55	1371.36	1425.21	6760.58	692.54	4396.59	TA2-090409	Info	TA2-090409	(1, 4), (1, 6), (2, 4), (2, 6), (3, 4), (3, 6), (5, 4), (5, 6)	0	0	0
82	2.9e-06	1388.32	1365.65	1288.32	1787.22	1176.51	2909.4	TA2-113195	Info	TA2-113195	(1, 6), (2, 6), (3, 6), (5, 4), (4, 6), (5, 6)	0	0	0
83	2.9e-06	908.1	523.02	475.36	490.93	685.83	515.98	TA1-201867	Info	TA1-201867	(2, 1), (3, 1), (4, 1), (6, 1), (3, 5), (4, 5)	0	1	1
84	3.1e-06	614.14	360.55	381.67	362.05	456.36	439.71	TA1-002129	Info	TA1-002129	(2, 1), (3, 1), (4, 1), (5, 1), (6, 1)	1	1	2	TA1-002129
85	3.1e-06	91.79	151.73	150.92	203.79	156.88	185.22	TA2-049750	Info	TA2-049750	(1, 2), (1, 3), (1, 4), (1, 5), (1, 6)	0	1	1
86	3.2e-06	131.86	171.78	210.99	344.21	252.65	376.13	TA1-076611	Info	TA1-076611	(1, 4), (1, 5), (1, 6), (2, 4), (2, 6), (3, 6)	0	1	1
87	3.4e-06	380.36	322.81	360.52	190.93	331.62	209.37	TA1-021916	Info	TA1-021916	(4, 1), (6, 1), (4, 2), (6, 2), (4, 3), (6, 3), (4, 5), (6, 5)	0	1	1
88	3.7e-06	61.12	34.95	138.48	712.13	66.33	1212.35	TA1-090937	Info	TA1-090937	(1, 4), (1, 6), (2, 4), (2, 6), (3, 6), (5, 4), (5, 6)	0	0	0
89	3.8e-06	509.98	646.45	825.53	1667.66	893.45	2077.49	TA1-040233	Info	TA1-040233	(1, 4), (1, 6), (2, 4), (2, 6), (3, 4), (3, 6), (5, 6)	0	1	1
90	4e-06	7108.59	5723.55	8714.8	10609	5271.41	12483.6	TA1-189818	Info	TA1-189818	(1, 6), (2, 4), (2, 6), (5, 3), (5, 4), (5, 6)	0	1	1
91	4e-06	1223.12	1303.36	1078.56	798.8	1069.57	745.08	TA1-010156	Info	TA1-010156	(4, 1), (6, 1), (4, 2), (6, 2), (4, 3), (6, 3), (4, 5), (6, 5)	0	0	0
92	4.1e-06	628.89	396.84	485.73	170.77	502.55	175.83	TA1-004779	Info	TA1-004779	(4, 1), (6, 1), (4, 2), (6, 2), (4, 3), (6, 3), (4, 5), (6, 5)	0	1	1
93	4.5e-06	1089.51	907.92	765.18	510.86	869.71	504.49	TA2-139060	Info	TA2-139060	(4, 1), (6, 1), (4, 2), (6, 2), (4, 3), (6, 3), (4, 5), (6, 5)	0	1	1
94	4.8e-06	192.12	164.55	157.66	306.99	199.66	301.29	TA1-171415	Info	TA1-171415	(1, 4), (1, 6), (2, 4), (2, 6), (3, 4), (3, 6), (5, 4), (5, 6)	0	0	0
95	4.8e-06	598.57	550.74	604.4	398.06	683.74	297.74	TA1-164573	Info	TA1-164573	(4, 1), (6, 1), (6, 2), (4, 3), (6, 3), (4, 5), (6, 5)	0	1	1
96	4.8e-06	1671.37	1580.05	2406.19	2216.81	1311.62	3149.71	TA1-136801	Info	TA1-136801	(1, 6), (2, 3), (2, 6), (5, 3), (5, 4), (5, 6)	0	0	0
97	5e-06	34.81	69.1	63.26	119.19	56.48	113.45	TA2-187223	Info	TA2-187223	(1, 2), (1, 3), (1, 4), (1, 6), (3, 4), (3, 6), (5, 4), (5, 6)	0	1	1
98	5.1e-06	1648.32	1582.48	1279.29	641.26	1611.34	891.04	TA2-129780	Info	TA2-129780	(4, 1), (6, 1), (4, 2), (6, 2), (4, 3), (4, 5), (6, 5)	0	1	1
99	5.2e-06	1102.1	926.32	898.62	679.31	947.2	745.34	TA2-107358	Info	TA2-107358	(4, 1), (6, 1), (4, 2), (4, 3), (4, 5), (6, 5)	0	1	1
100	5.6e-06	57.31	66.49	81.54	149.82	108.53	189.22	TA2-062793	Info	TA2-062793	(1, 4), (1, 5), (1, 6), (2, 4), (2, 6), (3, 4), (3, 6)	0	1	1
101	5.7e-06	648.26	906.72	1167.31	1419.09	967.65	1460.27	TA2-186443	Info	TA2-186443	(1, 3), (1, 4), (1, 5), (1, 6), (2, 4), (2, 6), (5, 6)	0	0	0
102	5.8e-06	28.13	13.76	64.08	334.87	26.58	484.09	TA2-027815	Info	TA2-027815	(1, 4), (1, 6), (2, 4), (2, 6), (3, 6), (5, 4), (5, 6)	0	0	0
103	5.9e-06	1437.02	1619.64	2335.84	2351.54	1275.64	2953.11	TA1-216109	Info	TA1-216109	(1, 3), (1, 4), (1, 6), (2, 6), (5, 3), (5, 4), (5, 6)	0	0	0
104	6e-06	237.33	287.91	349.81	502.02	396.31	580.46	TA2-198293	Info	TA2-198293	(1, 4), (1, 5), (1, 6), (2, 4), (2, 6), (3, 6)	0	1	1
105	6e-06	332.02	309.95	463.88	645.53	500.21	809.28	TA1-057390	Info	TA1-057390	(1, 4), (1, 6), (2, 4), (2, 5), (2, 6), (3, 6), (5, 6)	0	1	1
106	6.1e-06	1296.8	1351.59	1166.82	783.21	1068.12	700.2	TA2-098856	Info	TA2-098856	(4, 1), (6, 1), (4, 2), (6, 2), (4, 3), (6, 3), (6, 5)	0	1	1
107	6.2e-06	113.76	171.64	178.72	266.42	186.39	293.04	TA2-067921	Info	TA2-067921	(1, 3), (1, 4), (1, 5), (1, 6), (2, 4), (2, 6), (3, 6), (5, 6)	0	1	1
108	6.5e-06	243.94	400.39	417.84	570.64	359.54	587.03	TA2-171814	Info	TA2-171814	(1, 2), (1, 3), (1, 4), (1, 6), (5, 4), (5, 6)	0	1	1
109	6.5e-06	1225.3	1008.36	1003.37	701.09	1154.31	789.27	TA1-218089	Info	TA1-218089	(4, 1), (6, 1), (4, 2), (4, 3), (4, 5), (6, 5)	0	1	1
110	6.6e-06	573.58	577.46	483.51	369.03	550.35	428.98	TA1-070829	Info	TA1-070829	(4, 1), (6, 1), (4, 2), (6, 2), (4, 3), (4, 5), (6, 5)	0	0	0
111	6.7e-06	293.32	474	369.57	1069.88	326.66	795.85	TA1-038216	Info	TA1-038216	(1, 4), (1, 6), (2, 4), (3, 4), (3, 6), (5, 4), (5, 6)	0	1	1
112	6.9e-06	127.58	174.47	240.9	447.7	193.13	408.28	TA2-143111	Info	TA2-143111	(1, 3), (1, 4), (1, 6), (2, 4), (2, 6), (5, 4), (5, 6)	0	0	0
113	7.1e-06	110.82	146.7	200.21	391.3	174.6	384.3	TA1-011600	Info	TA1-011600	(1, 4), (1, 6), (2, 4), (2, 6), (3, 4), (5, 4), (5, 6)	0	0	0
114	7.1e-06	715.08	436.74	407.31	310.98	506.42	313.46	TA2-025654	Info	TA2-025654	(2, 1), (3, 1), (4, 1), (6, 1), (4, 5), (6, 5)	0	1	1
115	7.4e-06	835.86	910.49	1186.92	1450.48	1150.39	1899.83	TA1-120644	Info	TA1-120644	(1, 4), (1, 6), (2, 4), (2, 6), (3, 6), (5, 6)	0	0	0
116	7.4e-06	1511.16	1485.23	1864.84	3374.56	1629.43	3302.93	TA1-077973	Info	TA1-077973	(1, 4), (1, 6), (2, 4), (2, 6), (3, 4), (3, 6), (5, 4), (5, 6)	0	0	0
117	7.4e-06	553.34	548.86	617.18	769.43	675.55	846.72	TA1-183464	Info	TA1-183464	(1, 4), (1, 6), (2, 4), (2, 6), (3, 6), (5, 6)	1	0	1	TA1-183464	TA1-183464
118	7.5e-06	71.24	126.47	112.37	181.88	96.27	180.8	TA1-011711	Info	TA1-011711	(1, 2), (1, 4), (1, 6), (3, 4), (3, 6), (5, 4), (5, 6)	0	1	1
119	7.6e-06	640.63	706.41	1184.04	1102.57	699.96	1466.54	TA2-010740	Info	TA2-010740	(1, 3), (1, 4), (1, 6), (2, 3), (2, 4), (2, 6), (5, 3), (5, 4), (5, 6)	0	0	0
120	7.7e-06	230.28	140.97	130.38	131.73	167.37	139.96	TA1-188459	Info	TA1-188459	(2, 1), (3, 1), (4, 1), (5, 1), (6, 1)	0	1	1
121	7.8e-06	207.1	185.02	188.91	308.38	197.19	318.5	TA2-057934	Info	TA2-057934	(1, 4), (1, 6), (2, 4), (2, 6), (3, 4), (3, 6), (5, 4), (5, 6)	0	1	1
122	7.8e-06	680.48	600.87	576.58	472.57	622.84	393.07	TA2-069685	Info	TA2-069685	(4, 1), (6, 1), (6, 2), (6, 3), (4, 5), (6, 5)	0	0	0
123	7.9e-06	826.37	1143.21	1054.85	1745.31	1037.49	1957.82	TA1-007269	Info	TA1-007269	(1, 4), (1, 6), (2, 6), (3, 4), (3, 6), (5, 4), (5, 6)	0	1	1
124	8e-06	227.58	262.44	315.35	497.42	320.07	518.47	TA2-162869	Info	TA2-162869	(1, 4), (1, 6), (2, 4), (2, 6), (3, 4), (3, 6), (5, 4), (5, 6)	0	1	1
125	8e-06	302.34	439.55	445.44	556.7	416.86	620.09	TA1-102049	Info	TA1-102049	(1, 2), (1, 3), (1, 4), (1, 5), (1, 6), (2, 6), (3, 6), (5, 6)	0	1	1
126	8.1e-06	626.49	671.52	494.73	880.26	544.69	952.29	TA1-184597	Info	TA1-184597	(1, 4), (1, 6), (2, 6), (3, 4), (3, 6), (5, 4), (5, 6)	0	1	1
127	8.4e-06	626.58	509.57	459.04	891.9	599.24	900.93	TA2-052267	Info	TA2-052267	(1, 6), (2, 4), (2, 6), (3, 4), (3, 6), (5, 4), (5, 6)	0	0	0
128	8.5e-06	748.31	394.81	423.82	250.05	421.5	330.81	TA1-009156	Info	TA1-009156	(2, 1), (3, 1), (4, 1), (5, 1), (6, 1), (4, 3), (4, 5)	0	1	1
129	8.6e-06	1948.03	2896.31	2835.8	4482.36	2394.82	5342.72	TA1-112685	Info	TA1-112685	(1, 4), (1, 6), (2, 6), (3, 6), (5, 4), (5, 6)	0	0	0
130	8.6e-06	107.83	127.95	116.16	434.09	120.7	359.69	TA1-145116	Info	TA1-145116	(1, 4), (1, 6), (2, 4), (2, 6), (3, 4), (3, 6), (5, 4), (5, 6)	0	0	0
131	8.7e-06	81.32	121.66	152.41	238.76	121.93	200.43	TA1-019642	Info	TA1-019642	(1, 3), (1, 4), (1, 6), (2, 4), (2, 6), (5, 4)	0	1	1
132	8.8e-06	447.47	432.13	415.81	739.8	596.58	859.45	TA2-162830	Info	TA2-162830	(1, 4), (1, 6), (2, 4), (2, 6), (3, 4), (3, 6)	0	0	0
133	9.2e-06	113.75	125.23	103.94	258.13	112.61	267.84	TA1-187653	Info	TA1-187653	(1, 4), (1, 6), (2, 4), (2, 6), (3, 4), (3, 6), (5, 4), (5, 6)	0	0	0
134	9.2e-06	873.22	852.23	834.77	594.69	882.79	469.82	TA1-211024	Info	TA1-211024	(4, 1), (6, 1), (4, 2), (6, 2), (4, 3), (6, 3), (4, 5), (6, 5)	0	0	0
135	9.5e-06	1570.59	749.97	893.2	755.87	794.86	796.19	TA1-149667	Info	TA1-149667	(2, 1), (3, 1), (4, 1), (5, 1), (6, 1)	0	1	1
136	9.7e-06	211.36	253.95	261.79	371.45	272.85	360.39	TA1-033483	Info	TA1-033483	(1, 4), (1, 6), (2, 4), (2, 6), (3, 4), (3, 6), (5, 4)	0	1	1
137	9.7e-06	1072.52	1016.41	1047.93	665.71	1013.55	661.59	TA1-218688	Info	TA1-218688	(4, 1), (6, 1), (4, 2), (6, 2), (4, 3), (6, 3), (4, 5), (6, 5)	0	0	0
138	9.9e-06	2172.77	4377.03	4361.67	6413.63	2833.88	4495.5	TA1-148320	Info	TA1-148320	(1, 2), (1, 3), (1, 4), (1, 6), (5, 4)	1	1	2	TA1-148320
139	1.01e-05	53256.5	45409.7	37937.4	32851.2	40306.8	15788	TA2-095492	Info	TA2-095492	(6, 1), (6, 2), (6, 3), (6, 4), (6, 5)	0	1	1
140	1.04e-05	3254.63	3288.52	2963.4	2476.56	2746.13	2770.7	TA2-199215	Info	TA2-199215	(4, 1), (5, 1), (6, 1), (4, 2), (5, 2), (6, 2), (4, 3)	0	1	1
141	1.08e-05	60.36	96.07	123.99	168.87	110.27	171.89	TA2-171498	Info	TA2-171498	(1, 3), (1, 4), (1, 5), (1, 6), (2, 4), (2, 6)	0	0	0
142	1.08e-05	140.65	245.25	247.77	386.6	213.3	339.37	TA1-040984	Info	TA1-040984	(1, 2), (1, 3), (1, 4), (1, 6), (5, 4)	0	1	1
143	1.09e-05	1254.62	1555.79	2023.04	3045.62	1296.43	2693.31	TA2-181851	Info	TA2-181851	(1, 4), (1, 6), (2, 4), (2, 6), (5, 4), (5, 6)	0	0	0
144	1.11e-05	144.91	207.21	228.87	310.17	214.19	331.01	TA1-096601	Info	TA1-096601	(1, 3), (1, 4), (1, 5), (1, 6), (2, 4), (2, 6), (5, 6)	0	0	0
145	1.13e-05	1003.18	696.91	659.76	414.83	943.62	568.51	TA1-192761	Info	TA1-192761	(4, 1), (6, 1), (4, 2), (4, 3), (4, 5), (6, 5)	0	1	1
146	1.16e-05	764.14	934.09	817.47	625.93	787.19	589.16	TA1-071867	Info	TA1-071867	(6, 1), (4, 2), (6, 2), (4, 3), (6, 3), (4, 5), (6, 5)	0	0	0
147	1.16e-05	171.5	245.44	342.87	530.97	261.05	868.34	TA2-163231	Info	TA2-163231	(1, 4), (1, 6), (2, 4), (2, 6), (3, 6), (5, 6)	0	0	0
148	1.2e-05	404.95	362.81	432.13	627.25	481.36	720.07	TA1-016489	Info	TA1-016489	(1, 4), (1, 6), (2, 4), (2, 6), (3, 4), (3, 6), (5, 6)	0	0	0
149	1.22e-05	3170.04	4159.89	4478.25	4890.15	3868.8	5283.37	TA2-176040	Info	TA2-176040	(1, 2), (1, 3), (1, 4), (1, 6), (2, 6), (5, 6)	0	0	0
150	1.25e-05	16462.8	24275.5	15786.6	17446	21059.3	4726.5	TA1-010312	Info	TA1-010312	(6, 1), (6, 2), (6, 3), (6, 4), (6, 5)	0	1	1
151	1.26e-05	170.71	232.8	221.86	297.56	212.73	306.9	TA1-005582	Info	TA1-005582	(1, 2), (1, 4), (1, 6), (3, 4), (3, 6), (5, 4), (5, 6)	0	1	1
152	1.27e-05	2121.27	1759	2003.31	1215.61	1940.84	1354.75	TA2-047859	Info	TA2-047859	(4, 1), (6, 1), (4, 2), (4, 3), (6, 3), (4, 5), (6, 5)	0	0	0
153	1.3e-05	4098.65	2356.87	2590.8	1147.93	2548.44	1525.27	TA1-129243	Info	TA1-129243	(4, 1), (6, 1), (4, 2), (4, 3), (4, 5)	0	1	1
154	1.31e-05	45.59	84.68	80.84	150.47	70.19	138.5	TA2-125283	Info	TA2-125283	(1, 2), (1, 4), (1, 6), (3, 4), (5, 4), (5, 6)	0	1	1
155	1.32e-05	1456.58	3113.23	2202.65	4977.68	1887.91	4327.45	TA2-004439	Info	TA2-004439	(1, 2), (1, 4), (1, 6), (3, 4), (3, 6), (5, 4), (5, 6)	0	1	1
156	1.37e-05	249.62	297.79	304.79	237.63	334.58	229.12	TA1-027780	Info	TA1-027780	(1, 5), (4, 2), (6, 2), (4, 3), (6, 3), (4, 5), (6, 5)	0	0	0
157	1.37e-05	1134.89	1867.5	1187.12	2288.55	1085.47	6660.81	TA1-236535	Info	TA1-236535	(1, 6), (2, 6), (3, 6), (4, 6), (5, 6)	0	1	1
158	1.39e-05	5968.46	10025.3	6167.42	5927.38	8612.06	1616.34	TA2-198642	Info	TA2-198642	(6, 1), (6, 2), (6, 3), (6, 4), (6, 5)	0	1	1
159	1.4e-05	3687.1	2363.12	1952.76	7218.28	1351.86	4885.8	TA1-067755	Info	TA1-067755	(5, 1), (2, 4), (3, 4), (3, 6), (5, 4), (5, 6)	0	0	0
160	1.41e-05	2402.14	1705.4	1634.09	854.25	1702.73	948.94	TA1-002164	Info	TA1-002164	(4, 1), (6, 1), (4, 2), (6, 2), (4, 3), (6, 3), (4, 5), (6, 5)	0	0	0
161	1.45e-05	592.24	1060.35	1395.89	1697.55	1043.22	1707.06	TA2-041959	Info	TA2-041959	(1, 2), (1, 3), (1, 4), (1, 5), (1, 6)	0	0	0
162	1.48e-05	2180.22	1653.26	2171.71	4900.64	1849.6	5998.97	TA2-089644	Info	TA2-089644	(1, 4), (1, 6), (2, 4), (2, 6), (3, 4), (3, 6), (5, 4), (5, 6)	0	1	1
163	1.52e-05	479.74	467.43	493.6	330.31	468.09	302.61	TA1-009320	Info	TA1-009320	(4, 1), (6, 1), (4, 2), (6, 2), (4, 3), (6, 3), (4, 5), (6, 5)	0	0	0
164	1.54e-05	301.49	397.7	439.46	602.14	383.56	589.15	TA1-152632	Info	TA1-152632	(1, 3), (1, 4), (1, 6), (2, 4), (2, 6), (5, 4), (5, 6)	0	0	0
165	1.55e-05	3848.43	2642.51	2297.12	1532.85	2563.33	1796.84	TA1-063692	Info	TA1-063692	(3, 1), (4, 1), (6, 1), (4, 2), (4, 5)	0	1	1
166	1.56e-05	54.16	121.9	102.23	194.09	90.61	213.09	TA1-209146	Info	TA1-209146	(1, 2), (1, 4), (1, 6), (3, 6), (5, 4), (5, 6)	0	1	1
167	1.56e-05	164.7	177.37	235.35	308.43	182.13	330.24	TA2-186763	Info	TA2-186763	(1, 4), (1, 6), (2, 4), (2, 6), (5, 4), (5, 6)	0	0	0
168	1.58e-05	114.84	180.93	108.29	117.61	178.8	64.13	TA1-219094	Info	TA1-219094	(6, 1), (3, 2), (6, 2), (6, 3), (6, 4), (6, 5)	0	0	0
169	1.59e-05	82.71	99.75	93.89	167.63	94.11	158.63	TA2-027659	Info	TA2-027659	(1, 4), (1, 6), (2, 4), (2, 6), (3, 4), (3, 6), (5, 4), (5, 6)	1	1	2	TA2-027659
170	1.62e-05	614	576.73	592.76	372.94	600.07	389.44	TA2-061965	Info	TA2-061965	(4, 1), (6, 1), (4, 2), (6, 2), (4, 3), (6, 3), (4, 5), (6, 5)	0	0	0
171	1.63e-05	2406.36	2686.23	3364.42	4723.33	2235.86	5169.87	TA1-065695	Info	TA1-065695	(1, 4), (1, 6), (2, 4), (2, 6), (5, 4), (5, 6)	0	0	0
172	1.63e-05	5596.99	6395.11	8563.43	10812.8	5676.4	11021.8	TA2-164381	Info	TA2-164381	(1, 3), (1, 4), (1, 6), (2, 4), (2, 6), (5, 4), (5, 6)	0	0	0
173	1.64e-05	33.01	57.52	53.63	103.2	50.22	107.1	TA2-039558	Info	TA2-039558	(1, 4), (1, 6), (2, 6), (3, 4), (3, 6), (5, 4), (5, 6)	0	1	1
174	1.67e-05	112.61	164.7	167.83	236.68	174.89	201.31	TA2-095237	Info	TA2-095237	(1, 2), (1, 3), (1, 4), (1, 5), (1, 6), (2, 4), (3, 4)	0	1	1
175	1.73e-05	1497.73	695.94	1393.98	3990.25	1080.99	6286.19	TA2-153753	Info	TA2-153753	(1, 6), (2, 4), (2, 6), (3, 6), (5, 4), (5, 6)	0	0	0
176	1.76e-05	1073.41	928.86	847.89	551.25	1024.2	629.77	TA2-102094	Info	TA2-102094	(4, 1), (6, 1), (4, 2), (6, 2), (4, 3), (4, 5), (6, 5)	0	1	1
177	1.92e-05	824.56	485.77	521.69	462.3	668.87	548.61	TA1-031190	Info	TA1-031190	(2, 1), (3, 1), (4, 1), (6, 1), (2, 5), (4, 5)	0	1	1
178	1.96e-05	1799.23	856.75	972.01	824.93	1191.03	971.74	TA1-136617	Info	TA1-136617	(2, 1), (3, 1), (4, 1), (5, 1), (6, 1)	0	1	1
179	2.01e-05	415.93	397.36	477.62	756.22	453.11	866.85	TA1-115997	Info	TA1-115997	(1, 4), (1, 6), (2, 4), (2, 6), (3, 4), (3, 6), (5, 4), (5, 6)	0	0	0
180	2.01e-05	4115.08	2410.29	2613.37	1079.23	2652.16	1255.95	TA1-228210	Info	TA1-228210	(4, 1), (6, 1), (4, 2), (4, 3), (6, 3), (4, 5), (6, 5)	0	1	1
181	2.02e-05	1648.16	1437.11	1506.88	962.29	1512.79	947.01	TA1-195197	Info	TA1-195197	(4, 1), (6, 1), (4, 2), (6, 2), (4, 3), (6, 3), (4, 5), (6, 5)	0	0	0
182	2.11e-05	854.15	1186.4	1496.73	2542.82	1126.72	2280.01	TA2-108826	Info	TA2-108826	(1, 4), (1, 6), (2, 4), (2, 6), (5, 4), (5, 6)	0	0	0
183	2.12e-05	750.89	1240.07	1620.63	2064.7	1256.74	1864.64	TA1-011394	Info	TA1-011394	(1, 2), (1, 3), (1, 4), (1, 5), (1, 6), (2, 4), (5, 4)	0	0	0
184	2.15e-05	139.01	148.23	179.89	219.66	160.63	269.74	TA2-122189	Info	TA2-122189	(1, 4), (1, 6), (2, 4), (2, 6), (3, 6), (5, 6)	0	1	1
185	2.15e-05	465.19	619.27	640.26	726.03	599.75	701.75	TA2-020062	Info	TA2-020062	(1, 2), (1, 3), (1, 4), (1, 5), (1, 6)	0	1	1
186	2.17e-05	2396.34	2128.11	2387.3	1390.27	2283.74	1380.43	TA2-058573	Info	TA2-058573	(4, 1), (6, 1), (4, 2), (6, 2), (4, 3), (6, 3), (4, 5), (6, 5)	1	0	1	TA2-058573	TA2-058573
187	2.18e-05	75.07	131.07	104.87	162.38	153.41	145.43	TA2-201237	Info	TA2-201237	(1, 2), (1, 4), (1, 5), (1, 6), (3, 4)	0	1	1
188	2.19e-05	2217.57	4865.14	4651.44	6406.05	2952.13	5217.9	TA2-024854	Info	TA2-024854	(1, 2), (1, 3), (1, 4), (1, 6), (5, 4), (5, 6)	0	1	1
189	2.2e-05	100.9	135.32	142.15	152.79	147.83	133.58	TA1-064300	Info	TA1-064300	(1, 2), (1, 3), (1, 4), (1, 5), (1, 6)	0	0	0
190	2.28e-05	3322.51	2544.44	2706.95	1588.23	2832.75	1675.7	TA2-108446	Info	TA2-108446	(4, 1), (6, 1), (4, 2), (6, 2), (4, 3), (6, 3), (4, 5), (6, 5)	0	1	1
191	2.29e-05	651.85	1092.68	1090.22	1198.42	1175.35	1236.1	TA2-010136	Info	TA2-010136	(1, 2), (1, 3), (1, 4), (1, 5), (1, 6)	0	0	0
192	2.45e-05	418.47	416.88	378.71	227.55	457.77	257.11	TA1-119705	Info	TA1-119705	(4, 1), (6, 1), (4, 2), (6, 2), (4, 3), (4, 5), (6, 5)	0	0	0
193	2.47e-05	665.03	1205.55	1043.62	2005.32	820.94	2067.85	TA1-009720	Info	TA1-009720	(1, 4), (1, 6), (3, 4), (3, 6), (5, 4), (5, 6)	0	1	1
194	2.49e-05	554.74	666.45	796.7	1149.47	716.55	1271.17	TA2-199877	Info	TA2-199877	(1, 4), (1, 6), (2, 4), (2, 6), (3, 6), (5, 4), (5, 6)	0	0	0
195	2.51e-05	3360.48	2135.26	1574.93	1469.78	2450.3	647.6	TA1-193662	Info	TA1-193662	(4, 1), (6, 1), (6, 2), (6, 3), (6, 4), (6, 5)	0	1	1
196	2.51e-05	954.29	831.87	826.18	541.33	869.09	624.02	TA2-146187	Info	TA2-146187	(4, 1), (6, 1), (4, 2), (4, 3), (4, 5), (6, 5)	0	0	0
197	2.56e-05	622.59	571.78	577.73	405.81	633.98	422.71	TA1-084504	Info	TA1-084504	(4, 1), (6, 1), (4, 2), (6, 2), (4, 3), (6, 3), (4, 5), (6, 5)	0	1	1
198	2.58e-05	701.92	1179.59	1137.12	1221.43	1171.34	1283.86	TA1-058331	Info	TA1-058331	(1, 2), (1, 3), (1, 4), (1, 5), (1, 6)	1	0	1	TA1-058331	TA1-058331
199	2.59e-05	2665.1	1567.99	1642.23	1144.37	1884.1	1234.5	TA2-130699	Info	TA2-130699	(2, 1), (3, 1), (4, 1), (6, 1), (4, 5), (6, 5)	0	1	1
200	2.61e-05	100.01	128	171.82	449.67	156.2	467.8	TA1-031482	Info	TA1-031482	(1, 4), (1, 6), (2, 4), (2, 6), (3, 4), (3, 6), (5, 4), (5, 6)	0	1	1
201	2.61e-05	304.12	439.02	500.12	664.76	364.54	593.9	TA1-031719	Info	TA1-031719	(1, 3), (1, 4), (1, 6), (2, 4), (5, 4), (5, 6)	0	1	1
202	2.66e-05	23932.7	28560.3	19146.5	19051.1	25931.8	6168.59	TA2-085812	Info	TA2-085812	(6, 1), (6, 2), (6, 3), (6, 4), (6, 5)	0	1	1
203	2.66e-05	978.84	1022.83	1168.4	1421.68	1087.87	2276.33	TA1-081725	Info	TA1-081725	(1, 6), (2, 6), (3, 6), (4, 6), (5, 6)	0	0	0
204	2.66e-05	623.42	671.21	731.13	497.22	689.49	539.07	TA1-002094	Info	TA1-002094	(4, 1), (4, 2), (6, 2), (4, 3), (6, 3), (4, 5), (6, 5)	0	1	1
205	2.68e-05	542.8	428.18	353.17	230.99	440.26	252.99	TA1-189129	Info	TA1-189129	(4, 1), (6, 1), (4, 2), (6, 2), (4, 5), (6, 5)	0	0	0
206	2.71e-05	258.76	250.29	264.1	404.05	319.26	562.62	TA2-149994	Info	TA2-149994	(1, 4), (1, 6), (2, 4), (2, 6), (3, 6), (5, 6)	0	0	0
207	2.79e-05	841.38	1124.02	1451.41	1754.32	856.3	1691.89	TA1-162977	Info	TA1-162977	(1, 3), (1, 4), (1, 6), (5, 3), (5, 4), (5, 6)	0	0	0
208	2.87e-05	2280.31	2273.33	2195.18	1570.89	2066.67	1666.6	TA1-039489	Info	TA1-039489	(4, 1), (6, 1), (4, 2), (6, 2), (4, 3), (6, 3), (4, 5)	0	0	0
209	2.88e-05	422.79	601.1	771.88	1347.92	505.09	1254.82	TA2-065353	Info	TA2-065353	(1, 4), (1, 6), (2, 4), (2, 6), (5, 4), (5, 6)	0	0	0
210	2.92e-05	382.55	339.83	274.81	224.92	335.99	234.74	TA2-034882	Info	TA2-034882	(3, 1), (4, 1), (6, 1), (4, 2), (6, 2), (4, 5), (6, 5)	0	0	0
211	2.99e-05	269.89	400.83	488.74	690.2	402.49	673.32	TA2-082198	Info	TA2-082198	(1, 3), (1, 4), (1, 6), (2, 4), (2, 6), (5, 4), (5, 6)	0	0	0
212	3.1e-05	2363.04	1532.64	1230.94	776.18	1494.19	649.24	TA2-178657	Info	TA2-178657	(4, 1), (6, 1), (4, 2), (6, 2), (4, 5), (6, 5)	0	1	1
213	3.13e-05	980.8	458.45	980.27	2471.25	710.83	3548.78	TA1-120437	Info	TA1-120437	(1, 6), (2, 4), (2, 6), (3, 6), (5, 4), (5, 6)	0	0	0
214	3.13e-05	137.24	194.36	232.8	334.94	200.38	318.75	TA1-120307	Info	TA1-120307	(1, 3), (1, 4), (1, 6), (2, 4), (2, 6), (5, 4), (5, 6)	0	1	1
215	3.28e-05	21581	16846.4	16026.8	6568.88	16548.5	7306.53	TA1-154200	Info	TA1-154200	(4, 1), (6, 1), (4, 2), (6, 2), (4, 3), (6, 3), (4, 5), (6, 5)	0	1	1
216	3.3e-05	1763.29	2524.65	2785.07	3804.64	2003.65	3689.13	TA1-150253	Info	TA1-150253	(1, 3), (1, 4), (1, 6), (5, 4), (5, 6)	0	0	0
217	3.34e-05	2761.53	2208.03	2026.62	1445.56	2087.12	1567.77	TA2-131014	Info	TA2-131014	(4, 1), (6, 1), (4, 2), (6, 2), (4, 3), (4, 5)	0	1	1
218	3.36e-05	102.71	160.28	173.74	185.59	167.58	196.51	TA1-009618	Info	TA1-009618	(1, 2), (1, 3), (1, 4), (1, 5), (1, 6)	0	1	1
219	3.38e-05	213.87	341.79	408.6	574.86	344.83	598.46	TA1-008507	Info	TA1-008507	(1, 3), (1, 4), (1, 6), (2, 6), (5, 6)	0	0	0
220	3.42e-05	330.07	460.33	562.74	760.12	431.32	810.84	TA2-186176	Info	TA2-186176	(1, 3), (1, 4), (1, 6), (2, 4), (2, 6), (5, 4), (5, 6)	0	0	0
221	3.42e-05	1126.2	732.4	959.01	428.43	1027.4	518.37	TA1-170321	Info	TA1-170321	(4, 1), (6, 1), (4, 3), (6, 3), (4, 5), (6, 5)	0	1	1
222	3.5e-05	1623.52	1411.86	1868.21	2372.44	1461.81	3485.88	TA1-157863	Info	TA1-157863	(1, 6), (2, 4), (2, 6), (3, 6), (5, 4), (5, 6)	0	1	1
223	3.52e-05	232.49	120.63	98.76	76.81	114.16	67.91	TA2-207661	Info	TA2-207661	(2, 1), (3, 1), (4, 1), (5, 1), (6, 1)	1	1	2	TA2-207661
224	3.55e-05	484.65	629.9	913.06	1358.24	626.39	1311.97	TA1-058539	Info	TA1-058539	(1, 3), (1, 4), (1, 6), (2, 4), (2, 6), (5, 4), (5, 6)	0	0	0
225	3.57e-05	164.84	251.37	277.17	307.74	253.72	324.7	TA2-056615	Info	TA2-056615	(1, 2), (1, 3), (1, 4), (1, 5), (1, 6)	0	0	0
226	3.68e-05	748.75	647.1	632.24	491.19	709.56	544.51	TA2-161291	Info	TA2-161291	(4, 1), (6, 1), (4, 2), (4, 3), (4, 5), (6, 5)	0	1	1
227	3.73e-05	6985.28	4660.66	5349.95	2273.74	5679.12	3151.55	TA2-210896	Info	TA2-210896	(4, 1), (6, 1), (4, 2), (4, 3), (4, 5), (6, 5)	0	1	1
228	3.74e-05	1241.07	1443.79	1866.87	2849.46	1320.71	2818.15	TA1-075073	Info	TA1-075073	(1, 4), (1, 6), (2, 4), (2, 6), (5, 4), (5, 6)	1	0	1	TA1-075073	TA1-075073
229	3.75e-05	2156.37	1669.9	1544.95	922.3	2019.93	1280.29	TA1-090791	Info	TA1-090791	(4, 1), (6, 1), (4, 2), (4, 3), (4, 5), (6, 5)	0	1	1
230	3.79e-05	8153.74	6200.09	6241.04	3583.5	7101.91	4348.15	TA1-138079	Info	TA1-138079	(4, 1), (6, 1), (4, 2), (4, 3), (4, 5), (6, 5)	0	1	1
231	3.8e-05	53.65	72.27	64.13	108.25	63	123.72	TA1-097155	Info	TA1-097155	(1, 4), (1, 6), (2, 6), (3, 4), (3, 6), (5, 4), (5, 6)	0	0	0
232	3.8e-05	83.47	105.7	130.74	171.8	111.53	169.34	TA2-172793	Info	TA2-172793	(1, 3), (1, 4), (1, 6), (2, 4), (2, 6), (5, 4), (5, 6)	0	0	0
233	3.86e-05	940.09	1968.38	1635.12	2755.21	1270.19	3437.12	TA2-017671	Info	TA2-017671	(1, 2), (1, 4), (1, 6), (3, 6), (5, 4), (5, 6)	0	1	1
234	3.9e-05	4430.85	3314.07	3304.27	1598.01	2962.73	1636.54	TA2-035187	Info	TA2-035187	(4, 1), (6, 1), (4, 2), (6, 2), (4, 3), (6, 3), (4, 5), (6, 5)	0	1	1
235	3.92e-05	955.24	619.41	576.59	417.97	703.88	429.02	TA1-034119	Info	TA1-034119	(2, 1), (3, 1), (4, 1), (6, 1), (4, 5), (6, 5)	0	1	1
236	3.95e-05	17553.3	13128.2	13069.9	5339.87	13547	5861.32	TA2-046757	Info	TA2-046757	(4, 1), (6, 1), (4, 2), (6, 2), (4, 3), (6, 3), (4, 5), (6, 5)	0	1	1
237	3.97e-05	168.11	276.2	283.52	340.22	280.49	364.81	TA2-156081	Info	TA2-156081	(1, 2), (1, 3), (1, 4), (1, 5), (1, 6)	0	1	1
238	3.98e-05	6009.9	6135.03	8103.95	16240.1	6966.42	17703.3	TA1-047875	Info	TA1-047875	(1, 4), (1, 6), (2, 4), (2, 6), (3, 4), (3, 6), (5, 4), (5, 6)	0	0	0
239	4.06e-05	1441.75	2990.52	3145.98	4186.18	1892.26	3442.21	TA2-037204	Info	TA2-037204	(1, 2), (1, 3), (1, 4), (1, 6), (5, 4), (5, 6)	1	1	2	TA2-037204
240	4.06e-05	196.16	158.7	135.29	131.78	154.71	101.38	TA1-127357	Info	TA1-127357	(3, 1), (4, 1), (6, 1), (6, 2), (6, 5)	0	1	1
241	4.1e-05	89.37	129.53	137.97	147.31	137.09	150.18	TA1-183046	Info	TA1-183046	(1, 2), (1, 3), (1, 4), (1, 5), (1, 6)	0	1	1
242	4.12e-05	1447.08	1740.7	2309.83	3286.1	1616.38	3759.82	TA1-031940	Info	TA1-031940	(1, 4), (1, 6), (2, 4), (2, 6), (5, 4), (5, 6)	0	0	0
243	4.13e-05	314.65	282.54	225.18	207.75	294.59	173.3	TA1-140003	Info	TA1-140003	(3, 1), (4, 1), (6, 1), (6, 2), (4, 5), (6, 5)	0	1	1
244	4.2e-05	1062.76	1994.79	1666.88	3024.97	1303.06	3203.5	TA1-054628	Info	TA1-054628	(1, 2), (1, 4), (1, 6), (3, 6), (5, 4), (5, 6)	0	1	1
245	4.23e-05	2977.1	2525.41	2773.38	4174.95	2866.64	4988.47	TA2-192926	Info	TA2-192926	(1, 6), (2, 4), (2, 6), (3, 4), (3, 6), (5, 4), (5, 6)	0	0	0
246	4.25e-05	1018.5	947.18	1137.38	621.5	1097.65	776.12	TA2-016780	Info	TA2-016780	(4, 1), (4, 2), (4, 3), (6, 3), (4, 5), (6, 5)	0	0	0
247	4.28e-05	3827.42	5737.85	6129.44	8275.6	3776.54	6571.38	TA2-139635	Info	TA2-139635	(1, 3), (1, 4), (1, 6), (5, 3), (5, 4), (5, 6)	0	1	1
248	4.3e-05	2029.66	1988.17	1884.8	1164.11	2079.17	1335.83	TA1-102794	Info	TA1-102794	(4, 1), (6, 1), (4, 2), (6, 2), (4, 3), (4, 5), (6, 5)	0	1	1
249	4.32e-05	188.2	314.49	385.82	603.17	327.76	511.07	TA1-132204	Info	TA1-132204	(1, 3), (1, 4), (1, 6), (2, 4), (5, 4)	0	0	0
250	4.36e-05	5465.77	4821.82	6368.07	12899.2	5660.29	14298.6	TA1-198010	Info	TA1-198010	(1, 4), (1, 6), (2, 4), (2, 6), (3, 4), (3, 6), (5, 4), (5, 6)	0	0	0
251	4.38e-05	461.27	754.51	1029.88	1248.66	794.23	1282.08	TA1-178116	Info	TA1-178116	(1, 3), (1, 4), (1, 5), (1, 6)	0	0	0
252	4.41e-05	48.75	67.76	64.08	101.5	59.01	100.34	TA2-036050	Info	TA2-036050	(1, 4), (1, 6), (3, 4), (3, 6), (5, 4), (5, 6)	0	1	1
253	4.54e-05	1327.01	954.98	921.43	621.8	1292.74	830.54	TA1-150201	Info	TA1-150201	(4, 1), (6, 1), (4, 2), (4, 5), (6, 5)	0	1	1
254	4.56e-05	2291.4	1693.45	1195.06	1029.43	1904.83	619	TA2-136102	Info	TA2-136102	(4, 1), (6, 1), (6, 2), (6, 5)	0	0	0
255	4.56e-05	246.48	315.53	335.06	454.7	330.04	449.66	TA2-185873	Info	TA2-185873	(1, 4), (1, 6), (2, 4), (2, 6)	0	1	1
256	4.58e-05	3720.49	3214.9	3416.18	2125.4	3416.3	2124.83	TA1-212147	Info	TA1-212147	(4, 1), (6, 1), (4, 2), (6, 2), (4, 3), (6, 3), (4, 5), (6, 5)	0	1	1
257	4.59e-05	507.36	311.34	365.42	311.84	374.51	346.18	TA1-179589	Info	TA1-179589	(2, 1), (3, 1), (4, 1), (5, 1), (6, 1)	1	0	1	TA1-179589	TA1-179589
258	4.6e-05	49.91	88.31	84.36	117.63	72.07	101.25	TA2-049787	Info	TA2-049787	(1, 2), (1, 3), (1, 4), (1, 6), (5, 4)	0	1	1
259	4.67e-05	305.49	222.16	279.94	474.59	226.73	627.96	TA2-044110	Info	TA2-044110	(1, 6), (2, 4), (2, 6), (3, 6), (5, 4), (5, 6)	0	1	1
260	4.71e-05	3166.95	2054.17	2036.48	1498.68	2475.38	1754.38	TA2-210259	Info	TA2-210259	(2, 1), (3, 1), (4, 1), (6, 1), (4, 5)	0	1	1
261	4.71e-05	181.73	105.64	107.19	100.61	145.78	138.53	TA2-049244	Info	TA2-049244	(2, 1), (3, 1), (4, 1), (4, 5)	0	0	0
262	4.75e-05	457.13	527.36	457.82	350.32	496.06	376.58	TA1-097470	Info	TA1-097470	(4, 1), (4, 2), (6, 2), (4, 3), (4, 5), (6, 5)	0	0	0
263	4.79e-05	513.13	502.46	522	405.88	491.99	359.17	TA1-058620	Info	TA1-058620	(4, 1), (6, 1), (6, 2), (4, 3), (6, 3), (6, 5)	0	1	1
264	4.81e-05	308.8	277.68	312.54	565.15	271.76	578.77	TA1-173393	Info	TA1-173393	(1, 4), (1, 6), (2, 4), (2, 6), (3, 4), (3, 6), (5, 4), (5, 6)	0	0	0
265	4.89e-05	82.33	119.87	118.46	112.95	156.76	108.41	TA2-097086	Info	TA2-097086	(1, 2), (1, 3), (1, 4), (1, 5), (4, 5), (6, 5)	0	1	1
266	4.89e-05	1849.39	3422.61	3638.26	4520	2201.55	3712.11	TA2-182533	Info	TA2-182533	(1, 2), (1, 3), (1, 4), (1, 6), (5, 3), (5, 4), (5, 6)	0	1	1
267	4.94e-05	253.61	278.75	297.2	370.84	370.68	397.43	TA1-061014	Info	TA1-061014	(1, 4), (1, 5), (1, 6), (2, 4), (2, 5), (2, 6), (3, 6)	0	0	0
268	4.97e-05	533.11	369.25	356.27	274.35	378.34	288.31	TA1-213923	Info	TA1-213923	(2, 1), (3, 1), (4, 1), (5, 1), (6, 1)	0	0	0
269	5.01e-05	184.55	371.32	308.86	904.75	250.65	1126.34	TA1-077797	Info	TA1-077797	(1, 4), (1, 6), (2, 6), (3, 4), (3, 6), (5, 4), (5, 6)	0	1	1
270	5.03e-05	1894.75	1288.89	1144.31	789.35	1494.83	801.64	TA2-143846	Info	TA2-143846	(3, 1), (4, 1), (6, 1), (4, 2), (4, 5), (6, 5)	0	1	1
271	5.05e-05	1516.51	2623.27	2367.33	3173.09	1893.77	2860.73	TA1-197832	Info	TA1-197832	(1, 2), (1, 3), (1, 4), (1, 6), (5, 4), (5, 6)	0	1	1
272	5.06e-05	1381.15	1392.85	1312.65	2150.44	1251.29	2342.07	TA1-000947	Info	TA1-000947	(1, 4), (1, 6), (2, 4), (2, 6), (3, 4), (3, 6), (5, 4), (5, 6)	0	0	0
273	5.08e-05	12314.4	11490.5	12985.5	22466.5	12984.2	25329.9	TA1-179073	Info	TA1-179073	(1, 4), (1, 6), (2, 4), (2, 6), (3, 4), (3, 6), (5, 4), (5, 6)	1	0	1	TA1-179073	TA1-179073
274	5.09e-05	326.81	399.99	400.02	489.29	428.85	577.49	TA1-010560	Info	TA1-010560	(1, 4), (1, 6), (2, 6), (3, 6), (5, 6)	0	1	1
275	5.12e-05	154.13	234.29	232.69	268.39	214.6	244.69	TA2-067349	Info	TA2-067349	(1, 2), (1, 3), (1, 4), (1, 5), (1, 6)	0	0	0
276	5.13e-05	143.62	183.63	194.91	197.43	192.76	201.13	TA1-111897	Info	TA1-111897	(1, 2), (1, 3), (1, 4), (1, 5), (1, 6)	0	0	0
277	5.23e-05	682.86	894.66	756.94	591.33	727.51	575.76	TA1-012583	Info	TA1-012583	(1, 2), (4, 2), (6, 2), (4, 3), (6, 3), (6, 5)	0	0	0
278	5.25e-05	65.68	127.28	94.43	235.46	96.1	191.68	TA1-158916	Info	TA1-158916	(1, 4), (1, 6), (3, 4), (3, 6), (5, 4), (5, 6)	1	0	1	TA1-158916	TA1-158916
279	5.25e-05	8088.51	5190.91	5811.36	2678.25	6490.51	3276.5	TA1-123239	Info	TA1-123239	(4, 1), (6, 1), (4, 2), (4, 3), (4, 5), (6, 5)	0	1	1
280	5.26e-05	108.5	43.36	73.49	205.06	96.03	202.07	TA2-008971	Info	TA2-008971	(2, 1), (2, 4), (2, 6), (3, 4), (3, 6)	0	0	0
281	5.31e-05	4141.09	2144.46	2680.56	3789.97	2489.23	5119.74	TA2-176053	Info	TA2-176053	(2, 1), (5, 1), (2, 4), (2, 6), (3, 6), (5, 6)	0	0	0
282	5.36e-05	155.31	158.69	143.33	538.87	150.77	450.29	TA1-088710	Info	TA1-088710	(1, 4), (1, 6), (2, 4), (2, 6), (3, 4), (3, 6), (5, 4), (5, 6)	0	0	0
283	5.38e-05	1265.11	2562.29	2607.75	3727.9	1792.14	2891.1	TA1-147842	Info	TA1-147842	(1, 2), (1, 3), (1, 4), (1, 6), (5, 4)	1	1	2	TA1-147842
284	5.41e-05	2146.43	1546.76	1704.21	746.8	1622.18	902.66	TA1-175129	Info	TA1-175129	(4, 1), (6, 1), (4, 2), (4, 3), (6, 3), (4, 5), (6, 5)	0	1	1
285	5.51e-05	215.91	139.77	156.14	120.69	163.99	148.35	TA2-210587	Info	TA2-210587	(2, 1), (3, 1), (4, 1), (5, 1), (6, 1), (4, 5)	0	0	0
286	5.53e-05	77.18	45.85	41.21	30.96	50.05	26.3	TA2-208164	Info	TA2-208164	(3, 1), (4, 1), (6, 1), (6, 2), (6, 5)	0	1	1
287	5.55e-05	101.46	63.07	95.23	211.04	91.21	131.75	TA2-193144	Info	TA2-193144	(1, 4), (2, 4), (2, 6), (3, 4), (5, 4)	0	1	1
288	5.68e-05	559.9	407.95	368.08	394.77	447.95	490.67	TA1-019234	Info	TA1-019234	(2, 1), (3, 1), (4, 1), (5, 1), (3, 6)	0	0	0
289	5.79e-05	528.12	341.32	325.78	292.02	404.99	317.49	TA1-218785	Info	TA1-218785	(2, 1), (3, 1), (4, 1), (6, 1), (4, 5)	0	1	1
290	5.8e-05	62.65	99.47	115.36	158	103.84	164.68	TA2-087308	Info	TA2-087308	(1, 3), (1, 4), (1, 5), (1, 6), (2, 6)	0	0	0
291	5.94e-05	1751.03	894.81	614.71	769.59	1186.65	347.99	TA1-197404	Info	TA1-197404	(3, 1), (4, 1), (6, 1), (6, 2), (6, 4), (6, 5)	0	1	1
292	5.94e-05	3233.2	2112.52	2062.2	1504.93	2475.11	1787.57	TA2-149640	Info	TA2-149640	(2, 1), (3, 1), (4, 1), (6, 1), (4, 5)	0	1	1
293	5.95e-05	5158.65	2882.45	3191.82	2023.31	3253.31	1995.06	TA2-113782	Info	TA2-113782	(2, 1), (4, 1), (6, 1)	0	1	1
294	5.95e-05	2550.03	1755.28	1841.77	1295.07	1960.34	1278.32	TA2-119638	Info	TA2-119638	(4, 1), (6, 1), (4, 5), (6, 5)	0	0	0
295	5.96e-05	2859.57	2896.48	2456.13	1697.33	2570.86	2133.16	TA1-186358	Info	TA1-186358	(4, 1), (6, 1), (4, 2), (6, 2), (4, 3), (4, 5)	0	1	1
296	5.99e-05	516.56	776.44	640.02	1393.42	797.29	1376.8	TA2-186644	Info	TA2-186644	(1, 4), (1, 6), (2, 4), (3, 4), (3, 6)	0	1	1
297	6.03e-05	389.2	340.59	372.9	515.8	362.4	479.83	TA1-137247	Info	TA1-137247	(1, 4), (2, 4), (2, 6), (3, 4), (3, 6), (5, 4), (5, 6)	1	0	1	TA1-137247	TA1-137247
298	6.04e-05	741.07	854.05	901.46	1043.43	855.43	1204.47	TA1-185871	Info	TA1-185871	(1, 4), (1, 6), (2, 6), (3, 6), (5, 6)	0	0	0
299	6.06e-05	208.86	183.7	197.54	129.9	210.54	140	TA2-041161	Info	TA2-041161	(4, 1), (6, 1), (4, 2), (4, 3), (6, 3), (4, 5), (6, 5)	0	0	0
300	6.1e-05	192.6	303.8	306.67	327.27	269.31	316.91	TA1-110364	Info	TA1-110364	(1, 2), (1, 3), (1, 4), (1, 5), (1, 6)	0	1	1
301	6.17e-05	869.97	1163.94	1203.55	2233.61	990.56	2559.02	TA1-188996	Info	TA1-188996	(1, 4), (1, 6), (2, 4), (2, 6), (3, 6), (5, 4), (5, 6)	0	1	1
302	6.17e-05	97.7	115.6	77.21	296.15	92.14	297.12	TA2-169285	Info	TA2-169285	(1, 4), (1, 6), (2, 4), (2, 6), (3, 4), (3, 6), (5, 4), (5, 6)	0	0	0
303	6.2e-05	1094.72	1194.45	1437.87	717.24	1154.34	815.1	TA2-165089	Info	TA2-165089	(4, 1), (4, 2), (6, 2), (4, 3), (6, 3), (4, 5)	0	1	1
304	6.51e-05	650.71	559.37	558.59	396.47	641.61	410.25	TA1-127234	Info	TA1-127234	(4, 1), (6, 1), (4, 2), (6, 2), (4, 3), (4, 5), (6, 5)	0	1	1
305	6.59e-05	1235.02	1070.3	1275.3	1764.33	1095.72	1935.37	TA2-052565	Info	TA2-052565	(1, 4), (1, 6), (2, 4), (2, 6), (3, 6), (5, 4), (5, 6)	0	0	0
306	6.63e-05	6721.53	6307.63	7606.91	4133.26	6023.25	4218.32	TA1-011439	Info	TA1-011439	(4, 1), (6, 1), (4, 2), (6, 2), (4, 3), (6, 3), (4, 5)	0	0	0
307	6.64e-05	11789.7	9903.32	9718.93	16346.1	10237.1	19909.8	TA1-148309	Info	TA1-148309	(1, 6), (2, 4), (2, 6), (3, 4), (3, 6), (5, 4), (5, 6)	0	0	0
308	6.65e-05	277.98	276.08	300.75	442.86	264.1	404.58	TA1-112768	Info	TA1-112768	(1, 4), (1, 6), (2, 4), (2, 6), (3, 4), (5, 4), (5, 6)	0	0	0
309	6.66e-05	148.8	225.69	196.89	526.74	227.72	574.89	TA1-181938	Info	TA1-181938	(1, 4), (1, 6), (2, 4), (2, 6), (3, 4), (3, 6), (5, 4), (5, 6)	0	1	1
310	6.68e-05	174.74	209.75	224.04	296.23	252.65	303.61	TA1-174114	Info	TA1-174114	(1, 4), (1, 5), (1, 6), (2, 4), (2, 6), (3, 6)	0	1	1
311	6.74e-05	845.69	1081.7	1098.49	2141.12	982.5	2550.43	TA1-215391	Info	TA1-215391	(1, 4), (1, 6), (2, 4), (2, 6), (3, 4), (3, 6), (5, 4), (5, 6)	1	1	2	TA1-215391
312	6.77e-05	461.74	394.89	401.43	219.67	413.61	255.81	TA1-165296	Info	TA1-165296	(4, 1), (6, 1), (4, 2), (6, 2), (4, 3), (6, 3), (4, 5), (6, 5)	1	0	1	TA1-165296	TA1-165296
313	6.79e-05	2128.68	4231.23	3481.69	5769.09	2455.03	6005.01	TA1-003758	Info	TA1-003758	(1, 2), (1, 4), (1, 6), (5, 4), (5, 6)	0	1	1
314	6.82e-05	7220.94	4576.22	5748.84	10439.3	4752.96	14176.5	TA1-049434	Info	TA1-049434	(1, 6), (2, 4), (2, 6), (3, 6), (5, 4), (5, 6)	0	1	1
315	6.86e-05	2848.53	2653.24	2566.21	1624.8	2361.41	2049.88	TA2-110863	Info	TA2-110863	(4, 1), (6, 1), (4, 2), (4, 3), (4, 5)	1	0	1	TA2-110863	TA2-110863
316	6.87e-05	819.84	611.86	505.81	422.1	722.17	341.89	TA1-156934	Info	TA1-156934	(3, 1), (4, 1), (6, 1), (6, 2), (4, 5), (6, 5)	0	1	1
317	6.93e-05	426.77	321.54	312.95	246.3	382.23	277.58	TA1-139856	Info	TA1-139856	(3, 1), (4, 1), (6, 1), (4, 5), (6, 5)	0	0	0
318	6.97e-05	672.89	481.72	455.94	384.86	493.79	403.45	TA1-108494	Info	TA1-108494	(2, 1), (3, 1), (4, 1), (5, 1), (6, 1)	0	1	1
319	7.06e-05	124.1	121.62	96.83	193.32	144.78	199.73	TA2-043349	Info	TA2-043349	(1, 4), (1, 6), (2, 4), (2, 6), (3, 4), (3, 6)	0	0	0
320	7.21e-05	5631.7	3368.11	3530.37	2826.89	4190.3	3226.08	TA2-042155	Info	TA2-042155	(2, 1), (3, 1), (4, 1), (6, 1), (4, 5)	0	1	1
321	7.29e-05	349.12	334.51	321.39	247.33	349.19	241.12	TA1-192645	Info	TA1-192645	(4, 1), (6, 1), (4, 2), (6, 2), (4, 3), (6, 3), (4, 5), (6, 5)	0	0	0
322	7.4e-05	361.71	342.25	337.18	573.42	468.75	626.95	TA1-055504	Info	TA1-055504	(1, 4), (1, 6), (2, 4), (2, 6), (3, 4), (3, 6)	0	0	0
323	7.5e-05	355.58	507.83	519.69	514.7	500.65	542.59	TA2-131586	Info	TA2-131586	(1, 2), (1, 3), (1, 4), (1, 5), (1, 6)	0	0	0
324	7.5e-05	4620.97	2637.49	2910.85	2351.22	3316.33	3022.18	TA1-003312	Info	TA1-003312	(2, 1), (3, 1), (4, 1), (6, 1), (4, 5)	0	1	1
325	7.52e-05	287.23	395.01	491.68	712.66	421.91	735.89	TA1-062051	Info	TA1-062051	(1, 3), (1, 4), (1, 6), (2, 4), (2, 6), (5, 4), (5, 6)	0	0	0
326	7.56e-05	138.14	204.01	208.71	257.74	209.61	259.96	TA1-135678	Info	TA1-135678	(1, 2), (1, 3), (1, 4), (1, 5), (1, 6)	0	1	1
327	7.57e-05	1085.19	626.73	627.33	154.57	545.23	340.24	TA1-161036	Info	TA1-161036	(4, 1), (6, 1), (4, 2), (4, 3), (4, 5)	0	0	0
328	7.59e-05	459.62	912.19	802.53	1427.17	657.96	1557.65	TA1-003991	Info	TA1-003991	(1, 2), (1, 4), (1, 6), (5, 4), (5, 6)	0	1	1
329	7.75e-05	322.28	347.96	448.27	590.97	394.95	637.78	TA2-094305	Info	TA2-094305	(1, 4), (1, 6), (2, 4), (2, 6), (5, 4), (5, 6)	0	1	1
330	7.89e-05	85.74	121.82	145.77	239.38	133.33	205.88	TA1-011694	Info	TA1-011694	(1, 4), (1, 6), (2, 4), (5, 4)	0	1	1
331	7.99e-05	1352.98	779.68	809.67	783.14	950.51	946.44	TA2-121323	Info	TA2-121323	(2, 1), (3, 1), (4, 1), (5, 1), (6, 1)	0	1	1
332	8e-05	55.7	75.75	93.21	152.41	88.13	141.83	TA2-023583	Info	TA2-023583	(1, 4), (1, 6), (2, 4), (2, 6)	0	1	1
333	8.34e-05	204.41	215.18	259.12	419.39	238.13	421.62	TA1-217027	Info	TA1-217027	(1, 4), (1, 6), (2, 4), (2, 6), (3, 4), (3, 6), (5, 4), (5, 6)	0	0	0
334	8.36e-05	133.37	215.68	296	497.66	229.25	447.87	TA2-181426	Info	TA2-181426	(1, 3), (1, 4), (1, 6), (2, 4), (2, 6), (5, 4)	0	0	0
335	8.45e-05	1254.06	1008.3	787.95	350.54	1178.16	435.43	TA1-096384	Info	TA1-096384	(4, 1), (6, 1), (4, 2), (6, 2), (4, 3), (4, 5), (6, 5)	0	1	1
336	8.49e-05	232.45	263.79	202.4	358.93	218.92	381.6	TA2-210270	Info	TA2-210270	(1, 4), (1, 6), (3, 4), (3, 6), (5, 4), (5, 6)	0	1	1
337	8.65e-05	1982.22	2930.79	2216.45	9993.14	6945.33	10386	TA1-157876	Info	TA1-157876	(1, 4), (1, 5), (1, 6), (2, 4), (2, 6), (3, 4), (3, 5), (3, 6)	0	0	0
338	8.7e-05	166.39	199.69	238.11	301.23	172.27	260.4	TA2-123768	Info	TA2-123768	(1, 3), (1, 4), (1, 6), (2, 4), (5, 4), (5, 6)	0	0	0
339	8.75e-05	1141.11	1199.86	1356.35	795.66	1172.25	852.15	TA2-033752	Info	TA2-033752	(4, 1), (4, 2), (6, 2), (4, 3), (6, 3), (4, 5), (6, 5)	0	0	0
340	8.79e-05	445.18	581.71	605.9	1195.5	553	1388.87	TA1-071448	Info	TA1-071448	(1, 4), (1, 6), (2, 4), (2, 6), (3, 4), (3, 6), (5, 4), (5, 6)	0	1	1
341	8.82e-05	614.63	448.52	495.64	281.56	578.27	268.46	TA1-163927	Info	TA1-163927	(4, 1), (6, 1), (4, 3), (6, 3), (4, 5), (6, 5)	1	1	2	TA1-163927
342	8.96e-05	247.8	299.76	278.37	234.95	292.12	215.54	TA1-181912	Info	TA1-181912	(4, 2), (6, 2), (6, 3), (4, 5), (6, 5)	0	1	1
343	9.05e-05	188.28	223.37	272.56	519.82	231.83	615.05	TA1-191599	Info	TA1-191599	(1, 4), (1, 6), (2, 4), (2, 6), (3, 6), (5, 4), (5, 6)	1	1	2	TA1-191599
344	9.15e-05	2024.05	1837.69	1934.53	1071.62	2001.81	1283.05	TA1-148434	Info	TA1-148434	(4, 1), (6, 1), (4, 2), (4, 3), (6, 3), (4, 5), (6, 5)	0	1	1
345	9.16e-05	518.54	370.57	378.97	321.35	466.42	401.53	TA2-031866	Info	TA2-031866	(2, 1), (3, 1), (4, 1), (6, 1), (4, 5)	0	1	1
346	9.21e-05	547.51	515.25	496.3	413.46	512.28	367.45	TA1-084339	Info	TA1-084339	(4, 1), (6, 1), (6, 2), (6, 3), (6, 5)	0	0	0
347	9.26e-05	596.63	692.31	781.98	391.29	682.63	426.22	TA2-182211	Info	TA2-182211	(4, 1), (4, 2), (6, 2), (4, 3), (6, 3), (4, 5), (6, 5)	0	0	0
348	9.31e-05	463.64	592.55	668.9	313.63	504.6	307.17	TA2-135639	Info	TA2-135639	(4, 2), (6, 2), (4, 3), (6, 3), (4, 5), (6, 5)	1	1	2	TA2-135639
349	9.35e-05	942	800.92	839.31	532.22	791.67	568.13	TA1-199982	Info	TA1-199982	(4, 1), (6, 1), (4, 2), (6, 2), (4, 3), (6, 3), (4, 5)	0	1	1
350	9.45e-05	2521.75	1558.92	1493.56	1396.03	1766.52	1503.72	TA2-105400	Info	TA2-105400	(2, 1), (3, 1), (4, 1), (5, 1), (6, 1)	0	1	1
351	9.7e-05	103.87	158.01	169.78	253.7	157.4	244.3	TA2-054903	Info	TA2-054903	(1, 3), (1, 4), (1, 6)	0	1	1
352	9.75e-05	2167.48	1874.62	1757.15	1322.38	1632.28	1286.07	TA1-028410	Info	TA1-028410	(4, 1), (6, 1), (4, 2), (6, 2), (6, 3)	0	0	0
353	9.82e-05	3243.46	2128.34	1987.93	2122.2	2016.32	2566.92	TA2-147760	Info	TA2-147760	(2, 1), (3, 1), (4, 1), (5, 1)	0	1	1
354	9.83e-05	1806.4	1178.94	1329.77	580.61	1818.45	766.2	TA2-142199	Info	TA2-142199	(4, 1), (6, 1), (4, 2), (4, 3), (4, 5), (6, 5)	0	1	1
355	9.91e-05	336.85	270.01	293.05	213.53	293.21	211.51	TA1-223545	Info	TA1-223545	(4, 1), (6, 1), (4, 3), (6, 3), (4, 5), (6, 5)	0	0	0
356	9.91e-05	755.37	942.5	903.59	1418.17	1247.9	1509.77	TA2-133053	Info	TA2-133053	(1, 4), (1, 5), (1, 6), (2, 4), (2, 6), (3, 4), (3, 6)	0	0	0
357	9.92e-05	2679.23	1260	2584.89	6687.83	1906.99	10507.1	TA2-145842	Info	TA2-145842	(1, 6), (2, 4), (2, 6), (3, 6), (5, 4), (5, 6)	0	0	0
358	9.95e-05	384.72	274.52	313.12	607.09	356.1	796.35	TA1-052641	Info	TA1-052641	(1, 6), (2, 4), (2, 6), (3, 4), (3, 6), (5, 6)	0	0	0
359	9.98e-05	108.31	244.4	194.93	617.12	164.03	664.36	TA1-161142	Info	TA1-161142	(1, 4), (1, 6), (3, 4), (3, 6), (5, 4), (5, 6)	0	1	1
360	0.0001	191.47	298.09	292.04	305.84	298.28	283.25	TA2-186253	Info	TA2-186253	(1, 2), (1, 3), (1, 4), (1, 5), (1, 6)	0	1	1
361	0.0001	774.32	907.02	1011.24	512.63	927.62	553.88	TA2-010704	Info	TA2-010704	(4, 2), (6, 2), (4, 3), (6, 3), (4, 5), (6, 5)	0	1	1
362	0.0001001	74.59	130.7	143.48	158.23	123.5	151.35	TA1-052482	Info	TA1-052482	(1, 2), (1, 3), (1, 4), (1, 5), (1, 6)	0	0	0
363	0.0001005	36.27	72.36	58.65	178.75	51.28	171.19	TA1-043865	Info	TA1-043865	(1, 4), (1, 6), (3, 4), (3, 6), (5, 4), (5, 6)	0	1	1
364	0.0001006	208.59	261.42	331.47	138.35	301.57	162.52	TA1-009600	Info	TA1-009600	(4, 2), (4, 3), (6, 3), (4, 5), (6, 5)	0	0	0
365	0.0001012	456.87	392.13	496.98	306.1	502.79	487.99	TA2-056489	Info	TA2-056489	(4, 1), (4, 3), (4, 5), (4, 6)	0	0	0
366	0.0001019	137.82	176.92	198.28	317.39	199.32	367.74	TA2-086940	Info	TA2-086940	(1, 4), (1, 6), (2, 4), (2, 6), (3, 6), (5, 6)	0	0	0
367	0.000103	652.01	514.05	498.48	436.73	573.58	485.45	TA1-193237	Info	TA1-193237	(2, 1), (3, 1), (4, 1), (6, 1), (4, 5)	1	1	2	TA1-193237
368	0.0001035	2598.02	2247.78	2328.6	3628.43	2472.94	4294.92	TA2-026607	Info	TA2-026607	(1, 6), (2, 4), (2, 6), (3, 4), (3, 6), (5, 6)	0	0	0
369	0.0001042	342.33	440.57	449.01	462.72	387.55	541.45	TA1-179728	Info	TA1-179728	(1, 2), (1, 3), (1, 4), (1, 6), (5, 6)	0	1	1
370	0.0001046	397.03	339.54	388.86	569.79	433.14	675.45	TA1-003891	Info	TA1-003891	(1, 6), (2, 4), (2, 6), (3, 4), (3, 6), (5, 6)	0	1	1
371	0.000105	234.84	299.09	297.55	230.53	326.25	223.7	TA2-120088	Info	TA2-120088	(1, 2), (1, 5), (4, 2), (6, 2), (4, 3), (6, 3), (4, 5), (6, 5)	0	0	0
372	0.000105	115.07	115.02	137.89	82.57	125.45	72.89	TA2-069469	Info	TA2-069469	(6, 1), (6, 2), (4, 3), (6, 3), (4, 5), (6, 5)	0	0	0
373	0.0001053	1652.46	1584.73	1509.97	1078.99	1640.72	1162.01	TA1-033897	Info	TA1-033897	(4, 1), (6, 1), (4, 2), (6, 2), (4, 3), (4, 5), (6, 5)	0	0	0
374	0.0001055	545.96	545.92	543.67	894.98	458.08	870.65	TA2-087127	Info	TA2-087127	(1, 4), (1, 6), (2, 4), (2, 6), (3, 4), (3, 6), (5, 4), (5, 6)	0	0	0
375	0.0001059	770.04	660.06	723.71	529.82	731.35	562.48	TA1-122350	Info	TA1-122350	(4, 1), (6, 1), (4, 3), (6, 3), (4, 5), (6, 5)	0	0	0
376	0.0001064	278.76	335.88	454.89	739.89	367.57	820.2	TA2-036067	Info	TA2-036067	(1, 4), (1, 6), (2, 4), (2, 6), (5, 4), (5, 6)	0	0	0
377	0.0001073	169.76	246.3	254.3	340.34	251.35	346.57	TA1-165164	Info	TA1-165164	(1, 3), (1, 4), (1, 5), (1, 6)	0	1	1
378	0.0001075	1980.29	1211.95	1221.92	988.86	1531.23	1039.91	TA1-053356	Info	TA1-053356	(2, 1), (3, 1), (4, 1), (6, 1), (4, 5), (6, 5)	0	1	1
379	0.0001089	353.86	423.2	419.32	343.1	404.68	358.85	TA1-166986	Info	TA1-166986	(1, 2), (1, 3), (4, 2), (6, 2), (4, 3), (6, 3), (4, 5)	1	0	1	TA1-166986	TA1-166986
380	0.0001091	5611.45	5155.57	4976.07	3178.42	4401.15	3954.24	TA2-126202	Info	TA2-126202	(4, 1), (6, 1), (4, 2), (4, 3), (4, 5)	0	1	1
381	0.0001095	365.73	516.05	458.46	747.07	377.82	995.02	TA2-114200	Info	TA2-114200	(1, 4), (1, 6), (2, 6), (3, 6), (5, 4), (5, 6)	1	1	2	TA2-114200
382	0.0001105	84.17	123.65	117.87	124.7	103.24	106.72	TA2-018017	Info	TA2-018017	(1, 2), (1, 3), (1, 4), (1, 6)	0	0	0
383	0.0001111	9669.14	5814.06	7338.06	12513.2	6087.95	16291.9	TA1-093431	Info	TA1-093431	(2, 4), (2, 6), (3, 6), (5, 4), (5, 6)	0	1	1
384	0.0001111	847.85	1155.58	1346.13	1716.55	1036.06	1712.51	TA1-195602	Info	TA1-195602	(1, 3), (1, 4), (1, 6), (5, 4), (5, 6)	0	0	0
385	0.0001115	3400.66	2407.51	3073.08	1334.03	2689.38	1445.38	TA2-106197	Info	TA2-106197	(4, 1), (6, 1), (4, 2), (4, 3), (6, 3), (4, 5), (6, 5)	0	1	1
386	0.0001117	13176.6	11576.4	11662.5	4790.76	11195.1	5098.02	TA2-116987	Info	TA2-116987	(4, 1), (6, 1), (4, 2), (6, 2), (4, 3), (6, 3), (4, 5), (6, 5)	0	1	1
387	0.0001122	1584.86	1302.32	1835.1	3518.49	1684.32	4330.2	TA1-086108	Info	TA1-086108	(1, 4), (1, 6), (2, 4), (2, 6), (3, 6), (5, 4), (5, 6)	0	0	0
388	0.0001127	1840.23	1026.43	945.25	719.39	1135.94	923.34	TA1-173733	Info	TA1-173733	(2, 1), (3, 1), (4, 1), (5, 1), (6, 1)	1	1	2	TA1-173733
389	0.000113	1258.46	1372.22	1553.7	805.73	1422.7	885.89	TA1-197282	Info	TA1-197282	(4, 1), (4, 2), (6, 2), (4, 3), (6, 3), (4, 5), (6, 5)	0	1	1
390	0.0001137	2349.48	1254.39	1192.94	984.69	1549.33	1325.03	TA1-075604	Info	TA1-075604	(2, 1), (3, 1), (4, 1), (6, 1), (4, 5)	0	1	1
391	0.0001146	222.99	466.99	451.7	500.08	369.96	374.81	TA1-173901	Info	TA1-173901	(1, 2), (1, 3), (1, 4), (1, 5), (1, 6)	0	1	1
392	0.0001164	725.71	834.36	959.27	470.96	896.47	540.74	TA1-153985	Info	TA1-153985	(4, 1), (4, 2), (6, 2), (4, 3), (6, 3), (4, 5), (6, 5)	0	1	1
393	0.000117	463.48	277.08	288.01	265.75	331.16	178.92	TA1-130282	Info	TA1-130282	(2, 1), (3, 1), (4, 1), (6, 1), (6, 3), (6, 5)	0	0	0
394	0.0001181	63.68	121.64	100.16	237.97	85.09	160.88	TA1-202343	Info	TA1-202343	(1, 4), (1, 6), (3, 4), (5, 4)	1	0	1	TA1-202343	TA1-202343
395	0.0001182	76.77	160.38	178.21	223.81	161.19	206.48	TA1-048428	Info	TA1-048428	(1, 2), (1, 3), (1, 4), (1, 5), (1, 6)	0	0	0
396	0.0001183	449.36	301.97	276.12	211.74	322.52	244.96	TA2-113757	Info	TA2-113757	(2, 1), (3, 1), (4, 1), (6, 1), (4, 5)	0	1	1
397	0.000119	6319.36	6006.95	6446.64	6137.5	4994.04	8722.56	TA1-190038	Info	TA1-190038	(1, 6), (2, 6), (3, 6), (4, 6), (5, 6)	1	1	2	TA1-190038
398	0.0001191	212.3	310.97	386.87	384.05	316.27	235.71	TA2-085193	Info	TA2-085193	(1, 2), (1, 3), (1, 4), (1, 5), (6, 3), (6, 4)	0	0	0
399	0.0001194	457.27	819.2	804.24	718.58	759.23	596.89	TA2-177772	Info	TA2-177772	(1, 2), (1, 3), (1, 4), (1, 5)	0	1	1
400	0.00012	299.56	362.76	389.74	526.54	464.57	603.16	TA2-164070	Info	TA2-164070	(1, 4), (1, 5), (1, 6), (2, 6), (3, 6)	0	0	0
401	0.00012	30559.8	39503.4	26590.2	24481.5	33735.1	9992.34	TA2-158149	Info	TA2-158149	(6, 1), (6, 2), (6, 3), (6, 4), (6, 5)	0	1	1
402	0.0001221	849.55	1043.71	1208.71	1616.12	1154.32	1716.87	TA1-038479	Info	TA1-038479	(1, 4), (1, 6), (2, 4), (2, 6), (5, 6)	1	0	1	TA1-038479	TA1-038479
403	0.000123	290.3	339.47	313.07	231.86	281.62	243.74	TA2-002970	Info	TA2-002970	(4, 1), (4, 2), (6, 2), (4, 3), (6, 3)	0	0	0
404	0.0001238	1508.82	1405.84	1261.26	842.39	1023.61	915.63	TA1-113690	Info	TA1-113690	(4, 1), (5, 1), (6, 1), (4, 2), (6, 2), (4, 3)	0	0	0
405	0.0001241	213.27	320.93	432.81	686.9	327.58	641.84	TA1-094629	Info	TA1-094629	(1, 3), (1, 4), (1, 6), (2, 4), (2, 6), (5, 4), (5, 6)	0	0	0
406	0.000126	12.59	22.34	22.34	103.14	17.64	93.83	TA2-132003	Info	TA2-132003	(1, 4), (1, 6), (2, 4), (2, 6), (3, 4), (3, 6), (5, 4), (5, 6)	0	1	1
407	0.0001271	808.52	774.14	878.15	547.84	780.89	522.08	TA2-152483	Info	TA2-152483	(4, 1), (6, 1), (4, 2), (6, 2), (4, 3), (6, 3), (4, 5), (6, 5)	0	0	0
408	0.0001274	410.79	437.04	549.72	643.26	507.01	970.16	TA2-060120	Info	TA2-060120	(1, 6), (2, 6), (3, 6), (5, 6)	0	0	0
409	0.0001294	19108.6	11290.7	14857.1	5393.21	14940.8	7368.37	TA2-101313	Info	TA2-101313	(4, 1), (6, 1), (4, 2), (4, 3), (4, 5)	0	1	1
410	0.0001319	427.16	778.92	647.64	1945.87	564.63	2364.7	TA2-051929	Info	TA2-051929	(1, 4), (1, 6), (2, 6), (3, 4), (3, 6), (5, 4), (5, 6)	0	1	1
411	0.0001352	518.17	882.76	1153.3	1398.48	913.03	1311.35	TA1-205024	Info	TA1-205024	(1, 3), (1, 4), (1, 5), (1, 6)	0	0	0
412	0.0001359	258.95	338.26	343	448.49	355.31	414.38	TA1-213621	Info	TA1-213621	(1, 4), (1, 5), (1, 6)	0	0	0
413	0.0001373	608.19	1200.28	937.97	1946.24	735.25	1837.98	TA2-225150	Info	TA2-225150	(1, 4), (1, 6), (3, 4), (5, 4), (5, 6)	0	1	1
414	0.0001373	7263.15	6340.36	7613.6	15493.7	6104.91	17571.7	TA1-072330	Info	TA1-072330	(1, 4), (1, 6), (2, 4), (2, 6), (3, 4), (3, 6), (5, 4), (5, 6)	0	0	0
415	0.0001381	339.65	253.95	228.21	190.6	244.66	192.25	TA1-224155	Info	TA1-224155	(3, 1), (4, 1), (5, 1), (6, 1)	0	1	1
416	0.0001385	1040.08	1285.24	1193.44	920.09	1137.68	928.19	TA1-093337	Info	TA1-093337	(1, 2), (4, 2), (6, 2), (4, 3), (6, 3), (4, 5), (6, 5)	0	0	0
417	0.0001387	718.32	855.53	928.39	1213.11	732.17	1382.9	TA2-056260	Info	TA2-056260	(1, 4), (1, 6), (2, 6), (5, 4), (5, 6)	0	0	0
418	0.0001414	214.46	152.79	134.6	86.5	127.25	82.37	TA1-082130	Info	TA1-082130	(4, 1), (6, 1), (4, 2), (6, 2)	0	0	0
419	0.0001417	7917.15	7400.75	8995.62	4879.86	7261.55	5161.47	TA1-114057	Info	TA1-114057	(4, 1), (6, 1), (4, 2), (4, 3), (6, 3), (4, 5)	0	0	0
420	0.0001425	2026.53	1878.65	1965.82	1412.46	1710.52	1262.14	TA1-144534	Info	TA1-144534	(4, 1), (6, 1), (6, 2), (4, 3), (6, 3), (6, 5)	1	0	1	TA1-144534	TA1-144534
421	0.0001427	1802.23	1423.85	1401.5	1110.5	1579.14	1347.65	TA1-105314	Info	TA1-105314	(3, 1), (4, 1), (6, 1), (4, 2), (4, 5)	0	1	1
422	0.0001442	287.59	171.9	156.33	150.9	206	155.2	TA2-206918	Info	TA2-206918	(2, 1), (3, 1), (4, 1), (6, 1)	0	1	1
423	0.0001444	77.16	129.55	105.43	143.04	116.67	115.78	TA2-200119	Info	TA2-200119	(1, 2), (1, 4), (1, 5), (1, 6)	0	1	1
424	0.0001449	483.34	407.76	441.27	880.14	597.89	994.37	TA1-092931	Info	TA1-092931	(1, 4), (1, 6), (2, 4), (2, 6), (3, 4), (3, 6)	0	0	0
425	0.0001451	11235.7	8172.25	7482.46	6530.69	7576.4	6082.05	TA2-113128	Info	TA2-113128	(3, 1), (4, 1), (5, 1), (6, 1)	0	1	1
426	0.0001452	891.48	800.83	640.49	421.58	748.61	479.78	TA1-028898	Info	TA1-028898	(4, 1), (6, 1), (4, 2), (6, 2), (4, 5), (6, 5)	0	1	1
427	0.0001454	6182.95	4166.55	4435.62	2180.63	5045.48	2674.26	TA1-044255	Info	TA1-044255	(4, 1), (6, 1), (4, 2), (4, 3), (4, 5), (6, 5)	0	1	1
428	0.0001467	1126.76	1151.63	1082.16	701.43	1160.83	796.15	TA2-190364	Info	TA2-190364	(4, 1), (6, 1), (4, 2), (6, 2), (4, 3), (4, 5), (6, 5)	0	0	0
429	0.000147	1116.08	1269.35	1106.39	1654.33	1285.74	1730.05	TA1-108071	Info	TA1-108071	(1, 4), (1, 6), (2, 6), (3, 4), (3, 6), (5, 6)	0	0	0
430	0.0001472	1478.77	1700.41	1910.38	1255.72	1641.8	1261	TA2-201948	Info	TA2-201948	(1, 3), (4, 2), (6, 2), (4, 3), (6, 3), (4, 5), (6, 5)	1	0	1	TA2-201948	TA2-201948
431	0.0001474	2530.51	2394.02	3110.22	4014.87	1983.25	4527.13	TA1-017061	Info	TA1-017061	(1, 6), (2, 4), (2, 6), (5, 4), (5, 6)	0	0	0
432	0.0001479	31.5	51.75	51.71	78.2	44.4	70.35	TA1-089143	Info	TA1-089143	(1, 2), (1, 3), (1, 4), (1, 6), (5, 4)	0	1	1
433	0.0001482	82.06	129.56	96.59	239.72	121.83	234.87	TA2-186314	Info	TA2-186314	(1, 4), (1, 6), (3, 4), (3, 6), (5, 4)	0	1	1
434	0.0001483	105.78	140.05	168.99	403.13	172.02	555.18	TA1-219194	Info	TA1-219194	(1, 4), (1, 6), (2, 4), (2, 6), (3, 6), (5, 6)	0	0	0
435	0.0001495	278.94	199.97	209.24	205.84	228.9	231.4	TA1-034430	Info	TA1-034430	(2, 1), (3, 1), (4, 1), (5, 1), (6, 1)	0	1	1
436	0.0001496	319.34	338.29	301.86	206.31	263.28	176.97	TA2-063893	Info	TA2-063893	(4, 1), (6, 1), (4, 2), (6, 2), (6, 3), (6, 5)	1	0	1	TA2-063893	TA2-063893
437	0.00015	293.91	328.86	431.2	699.61	348.95	764.63	TA2-081954	Info	TA2-081954	(1, 4), (1, 6), (2, 4), (2, 6), (5, 4), (5, 6)	0	0	0
438	0.0001507	141.89	164.66	195.99	271.77	179.79	293.16	TA1-008229	Info	TA1-008229	(1, 4), (1, 6), (2, 4), (2, 6), (5, 6)	0	0	0
439	0.0001515	137.45	194.84	213.63	295.2	164.68	281.97	TA1-162298	Info	TA1-162298	(1, 4), (1, 6), (5, 4), (5, 6)	0	0	0
440	0.0001523	353.82	311.77	292.92	233.24	317.81	238.46	TA1-029523	Info	TA1-029523	(4, 1), (6, 1), (4, 2), (6, 2), (4, 5), (6, 5)	0	1	1
441	0.0001524	284.48	439.71	519.33	686.02	410.04	670.41	TA1-213566	Info	TA1-213566	(1, 3), (1, 4), (1, 6), (5, 4)	0	0	0
442	0.0001533	1627.49	1233.18	1134.93	1328.87	1309.97	1533.27	TA1-135746	Info	TA1-135746	(2, 1), (3, 1), (4, 1), (5, 1), (2, 6), (3, 6)	0	0	0
443	0.0001534	112.68	180.33	170.1	200.93	171.22	197.91	TA1-110824	Info	TA1-110824	(1, 2), (1, 3), (1, 4), (1, 5), (1, 6)	0	1	1
444	0.0001546	6064.5	4129.75	5618.24	12082.6	5198.44	17103.7	TA2-158895	Info	TA2-158895	(1, 6), (2, 4), (2, 6), (3, 6), (5, 4), (5, 6)	0	1	1
445	0.0001546	619.44	911.34	735.75	1507.09	954.74	1498.04	TA1-180711	Info	TA1-180711	(1, 4), (1, 6), (3, 4), (3, 6)	1	1	2	TA1-180711
446	0.000155	18693.5	23707.5	19254.7	18812.2	22415	6190.12	TA2-012055	Info	TA2-012055	(6, 1), (6, 2), (6, 3), (6, 4), (6, 5)	0	0	0
447	0.0001557	10969	12069.9	12520.2	17110	12240.1	19085.3	TA1-033852	Info	TA1-033852	(1, 4), (1, 6), (2, 4), (2, 6), (3, 6), (5, 4), (5, 6)	1	0	1	TA1-033852	TA1-033852
448	0.0001558	232.76	158.92	183.17	379.66	179.89	447.83	TA2-174614	Info	TA2-174614	(1, 6), (2, 4), (2, 6), (3, 4), (3, 6), (5, 4), (5, 6)	0	0	0
449	0.0001573	740.31	730.02	1156.78	971.28	634.28	1532.16	TA1-010374	Info	TA1-010374	(1, 6), (2, 6), (5, 3), (5, 6)	0	0	0
450	0.0001576	690.18	1357.8	1055.47	2139.22	815.78	2009.42	TA2-109965	Info	TA2-109965	(1, 4), (1, 6), (3, 4), (5, 4), (5, 6)	0	1	1
451	0.0001576	5831.91	5441.95	4932.73	3072.46	5004.14	3127.68	TA2-001723	Info	TA2-001723	(4, 1), (6, 1), (4, 2), (6, 2), (4, 3), (6, 3), (4, 5), (6, 5)	0	1	1
452	0.000158	1149.31	1446.58	1838.05	2805.82	1233.65	2779.76	TA2-155903	Info	TA2-155903	(1, 4), (1, 6), (2, 4), (2, 6), (5, 4), (5, 6)	0	0	0
453	0.0001611	250.35	284.22	314.94	503.27	308.71	515.39	TA2-194132	Info	TA2-194132	(1, 4), (1, 6), (2, 4), (2, 6), (3, 4), (3, 6), (5, 4), (5, 6)	0	0	0
454	0.0001613	214.2	318.44	384.78	463.28	336.66	412.34	TA2-011820	Info	TA2-011820	(1, 3), (1, 4), (1, 5), (1, 6)	0	0	0
455	0.0001616	2581.75	2651.66	2969.72	1630.27	2463.19	2019.03	TA1-064182	Info	TA1-064182	(4, 1), (4, 2), (4, 3), (6, 3), (4, 5)	0	1	1
456	0.0001619	14379.2	10712.9	10938.5	4839.79	11462.4	5091.18	TA1-043561	Info	TA1-043561	(4, 1), (6, 1), (4, 2), (6, 2), (4, 3), (6, 3), (4, 5), (6, 5)	0	1	1
457	0.0001627	1210.11	824.42	1166.6	2434.58	1064.45	3243.91	TA1-043299	Info	TA1-043299	(1, 6), (2, 4), (2, 6), (3, 6), (5, 4), (5, 6)	0	0	0
458	0.0001627	44.28	68.15	80.96	142.61	74.55	104.14	TA1-206896	Info	TA1-206896	(1, 3), (1, 4), (1, 6), (2, 4), (5, 4)	0	1	1
459	0.0001629	1949.66	2143.35	2125.8	3799.29	1697.52	2991.88	TA1-213985	Info	TA1-213985	(1, 4), (2, 4), (3, 4), (5, 4), (5, 6)	0	0	0
460	0.0001632	65.16	100.28	96.16	187.48	82.2	236.38	TA2-149738	Info	TA2-149738	(1, 4), (1, 6), (2, 6), (3, 6), (5, 4), (5, 6)	1	1	2	TA2-149738
461	0.0001635	3692.16	2454.12	3371.66	7181.19	3246.25	9980.01	TA2-000525	Info	TA2-000525	(1, 6), (2, 4), (2, 6), (3, 6), (5, 6)	0	1	1
462	0.0001635	1290.17	779.07	952.27	430.48	1071.01	584.28	TA1-135930	Info	TA1-135930	(4, 1), (6, 1), (4, 3), (4, 5)	0	1	1
463	0.0001643	604.92	457.98	391.52	1427.95	484.42	1220.17	TA1-162932	Info	TA1-162932	(1, 4), (2, 4), (2, 6), (3, 4), (3, 6), (5, 4), (5, 6)	0	0	0
464	0.0001663	641.22	566.81	678.91	922.5	598.77	1110.23	TA1-067770	Info	TA1-067770	(1, 6), (2, 4), (2, 6), (3, 6), (5, 4), (5, 6)	1	0	1	TA1-067770	TA1-067770
465	0.0001676	1682.25	1670.56	1788.14	1034.02	1772.43	1108.05	TA1-034479	Info	TA1-034479	(4, 1), (6, 1), (4, 2), (6, 2), (4, 3), (6, 3), (4, 5), (6, 5)	0	1	1
466	0.0001703	173.35	265.97	328.75	492.08	278.24	406.87	TA1-198954	Info	TA1-198954	(1, 3), (1, 4), (1, 6), (2, 4), (5, 4)	0	0	0
467	0.0001704	115.2	171.11	191.99	210.91	167.83	207.14	TA2-074161	Info	TA2-074161	(1, 2), (1, 3), (1, 4), (1, 5), (1, 6)	0	1	1
468	0.0001707	1148.77	824.02	752.34	483.53	1018.31	614.78	TA2-094481	Info	TA2-094481	(4, 1), (6, 1), (4, 2), (4, 5), (6, 5)	0	1	1
469	0.0001708	1182.02	1298.15	1790.72	3185.13	992.85	2956.02	TA1-027454	Info	TA1-027454	(1, 4), (1, 6), (2, 4), (2, 6), (5, 4), (5, 6)	0	1	1
470	0.0001709	4475.75	3233.09	3356.81	1870.13	3502.51	2034.08	TA2-190938	Info	TA2-190938	(4, 1), (6, 1), (4, 2), (4, 3), (4, 5), (6, 5)	0	1	1
471	0.0001732	8777.48	9131.39	9873.03	13270.6	9735.8	16008.6	TA2-129791	Info	TA2-129791	(1, 4), (1, 6), (2, 4), (2, 6), (3, 6), (5, 6)	1	0	1	TA2-129791	TA2-129791
472	0.0001751	692.27	396.96	390.25	415.66	493.56	497.08	TA1-112589	Info	TA1-112589	(2, 1), (3, 1), (4, 1), (5, 1), (6, 1)	0	1	1
473	0.0001751	1000.38	801.66	775.71	550.64	892.47	654.48	TA2-035998	Info	TA2-035998	(4, 1), (6, 1), (4, 2), (4, 3), (4, 5)	0	1	1
474	0.0001764	6042.98	4434.71	5015.2	3377.44	5068.47	4174.51	TA1-180286	Info	TA1-180286	(2, 1), (4, 1), (6, 1), (4, 3), (4, 5)	0	1	1
475	0.0001772	179.87	240.06	310.14	443.7	254.33	412.05	TA1-170561	Info	TA1-170561	(1, 3), (1, 4), (1, 6), (2, 4), (2, 6), (5, 4)	0	1	1
476	0.0001774	2284.83	2472.24	2580.96	3065.43	2271.19	4219.39	TA1-166910	Info	TA1-166910	(1, 6), (2, 6), (3, 6), (5, 6)	0	0	0
477	0.0001776	135.21	181.65	195.46	199.7	193.06	193.83	TA1-185885	Info	TA1-185885	(1, 2), (1, 3), (1, 4), (1, 5), (1, 6)	0	1	1
478	0.000178	205.86	199.16	185.7	252.58	181.48	268.14	TA1-115053	Info	TA1-115053	(1, 6), (2, 6), (3, 4), (3, 6), (5, 4), (5, 6)	0	0	0
479	0.0001786	1292.23	840.39	1051.75	861.23	1031.34	1036.74	TA2-061087	Info	TA2-061087	(2, 1), (4, 1)	0	0	0
480	0.0001799	484.05	645.25	642.68	650.54	609.55	689.07	TA2-088504	Info	TA2-088504	(1, 2), (1, 3), (1, 4), (1, 5), (1, 6)	0	0	0
481	0.0001803	2620.79	2884.43	3714.98	5301.29	2782.83	5352.8	TA1-024169	Info	TA1-024169	(1, 4), (1, 6), (2, 4), (2, 6), (5, 4), (5, 6)	1	0	1	TA1-024169	TA1-024169
482	0.0001836	392.88	295.08	358.58	581.95	327.86	776.36	TA2-136162	Info	TA2-136162	(1, 6), (2, 4), (2, 6), (3, 6), (5, 4), (5, 6)	0	0	0
483	0.0001859	200.69	137.25	156.46	111.85	162	143.2	TA2-108910	Info	TA2-108910	(2, 1), (4, 1), (6, 1), (4, 3), (4, 5)	0	0	0
484	0.0001865	148.32	116.83	116.9	88.11	123.52	93.32	TA2-132249	Info	TA2-132249	(4, 1), (6, 1), (4, 5)	0	1	1
485	0.0001873	116.64	225.94	275.39	370.93	256.14	327.06	TA1-199094	Info	TA1-199094	(1, 2), (1, 3), (1, 4), (1, 5), (1, 6)	0	0	0
486	0.0001877	86.96	114.71	114.05	168.46	114.54	163.21	TA1-041751	Info	TA1-041751	(1, 4), (1, 6), (2, 4), (3, 4), (5, 4)	0	0	0
487	0.000188	205.4	277.03	284.27	327.52	284.21	273.44	TA1-211260	Info	TA1-211260	(1, 2), (1, 3), (1, 4), (1, 5), (1, 6)	0	1	1
488	0.0001889	346.98	341.94	392.42	574.23	332.48	611.71	TA2-083698	Info	TA2-083698	(1, 4), (1, 6), (2, 4), (2, 6), (3, 6), (5, 4), (5, 6)	0	0	0
489	0.0001891	257.97	277.27	301.2	506.07	170.26	317.18	TA1-202716	Info	TA1-202716	(1, 4), (2, 4), (5, 3), (5, 4), (5, 6)	0	0	0
490	0.0001895	2944.49	2751.96	2949.4	1614.33	2903.13	1751.96	TA2-113886	Info	TA2-113886	(4, 1), (6, 1), (4, 2), (6, 2), (4, 3), (6, 3), (4, 5), (6, 5)	0	1	1
491	0.0001898	338.48	262.23	259.34	202.15	308.8	213.77	TA2-130946	Info	TA2-130946	(4, 1), (6, 1), (4, 5), (6, 5)	0	0	0
492	0.0001918	574.98	572.27	556.97	761.78	689.2	754.42	TA2-178156	Info	TA2-178156	(1, 4), (1, 6), (2, 4), (2, 6), (3, 4), (3, 6)	0	0	0
493	0.000192	3049.44	1965.54	1950.59	1593.42	2298.04	1942.96	TA2-101643	Info	TA2-101643	(2, 1), (3, 1), (4, 1), (6, 1), (4, 5)	0	1	1
494	0.000194	104.86	80.21	82.85	136.06	114.75	133.7	TA2-099384	Info	TA2-099384	(2, 4), (2, 5), (2, 6), (3, 4), (3, 6)	0	1	1
495	0.0001954	213.22	277.22	274.48	359.51	280.96	452.95	TA2-030572	Info	TA2-030572	(1, 4), (1, 6), (2, 6), (3, 6), (5, 6)	0	0	0
496	0.0001965	633.09	756.11	818.61	593.3	692.54	569.61	TA1-034268	Info	TA1-034268	(1, 3), (4, 2), (6, 2), (4, 3), (6, 3)	0	0	0
497	0.0001967	9316.61	5729.11	7834.02	3154.13	7782.76	4583.72	TA1-064461	Info	TA1-064461	(4, 1), (6, 1), (4, 3), (4, 5)	0	1	1
498	0.0001976	1491.55	1579.54	1311.15	1012.5	1470.98	1154.29	TA1-042002	Info	TA1-042002	(4, 1), (4, 2), (6, 2), (4, 5)	0	0	0
499	0.0001977	142.95	196.29	189.72	239.31	178.5	268.23	TA2-105875	Info	TA2-105875	(1, 4), (1, 6), (3, 6), (5, 6)	0	1	1
500	0.0001978	458.87	563.63	446.99	796.54	584.55	824.21	TA1-052566	Info	TA1-052566	(1, 4), (1, 6), (3, 4), (3, 6)	0	0	0
501	0.0001981	302.99	430.01	398.43	286.44	363.96	323.38	TA2-163381	Info	TA2-163381	(1, 2), (1, 3), (4, 2), (6, 2), (4, 3)	0	1	1
502	0.0001992	3214.97	2314.02	2807.76	1677.44	2703.82	2035.21	TA2-185534	Info	TA2-185534	(4, 1), (6, 1), (4, 3), (4, 5)	0	1	1
503	0.0002002	972.02	874.47	910.2	636.65	915.89	626.87	TA1-098538	Info	TA1-098538	(4, 1), (6, 1), (4, 2), (6, 2), (4, 3), (6, 3), (4, 5), (6, 5)	0	0	0
504	0.0002008	80.72	112.36	120.14	138.2	117.57	129.59	TA2-168386	Info	TA2-168386	(1, 2), (1, 3), (1, 4), (1, 5), (1, 6)	1	1	2	TA2-168386
505	0.0002012	247.59	245.84	191.53	330.13	215.65	382.6	TA1-186862	Info	TA1-186862	(1, 6), (2, 6), (3, 4), (3, 6), (5, 4), (5, 6)	0	0	0
506	0.0002031	820.59	871.66	1075.37	1443.09	959.21	1644	TA1-156655	Info	TA1-156655	(1, 4), (1, 6), (2, 4), (2, 6), (5, 6)	0	0	0
507	0.0002033	32.25	58.62	61.34	76.74	47.32	72.19	TA2-115953	Info	TA2-115953	(1, 2), (1, 3), (1, 4), (1, 6)	0	1	1
508	0.0002047	333.2	449.99	452.71	418.88	348.97	364.02	TA2-136300	Info	TA2-136300	(1, 2), (1, 3), (1, 4), (5, 2), (6, 2), (5, 3), (6, 3)	0	1	1
509	0.000207	8158.54	1794.52	2512.87	4014.1	3959.54	4071.56	TA1-054004	Info	TA1-054004	(2, 1), (3, 1), (2, 4), (2, 5), (2, 6)	0	1	1
510	0.000208	95.48	186.36	156.52	275.95	148.18	301.43	TA1-202325	Info	TA1-202325	(1, 2), (1, 4), (1, 6), (3, 6), (5, 6)	1	1	2	TA1-202325
511	0.0002103	264.83	415.04	347.49	490.32	405.11	473.45	TA2-052954	Info	TA2-052954	(1, 2), (1, 4), (1, 5), (1, 6)	0	1	1
512	0.0002103	377.34	221.65	328.1	144.25	357.36	192.66	TA1-197544	Info	TA1-197544	(4, 1), (6, 1), (4, 3), (4, 5), (6, 5)	0	1	1
513	0.0002107	241.66	352.6	383.39	370.62	321.1	348.95	TA1-119726	Info	TA1-119726	(1, 2), (1, 3), (1, 4), (1, 5), (1, 6)	0	1	1
514	0.0002111	469.71	202.74	248.33	351.87	242.16	437.05	TA1-077309	Info	TA1-077309	(2, 1), (3, 1), (5, 1), (2, 4), (2, 6), (3, 6), (5, 6)	0	0	0
515	0.0002117	209.43	267.1	318.39	459.22	274.96	406.6	TA1-016525	Info	TA1-016525	(1, 4), (1, 6), (2, 4), (5, 4)	0	1	1
516	0.0002128	2407.94	2025.42	2100.8	1397.5	2008.91	1436.01	TA1-129294	Info	TA1-129294	(4, 1), (6, 1), (4, 2), (6, 2), (4, 3), (6, 3), (4, 5)	0	0	0
517	0.0002141	277.67	309.22	353.01	375.89	398.99	403.81	TA1-002476	Info	TA1-002476	(1, 3), (1, 4), (1, 5), (1, 6), (2, 5), (2, 6)	0	0	0
518	0.0002173	217.5	252.08	302.46	384.79	307.8	394.41	TA2-126852	Info	TA2-126852	(1, 4), (1, 6), (2, 4), (2, 6)	0	1	1
519	0.0002184	601.67	469.62	455.1	537.57	529.41	648.51	TA2-113341	Info	TA2-113341	(2, 1), (3, 1), (2, 6), (3, 6)	0	1	1
520	0.0002201	2139.32	2126.33	1531.94	3751.37	1433.34	3534.14	TA1-063163	Info	TA1-063163	(3, 4), (3, 6), (5, 4), (5, 6)	1	0	1	TA1-063163	TA1-063163
521	0.0002202	7779.83	5458.43	5441.32	5347.83	5585.27	6176.23	TA2-099963	Info	TA2-099963	(2, 1), (3, 1), (4, 1), (5, 1), (6, 1)	0	1	1
522	0.0002223	609.78	597.89	618.08	1027.29	519.39	981.71	TA2-199255	Info	TA2-199255	(1, 4), (1, 6), (2, 4), (2, 6), (3, 4), (3, 6), (5, 4), (5, 6)	0	0	0
523	0.0002224	63.02	102.1	101.46	194.6	82.5	237.73	TA2-195853	Info	TA2-195853	(1, 4), (1, 6), (2, 6), (3, 6), (5, 4), (5, 6)	0	1	1
524	0.0002229	1561.63	1400.37	1514.17	999.35	1494.95	892.08	TA1-095765	Info	TA1-095765	(4, 1), (6, 1), (6, 2), (4, 3), (6, 3), (4, 5), (6, 5)	0	0	0
525	0.0002246	1633.1	771.36	772.89	424.32	733.88	487.41	TA2-000135	Info	TA2-000135	(2, 1), (3, 1), (4, 1), (5, 1), (6, 1)	0	1	1
526	0.000225	3833.1	3154.23	3430.64	1911.6	3349.93	2006.33	TA2-015887	Info	TA2-015887	(4, 1), (6, 1), (4, 2), (4, 3), (6, 3), (4, 5), (6, 5)	0	1	1
527	0.0002263	5480.79	3293.03	3428.24	2781.78	3560.89	3101.54	TA1-144433	Info	TA1-144433	(2, 1), (3, 1), (4, 1), (5, 1), (6, 1)	0	1	1
528	0.0002268	2576.49	2140.34	1888.27	1473.33	1947.92	1629.27	TA1-063449	Info	TA1-063449	(3, 1), (4, 1), (6, 1), (4, 2)	0	1	1
529	0.0002279	200.61	115.18	127.31	277.66	128.8	263.6	TA1-041052	Info	TA1-041052	(2, 4), (2, 6), (3, 4), (3, 6), (5, 4), (5, 6)	0	0	0
530	0.0002288	8076.63	4883.03	6202.15	10731.8	5061.13	13408	TA1-143188	Info	TA1-143188	(2, 4), (2, 6), (3, 6), (5, 4), (5, 6)	0	1	1
531	0.0002292	284.48	269.68	239.3	179.86	314.57	166.13	TA1-062531	Info	TA1-062531	(4, 1), (6, 1), (4, 2), (6, 2), (4, 5), (6, 5)	0	0	0
532	0.0002295	553.39	657.88	676.32	875.96	559.37	924.38	TA1-178130	Info	TA1-178130	(1, 4), (1, 6), (2, 6), (5, 4), (5, 6)	0	0	0
533	0.0002298	109.52	192.07	181.78	260.05	159.4	205.16	TA1-020992	Info	TA1-020992	(1, 2), (1, 3), (1, 4), (1, 6), (5, 4)	0	1	1
534	0.0002304	2033.38	1833.61	1889	1175.59	1841.31	1291.21	TA1-045108	Info	TA1-045108	(4, 1), (6, 1), (4, 2), (4, 3), (6, 3), (4, 5), (6, 5)	0	0	0
535	0.0002307	503.58	460.01	411.68	278.35	391.57	285.98	TA2-063868	Info	TA2-063868	(4, 1), (6, 1), (4, 2), (6, 2), (4, 3)	0	0	0
536	0.0002322	4357.43	2071.61	4200.3	9403.14	3431.53	9810.54	TA2-130907	Info	TA2-130907	(2, 4), (2, 6), (5, 4), (5, 6)	0	0	0
537	0.000234	861.94	1101.85	1226.07	1518.38	954.63	1524.34	TA2-021612	Info	TA2-021612	(1, 4), (1, 6), (5, 4), (5, 6)	0	0	0
538	0.0002382	425.97	508.78	426.42	703.78	567.25	755.5	TA1-210741	Info	TA1-210741	(1, 4), (1, 6), (2, 6), (3, 4), (3, 6)	0	0	0
539	0.0002383	1742.32	3034.84	2840.12	3556.76	2234.82	3333.43	TA1-024641	Info	TA1-024641	(1, 2), (1, 3), (1, 4), (1, 6), (5, 4)	0	0	0
540	0.0002391	122.57	96.3	147.11	226.56	147.64	262.83	TA2-094634	Info	TA2-094634	(1, 4), (1, 6), (2, 4), (2, 6), (3, 6)	0	0	0
541	0.0002391	304.87	236.36	309.87	188.46	333.43	297.69	TA1-227603	Info	TA1-227603	(4, 1), (2, 5), (4, 3), (4, 5), (4, 6)	0	0	0
542	0.0002398	466.34	630.7	805.83	769.23	628.18	1193.91	TA1-048976	Info	TA1-048976	(1, 3), (1, 4), (1, 6), (2, 6), (5, 6)	0	0	0
543	0.0002412	408.47	439.04	411.27	323.53	443.42	346.96	TA2-127821	Info	TA2-127821	(4, 1), (4, 2), (6, 2), (4, 3), (4, 5), (6, 5)	0	0	0
544	0.0002415	460.19	398.27	425.26	265.84	452.3	291.61	TA2-087586	Info	TA2-087586	(4, 1), (6, 1), (4, 2), (4, 3), (6, 3), (4, 5), (6, 5)	0	0	0
545	0.0002435	368.74	431.17	421.49	616.39	394.28	622.27	TA2-065659	Info	TA2-065659	(1, 4), (1, 6), (2, 4), (2, 6), (3, 4), (3, 6), (5, 4), (5, 6)	1	1	2	TA2-065659
546	0.000245	1797.8	1166.84	1295.24	1011.69	1385.87	1192.48	TA2-088964	Info	TA2-088964	(2, 1), (3, 1), (4, 1), (6, 1), (4, 5)	0	1	1
547	0.000247	293.97	423.83	626.82	971.29	406.03	801.86	TA2-186101	Info	TA2-186101	(1, 3), (1, 4), (1, 6), (2, 4), (5, 4)	0	0	0
548	0.0002479	216.12	178.37	238.13	327.78	268.91	371.16	TA2-024810	Info	TA2-024810	(1, 6), (2, 4), (2, 6), (3, 6)	0	0	0
549	0.0002485	153.26	191.63	165.87	272.17	182.99	279.69	TA1-068604	Info	TA1-068604	(1, 4), (1, 6), (3, 4), (3, 6), (5, 4), (5, 6)	0	1	1
550	0.0002486	309.92	461.61	471.53	617.69	408.87	584.84	TA1-087032	Info	TA1-087032	(1, 2), (1, 3), (1, 4), (1, 6), (5, 4)	0	0	0
551	0.0002501	243.69	353.77	359.4	472.3	356.21	548.4	TA1-075866	Info	TA1-075866	(1, 4), (1, 6), (2, 6)	0	1	1
552	0.0002506	924.77	1110.02	1552.19	2391.37	349.98	2449.93	TA1-141553	Info	TA1-141553	(5, 2), (5, 3), (5, 4), (5, 6)	0	0	0
553	0.0002518	330.71	372.2	407.16	262.86	400.59	273.1	TA2-176110	Info	TA2-176110	(4, 2), (6, 2), (4, 3), (6, 3), (4, 5), (6, 5)	0	0	0
554	0.0002544	34244.2	23695.5	26867.6	13952.9	23089	15342	TA2-019963	Info	TA2-019963	(4, 1), (6, 1), (4, 2), (4, 3), (6, 3)	0	1	1
555	0.0002554	968.46	727.8	703.83	859.81	877.35	1111.58	TA2-162893	Info	TA2-162893	(2, 1), (3, 1), (2, 6), (3, 6)	0	1	1
556	0.0002603	21377.8	34442.7	19185.7	17447.2	27559.9	7301.97	TA2-129314	Info	TA2-129314	(6, 1), (6, 2), (6, 3), (6, 4), (6, 5)	0	1	1
557	0.0002606	1126.54	1010.36	1031.78	840.53	1216.08	769.31	TA1-053918	Info	TA1-053918	(4, 1), (6, 1), (6, 2), (6, 3), (4, 5), (6, 5)	0	1	1
558	0.0002623	309.71	409.29	233.64	876.7	272.23	861.16	TA1-019835	Info	TA1-019835	(1, 4), (1, 6), (3, 4), (3, 6), (5, 4), (5, 6)	0	1	1
559	0.0002639	734.17	891.62	882.73	1062.67	656.54	905.58	TA2-161275	Info	TA2-161275	(1, 4), (5, 2), (5, 3), (5, 4), (5, 6)	0	0	0
560	0.0002684	767.25	613.48	549.4	403.89	671.89	440.32	TA1-136042	Info	TA1-136042	(4, 1), (6, 1), (4, 2), (4, 5), (6, 5)	0	1	1
561	0.0002697	1545.96	1735.97	2017.36	2676.19	1990.46	3032.96	TA1-230588	Info	TA1-230588	(1, 4), (1, 6), (2, 4), (2, 6), (3, 6), (5, 6)	0	0	0
562	0.0002719	1444.22	1454.27	1424.9	2481.76	1164.51	2359.04	TA1-165734	Info	TA1-165734	(1, 4), (1, 6), (2, 4), (2, 6), (3, 4), (3, 6), (5, 4), (5, 6)	0	0	0
563	0.0002734	1590.84	2943.4	3104.85	4382.19	2061.21	3322.2	TA1-058194	Info	TA1-058194	(1, 2), (1, 3), (1, 4), (1, 6), (5, 4)	0	1	1
564	0.0002741	4066.53	3047.37	2815.53	2055.04	2767.52	1778.7	TA1-130034	Info	TA1-130034	(4, 1), (6, 1), (6, 2), (6, 3)	0	1	1
565	0.0002742	218.98	190.84	203.06	275.01	196.52	290.91	TA1-133152	Info	TA1-133152	(1, 6), (2, 4), (2, 6), (3, 4), (3, 6), (5, 4), (5, 6)	0	0	0
566	0.0002752	106.99	141.71	167.02	378.82	181.39	358.45	TA1-007182	Info	TA1-007182	(1, 4), (1, 6), (2, 4), (2, 6), (3, 4)	0	0	0
567	0.0002767	3375.07	4797.99	4854.73	6987.3	3214.3	6114.89	TA2-065919	Info	TA2-065919	(1, 4), (1, 6), (5, 4), (5, 6)	0	1	1
568	0.0002786	744.85	761.58	952.63	1287.49	833.98	1497.34	TA1-015527	Info	TA1-015527	(1, 4), (1, 6), (2, 4), (2, 6), (3, 6), (5, 6)	0	0	0
569	0.0002792	994.61	1037.31	837.71	483.67	1025.83	652.97	TA2-162576	Info	TA2-162576	(4, 1), (4, 2), (4, 3), (4, 5)	0	1	1
570	0.0002812	69.75	95.1	103.65	128.78	99.57	112.64	TA2-183674	Info	TA2-183674	(1, 3), (1, 4), (1, 5), (1, 6)	0	1	1
571	0.0002864	924.38	1721.46	1603.24	2530.89	992.64	2645.77	TA1-113280	Info	TA1-113280	(1, 4), (1, 6), (5, 4), (5, 6)	0	1	1
572	0.0002867	1408.3	1024.06	1131.77	729.09	1115.41	817.08	TA2-048118	Info	TA2-048118	(4, 1), (6, 1), (4, 3), (4, 5)	0	0	0
573	0.0002871	573.2	447.85	436.32	334.98	422.39	342.88	TA2-145086	Info	TA2-145086	(4, 1), (6, 1)	0	1	1
574	0.0002876	923.83	555.41	595.54	171.34	477.06	344.73	TA1-011287	Info	TA1-011287	(4, 1), (6, 1), (4, 2), (4, 3), (4, 5)	0	0	0
575	0.0002893	92.33	185.47	183.71	279.46	166.71	203.57	TA1-156699	Info	TA1-156699	(1, 2), (1, 3), (1, 4), (1, 5), (1, 6)	0	1	1
576	0.000292	105.48	127.28	158.93	241.13	110.32	181.94	TA2-187660	Info	TA2-187660	(1, 4), (1, 6), (2, 4), (5, 4), (5, 6)	0	0	0
577	0.0002944	236.72	215.77	277.31	94.76	267.63	130.42	TA1-156605	Info	TA1-156605	(4, 1), (4, 2), (4, 3), (6, 3), (4, 5), (6, 5)	0	0	0
578	0.0002978	69.59	126.47	158.01	224.04	134.14	186.05	TA2-044863	Info	TA2-044863	(1, 3), (1, 4), (1, 5), (1, 6)	0	0	0
579	0.0002982	777.57	1029.28	1157.86	1214.4	1160.1	1312.85	TA2-079831	Info	TA2-079831	(1, 3), (1, 4), (1, 5), (1, 6)	0	1	1
580	0.0002983	373.46	351.49	372.15	307.59	399.21	262.28	TA2-096940	Info	TA2-096940	(6, 1), (6, 2), (6, 3), (4, 5), (6, 5)	0	1	1
581	0.0002992	135.32	210.32	185	224.06	193.38	238.22	TA2-130522	Info	TA2-130522	(1, 2), (1, 4), (1, 5), (1, 6)	0	1	1
582	0.0003032	1586.12	2312.61	2010.91	3259.35	1735.12	3218.99	TA2-073614	Info	TA2-073614	(1, 4), (1, 6), (3, 4), (5, 4), (5, 6)	0	0	0
583	0.0003048	255.97	382.74	335.71	831.82	278.2	824.95	TA1-179471	Info	TA1-179471	(1, 4), (1, 6), (3, 4), (3, 6), (5, 4), (5, 6)	1	1	2	TA1-179471
584	0.0003051	78.84	144.85	126.65	210.24	118.71	157.51	TA2-100369	Info	TA2-100369	(1, 2), (1, 4), (1, 6), (5, 4)	0	1	1
585	0.000311	83.07	126.61	117.34	444.09	88.12	425.53	TA2-100151	Info	TA2-100151	(1, 4), (1, 6), (2, 4), (2, 6), (3, 4), (3, 6), (5, 4), (5, 6)	0	1	1
586	0.0003125	91.55	163.45	171.86	200.06	162.92	250.51	TA2-119278	Info	TA2-119278	(1, 2), (1, 3), (1, 4), (1, 5), (1, 6)	0	0	0
587	0.0003129	999.18	767.01	734.45	583.75	887.64	635.53	TA2-180256	Info	TA2-180256	(4, 1), (6, 1), (4, 5), (6, 5)	0	1	1
588	0.0003144	4866.84	3643.35	3838.36	2779.96	3681.31	3466.35	TA2-082565	Info	TA2-082565	(2, 1), (4, 1), (6, 1), (4, 3)	0	1	1
589	0.0003147	105.58	149.44	150	165.64	132.12	158.87	TA1-059038	Info	TA1-059038	(1, 2), (1, 3), (1, 4), (1, 6)	0	1	1
590	0.0003184	448.15	611.43	723.38	1082.68	608.95	993.63	TA1-163899	Info	TA1-163899	(1, 4), (1, 6), (2, 4), (5, 4)	0	0	0
591	0.0003207	421.93	386.24	340.5	308.2	380.38	276.91	TA1-179040	Info	TA1-179040	(4, 1), (6, 1), (6, 2), (6, 5)	0	1	1
592	0.0003208	1664.01	922.99	906.82	745.08	920.95	1206.84	TA1-166372	Info	TA1-166372	(2, 1), (3, 1), (4, 1), (5, 1), (4, 6)	0	1	1
593	0.0003226	91.85	77.81	83.9	34.6	69	44.48	TA1-118284	Info	TA1-118284	(4, 1), (6, 1), (4, 2), (4, 3), (6, 3), (4, 5)	0	1	1
594	0.0003235	178.3	154.31	149.66	225.44	144.27	258.74	TA2-175688	Info	TA2-175688	(2, 4), (2, 6), (3, 4), (3, 6), (5, 4), (5, 6)	0	0	0
595	0.0003244	386.98	458.55	368.62	297.47	412.74	325.87	TA2-201931	Info	TA2-201931	(4, 1), (4, 2), (6, 2), (4, 5)	0	0	0
596	0.0003246	169.47	167.1	187.25	229.01	214.15	255.3	TA1-009044	Info	TA1-009044	(1, 4), (1, 6), (2, 4), (2, 6), (3, 6)	0	0	0
597	0.0003269	194.56	242.84	205.64	325.5	230.41	339.63	TA1-050762	Info	TA1-050762	(1, 4), (1, 6), (3, 4), (3, 6), (5, 6)	0	1	1
598	0.0003291	817.58	520.47	494.22	678.35	716.51	696.07	TA1-038242	Info	TA1-038242	(2, 1), (3, 1), (2, 5), (3, 4), (3, 5), (3, 6)	0	0	0
599	0.0003297	1172.39	757.86	973.18	453.85	890.82	622.68	TA1-053705	Info	TA1-053705	(4, 1), (6, 1), (4, 3), (4, 5)	0	1	1
600	0.0003305	59.24	99.35	94.74	123.09	81.12	105.86	TA2-117209	Info	TA2-117209	(1, 2), (1, 3), (1, 4), (1, 6), (5, 4)	1	1	2	TA2-117209
601	0.0003309	1764.55	1232.91	1229.88	1060.76	1318.65	1098.18	TA1-027896	Info	TA1-027896	(2, 1), (3, 1), (4, 1), (5, 1), (6, 1)	0	1	1
602	0.0003317	668.58	724.13	807	940.07	773.79	1346.27	TA2-177491	Info	TA2-177491	(1, 6), (2, 6), (3, 6), (5, 6)	0	0	0
603	0.0003323	312.45	250.51	323.57	203.79	345.26	326.24	TA2-140009	Info	TA2-140009	(4, 1), (2, 5), (4, 3), (4, 5), (4, 6)	0	0	0
604	0.0003333	6540.06	6886.43	7308.96	10195.1	7497.31	11748.1	TA2-173593	Info	TA2-173593	(1, 4), (1, 6), (2, 4), (2, 6), (3, 6), (5, 6)	1	0	1	TA2-173593	TA2-173593
605	0.0003353	1081.98	2194.17	1786.45	3199.51	1231.92	3022.55	TA1-093839	Info	TA1-093839	(1, 4), (1, 6), (5, 4), (5, 6)	0	1	1
606	0.0003389	2087.44	1363.9	1603.62	1198.92	1447.85	1210.48	TA2-104228	Info	TA2-104228	(2, 1), (4, 1), (5, 1), (6, 1)	0	0	0
607	0.0003397	1272.22	827.28	957.72	1236.88	1154.02	1430.9	TA1-163000	Info	TA1-163000	(2, 1), (2, 4), (2, 5), (2, 6), (3, 6)	0	0	0
608	0.0003429	243.1	195.37	222.12	148.18	244.78	156.84	TA1-011164	Info	TA1-011164	(4, 1), (6, 1), (4, 3), (6, 3), (4, 5), (6, 5)	0	0	0
609	0.0003447	17522	15766.6	18028.9	10343.1	16772.3	11229.3	TA1-028442	Info	TA1-028442	(4, 1), (6, 1), (4, 2), (4, 3), (6, 3), (4, 5), (6, 5)	0	0	0
610	0.0003452	667.31	535.76	532.21	410.64	503.84	415.79	TA2-075300	Info	TA2-075300	(4, 1), (6, 1)	0	0	0
611	0.0003458	520.18	552.11	534.03	393.01	508.8	362.88	TA1-113598	Info	TA1-113598	(4, 1), (6, 1), (4, 2), (6, 2), (4, 3), (6, 3), (6, 5)	0	1	1
612	0.0003464	2604.71	2757.09	3272.5	4018.14	3338.53	4992.55	TA1-135543	Info	TA1-135543	(1, 4), (1, 6), (2, 6), (3, 6), (5, 6)	0	0	0
613	0.0003479	7438.27	5670.52	6656.69	7969.33	6235.61	9159.47	TA2-069527	Info	TA2-069527	(2, 4), (2, 6), (3, 6), (5, 6)	0	0	0
614	0.000349	560.9	581.69	717.2	418.15	655.37	467.77	TA1-134968	Info	TA1-134968	(4, 2), (4, 3), (6, 3), (4, 5), (6, 5)	0	0	0
615	0.0003497	482.79	429.56	417.33	239.16	409.86	286.6	TA1-009085	Info	TA1-009085	(4, 1), (6, 1), (4, 2), (4, 3), (4, 5)	0	0	0
616	0.0003507	739.38	832.26	605.94	991.06	666.3	1086.73	TA1-176822	Info	TA1-176822	(1, 6), (3, 4), (3, 6), (5, 4), (5, 6)	0	1	1
617	0.0003514	33442	17971.2	16120.3	18087.5	16901.1	22338.5	TA2-094793	Info	TA2-094793	(2, 1), (3, 1), (4, 1), (5, 1)	0	1	1
618	0.000353	8185.79	6410.1	5448.85	3837.94	5103.02	4073.21	TA2-098448	Info	TA2-098448	(4, 1), (5, 1), (6, 1), (4, 2), (6, 2)	0	1	1
619	0.0003551	365.94	202.63	218.55	167.96	240.94	190.4	TA2-049737	Info	TA2-049737	(2, 1), (3, 1), (4, 1), (6, 1)	0	1	1
620	0.0003559	282.45	440.56	397.31	440.4	418.89	427.28	TA1-023266	Info	TA1-023266	(1, 2), (1, 3), (1, 4), (1, 5), (1, 6)	0	1	1
621	0.0003636	721	980.08	1025.95	975.86	852.58	823.27	TA1-012848	Info	TA1-012848	(1, 2), (1, 3), (1, 4), (6, 3)	0	1	1
622	0.0003642	343.49	226.21	238.4	416.57	444.55	489	TA2-121933	Info	TA2-121933	(2, 4), (2, 5), (2, 6), (3, 4), (3, 5), (3, 6)	0	0	0
623	0.0003643	6066.09	3447.24	3605.27	2296.9	3932.2	2846.2	TA1-070070	Info	TA1-070070	(2, 1), (3, 1), (4, 1), (6, 1), (4, 5)	0	1	1
624	0.0003704	118.34	184.93	205.03	206.66	187.43	197.2	TA1-156023	Info	TA1-156023	(1, 2), (1, 3), (1, 4), (1, 5), (1, 6)	0	0	0
625	0.0003715	21587.4	30178	15519.3	19346.7	25921.3	5059.58	TA2-011430	Info	TA2-011430	(6, 1), (6, 2), (6, 3), (6, 4), (6, 5)	0	0	0
626	0.0003718	161.83	212.98	219.56	313.96	215.62	346.88	TA2-018266	Info	TA2-018266	(1, 4), (1, 6), (2, 6), (3, 6), (5, 6)	0	1	1
627	0.0003745	129.59	175.24	185.64	196.24	143.1	105.52	TA1-097984	Info	TA1-097984	(1, 4), (6, 2), (6, 3), (6, 4)	0	0	0
628	0.0003747	810.76	980.01	919.93	1107.81	870.63	1146.62	TA2-019368	Info	TA2-019368	(1, 4), (1, 6), (3, 6), (5, 4), (5, 6)	0	0	0
629	0.0003783	1497.93	924.64	914.33	733.92	1080.75	861.89	TA2-058632	Info	TA2-058632	(2, 1), (3, 1), (4, 1), (6, 1)	0	1	1
630	0.0003794	1619.46	709.65	726.06	511.14	1107.51	649.41	TA1-080600	Info	TA1-080600	(2, 1), (3, 1), (4, 1), (6, 1), (4, 5)	0	0	0
631	0.0003806	205.73	245.99	268.15	292.89	305.67	266.21	TA1-010974	Info	TA1-010974	(1, 3), (1, 4), (1, 5), (1, 6)	0	0	0
632	0.000381	1027.92	666.95	622.76	502.04	755.97	529.94	TA1-204690	Info	TA1-204690	(2, 1), (3, 1), (4, 1), (6, 1)	0	1	1
633	0.0003815	204.72	269.37	265.23	332.09	253.56	306.45	TA2-157114	Info	TA2-157114	(1, 2), (1, 4), (1, 6), (5, 4)	0	1	1
634	0.0003836	20852.9	19464.8	20997	11785.1	20489.8	13097.5	TA1-087734	Info	TA1-087734	(4, 1), (6, 1), (4, 2), (4, 3), (6, 3), (4, 5), (6, 5)	0	1	1
635	0.0003841	576.15	714.27	1018.62	1483.33	566.18	1855.96	TA2-172383	Info	TA2-172383	(1, 4), (1, 6), (2, 6), (5, 4), (5, 6)	0	1	1
636	0.0003847	91.25	76.17	70.44	138.67	78.03	137.9	TA1-000122	Info	TA1-000122	(2, 4), (2, 6), (3, 4), (3, 6), (5, 4), (5, 6)	0	1	1
637	0.000385	103.31	77.84	92.76	65.65	103.16	63.87	TA1-148590	Info	TA1-148590	(4, 1), (6, 1), (4, 3), (6, 3), (4, 5), (6, 5)	0	0	0
638	0.0003854	269.37	328.75	311.52	476.67	303.16	434.48	TA2-188213	Info	TA2-188213	(1, 4), (1, 6), (2, 4), (3, 4), (5, 4), (5, 6)	0	0	0
639	0.0003858	3684.53	3883.16	4332.6	4022.66	3098.39	5167.54	TA1-108774	Info	TA1-108774	(1, 6), (2, 6), (5, 3), (5, 6)	0	1	1
640	0.000388	2030	4458.88	3990.79	5937.87	2694.75	4943.36	TA1-182029	Info	TA1-182029	(1, 2), (1, 3), (1, 4), (1, 6), (5, 4)	0	1	1
641	0.0003884	13141.8	12104.6	12845.4	8283.93	13051.8	8255.86	TA2-125525	Info	TA2-125525	(4, 1), (6, 1), (4, 2), (6, 2), (4, 3), (6, 3), (4, 5), (6, 5)	0	1	1
642	0.0003886	80.05	146.79	178.21	254.85	144.36	197.22	TA2-056701	Info	TA2-056701	(1, 3), (1, 4), (1, 6)	0	0	0
643	0.0003894	17620.8	17886.6	18944.2	23877.6	18798.5	27528.5	TA2-130692	Info	TA2-130692	(1, 4), (1, 6), (2, 6), (3, 6), (5, 6)	1	0	1	TA2-130692	TA2-130692
644	0.0003956	366.78	486.14	449.61	323.24	387.95	332.93	TA2-053046	Info	TA2-053046	(1, 2), (4, 2), (6, 2), (4, 3), (6, 3)	0	1	1
645	0.0003966	222.66	279.38	256.67	320.47	284.55	321.97	TA2-162658	Info	TA2-162658	(1, 2), (1, 4), (1, 5), (1, 6), (3, 6)	0	0	0
646	0.0003987	580.29	681.87	688.28	804.21	591.92	1001.56	TA1-001156	Info	TA1-001156	(1, 6), (2, 6), (3, 6), (5, 6)	0	0	0
647	0.0003991	511.42	665.36	702.34	1036.91	845.95	949.1	TA1-035393	Info	TA1-035393	(1, 4), (1, 5), (1, 6), (2, 4)	0	1	1
648	0.0003992	10013.7	6315.48	8777.41	3544.77	9050.29	5110.95	TA2-192179	Info	TA2-192179	(4, 1), (6, 1), (4, 3), (4, 5)	0	1	1
649	0.0003998	450.87	365.99	317.62	359.75	379.93	462.86	TA2-158669	Info	TA2-158669	(3, 1), (2, 6), (3, 6), (4, 6)	1	0	1	TA2-158669	TA2-158669
650	0.0004002	76.61	172.79	126.69	195.48	110.19	200.21	TA1-088096	Info	TA1-088096	(1, 2), (1, 4), (1, 6)	1	0	1	TA1-088096	TA1-088096
651	0.0004013	1522.77	1095.84	1166.04	1705.64	1941.77	2179.05	TA2-106150	Info	TA2-106150	(2, 4), (2, 5), (2, 6), (3, 5), (3, 6)	0	0	0
652	0.0004027	275.51	195.79	211.31	202.17	287.87	210.95	TA1-144381	Info	TA1-144381	(2, 1), (4, 1), (6, 1), (2, 5), (3, 5), (4, 5), (6, 5)	0	0	0
653	0.0004043	251.33	220.81	269.18	81.49	222.91	112.78	TA2-001261	Info	TA2-001261	(4, 1), (6, 1), (4, 2), (4, 3), (6, 3), (4, 5)	1	0	1	TA2-001261	TA2-001261
654	0.000405	229.39	286.28	257.81	212.7	282.79	209.47	TA1-171575	Info	TA1-171575	(1, 2), (4, 2), (6, 2), (4, 5), (6, 5)	0	1	1
655	0.0004067	1495.38	2739.69	2785.18	4004.34	1911.52	3273.37	TA1-120349	Info	TA1-120349	(1, 2), (1, 3), (1, 4), (1, 6), (5, 4)	0	1	1
656	0.000408	10363.9	7427.12	7941.89	4942.62	7998.62	6369.52	TA1-164139	Info	TA1-164139	(4, 1), (6, 1), (4, 2), (4, 3), (4, 5)	0	1	1
657	0.0004104	23107.5	19332.9	21472.8	13131.9	20534.1	13386.3	TA1-191927	Info	TA1-191927	(4, 1), (6, 1), (4, 3), (6, 3), (4, 5), (6, 5)	0	1	1
658	0.0004165	691.94	899.12	1060.36	1065.39	854.96	1512.31	TA1-012150	Info	TA1-012150	(1, 3), (1, 4), (1, 6), (2, 6), (5, 6)	0	0	0
659	0.0004174	730.82	438.36	757.04	844.19	594.15	1162.84	TA1-092414	Info	TA1-092414	(2, 3), (2, 4), (2, 6), (5, 6)	0	0	0
660	0.0004178	477.28	611.06	356.15	889.29	492.54	821.53	TA1-057408	Info	TA1-057408	(1, 4), (3, 4), (3, 6), (5, 4)	0	0	0
661	0.0004202	92.73	279.09	165.61	328.33	162.59	272.24	TA2-010612	Info	TA2-010612	(1, 2), (1, 4), (1, 6)	0	1	1
662	0.0004207	306.16	618.71	440.25	677.54	348.07	851.78	TA2-172271	Info	TA2-172271	(1, 2), (1, 4), (1, 6), (3, 6), (5, 4), (5, 6)	0	0	0
663	0.0004217	1193.46	1280.84	1414.84	769.47	1252.66	880.49	TA1-007296	Info	TA1-007296	(4, 1), (4, 2), (4, 3), (6, 3), (4, 5)	0	1	1
664	0.0004219	1520.16	1661.51	1016.06	4452.4	4144.8	4971.58	TA1-143386	Info	TA1-143386	(1, 6), (2, 6), (3, 4), (3, 5), (3, 6)	0	0	0
665	0.0004247	204.09	338.69	360.46	479.64	257.38	386.47	TA2-202797	Info	TA2-202797	(1, 2), (1, 3), (1, 4), (1, 6), (5, 4)	1	0	1	TA2-202797	TA2-202797
666	0.0004253	10243.3	7311.22	5884.67	7409.09	6468.92	8566.32	TA1-047208	Info	TA1-047208	(2, 1), (3, 1), (4, 1), (5, 1), (3, 6)	0	1	1
667	0.000428	228.11	241.9	213.94	167.31	245.83	170.53	TA2-104181	Info	TA2-104181	(4, 1), (6, 1), (4, 2), (6, 2), (4, 5), (6, 5)	0	0	0
668	0.0004296	4654.82	2845.35	2551	4069.79	4101.12	4825.93	TA2-165283	Info	TA2-165283	(2, 1), (3, 1), (2, 6), (3, 4), (3, 5), (3, 6)	0	0	0
669	0.0004307	149.84	210.14	214.92	266.41	217.4	234.66	TA1-129392	Info	TA1-129392	(1, 2), (1, 3), (1, 4), (1, 5), (1, 6)	0	1	1
670	0.0004313	3010.9	2477.65	2694.24	1656.16	2623.85	1949.48	TA2-129149	Info	TA2-129149	(4, 1), (6, 1), (4, 2), (4, 3), (4, 5)	0	1	1
671	0.0004331	1071.13	934.61	964.03	656.75	932.68	788.35	TA2-134665	Info	TA2-134665	(4, 1), (6, 1), (4, 2), (4, 3), (4, 5)	1	1	2	TA2-134665
672	0.0004335	859.83	1242.26	1251.63	2321.98	1063.63	2389.47	TA1-078311	Info	TA1-078311	(1, 4), (1, 6), (5, 4), (5, 6)	1	1	2	TA1-078311
673	0.0004367	160.31	167.86	188.74	286.76	188.24	300.02	TA1-011541	Info	TA1-011541	(1, 4), (1, 6), (2, 4), (2, 6), (3, 6), (5, 6)	0	0	0
674	0.0004367	236.56	191.78	199.26	165.46	252.49	187.66	TA2-033624	Info	TA2-033624	(4, 1), (2, 5), (4, 5), (6, 5)	0	1	1
675	0.0004383	12100	12928.7	12922.9	17892.6	12478.9	19671.8	TA1-051657	Info	TA1-051657	(1, 4), (1, 6), (2, 6), (3, 6), (5, 4), (5, 6)	1	0	1	TA1-051657	TA1-051657
676	0.0004397	5461.76	3641.87	3874.38	2917.03	4143.18	3449.82	TA1-117794	Info	TA1-117794	(2, 1), (3, 1), (4, 1), (6, 1), (4, 5)	0	1	1
677	0.0004425	142.19	231.26	255.51	124.12	217.54	134.3	TA2-028052	Info	TA2-028052	(1, 3), (4, 2), (6, 2), (4, 3), (6, 3), (4, 5)	0	0	0
678	0.0004433	2439.31	1852.18	1790.44	1283.68	1932.44	1412.69	TA2-135808	Info	TA2-135808	(4, 1), (6, 1), (4, 5)	0	1	1
679	0.0004445	2638.17	2389.93	2741.63	1229.57	2748.29	1227.12	TA1-107453	Info	TA1-107453	(4, 1), (6, 1), (4, 2), (6, 2), (4, 3), (6, 3), (4, 5), (6, 5)	0	0	0
680	0.0004464	207.42	218.15	175.01	283.22	200.38	327.4	TA1-195817	Info	TA1-195817	(1, 6), (2, 6), (3, 4), (3, 6), (5, 6)	0	0	0
681	0.0004485	334.39	522.92	531.31	424.49	451.71	415.93	TA1-129348	Info	TA1-129348	(1, 2), (1, 3), (1, 5)	0	1	1
682	0.0004521	4227.99	3125.06	3325.2	2919.53	3534.37	3381.78	TA1-028841	Info	TA1-028841	(2, 1), (3, 1), (4, 1), (6, 1)	0	1	1
683	0.0004561	132.25	145.69	181.9	181.01	191.7	179.75	TA1-113510	Info	TA1-113510	(1, 3), (1, 4), (1, 5), (1, 6), (2, 5)	0	0	0
684	0.0004562	113.56	150.39	167.73	151.51	145.19	143.69	TA2-158432	Info	TA2-158432	(1, 2), (1, 3), (1, 4), (1, 5), (1, 6)	1	1	2	TA2-158432
685	0.0004572	1190.24	1048.86	883.12	758.35	1036.36	741.96	TA2-203762	Info	TA2-203762	(4, 1), (6, 1), (4, 2), (6, 2), (4, 5), (6, 5)	0	1	1
686	0.0004573	1578.04	1248.58	1086.96	1367.19	1292.22	1463.16	TA1-208230	Info	TA1-208230	(2, 1), (3, 1), (3, 4), (3, 6)	0	0	0
687	0.0004578	306.06	157.07	167.59	154.09	205.12	208.35	TA2-180548	Info	TA2-180548	(2, 1), (3, 1), (4, 1)	0	1	1
688	0.0004594	1314.15	1205.29	1265.29	873.05	1200.17	982.02	TA2-107978	Info	TA2-107978	(4, 1), (6, 1), (4, 2), (4, 3), (4, 5)	0	1	1
689	0.0004604	1660.71	1121.29	1662.76	864.6	1514.41	897	TA1-136063	Info	TA1-136063	(4, 1), (6, 1), (4, 3), (6, 3), (4, 5), (6, 5)	0	1	1
690	0.0004628	285.91	343.18	315.84	411.03	347.87	391.37	TA1-099483	Info	TA1-099483	(1, 4), (1, 6), (3, 4)	0	0	0
691	0.0004634	131.25	214.39	200.68	390.14	148.97	277.02	TA1-022875	Info	TA1-022875	(1, 4), (1, 6), (3, 4), (5, 4)	0	1	1
692	0.0004719	284.98	285.14	270.04	217.72	268.62	212.87	TA1-063912	Info	TA1-063912	(4, 1), (6, 1), (4, 2), (6, 2), (4, 3), (6, 3), (6, 5)	0	0	0
693	0.0004739	505.43	486.65	516.47	300.25	482.46	315.27	TA2-023474	Info	TA2-023474	(4, 1), (6, 1), (4, 2), (6, 2), (4, 3), (6, 3), (4, 5), (6, 5)	0	0	0
694	0.000474	3074.84	3787.22	3183.72	3198.09	2807.5	2252.18	TA2-009856	Info	TA2-009856	(6, 1), (5, 2), (6, 2), (6, 3), (6, 4)	0	0	0
695	0.0004751	334.94	350.99	302.87	224.41	326.18	184.78	TA2-018495	Info	TA2-018495	(6, 1), (4, 2), (6, 2), (6, 3), (6, 5)	0	1	1
696	0.0004754	116.23	89.92	88.99	57.73	112.3	66.81	TA1-009149	Info	TA1-009149	(4, 1), (6, 1), (4, 5), (6, 5)	0	0	0
697	0.0004759	2881.24	3617.8	3064.99	4484.82	2999.85	6207.45	TA2-146476	Info	TA2-146476	(1, 6), (2, 6), (3, 6), (5, 6)	0	0	0
698	0.0004767	985.58	1156.45	1064.35	830.47	914.72	825.61	TA1-221200	Info	TA1-221200	(4, 2), (5, 2), (6, 2), (4, 3), (6, 3)	0	0	0
699	0.0004781	2363.59	1351.97	1392.26	1071.16	1466.24	1251.32	TA1-101695	Info	TA1-101695	(2, 1), (3, 1), (4, 1), (5, 1), (6, 1)	0	1	1
700	0.0004781	184.93	236.58	257.06	205.04	275.5	220.84	TA1-146943	Info	TA1-146943	(1, 2), (1, 3), (1, 5), (4, 5)	0	1	1
701	0.0004801	2192.23	1454.51	1401.63	1299.01	1619.41	1226.54	TA1-228573	Info	TA1-228573	(2, 1), (3, 1), (4, 1), (6, 1)	0	1	1
702	0.0004826	354.32	550.48	493.99	1205.86	399.27	951.98	TA1-153355	Info	TA1-153355	(1, 4), (1, 6), (3, 4), (5, 4), (5, 6)	0	1	1
703	0.0004841	6216.39	1346.29	1888.76	3191.25	2831.23	2880.87	TA1-157631	Info	TA1-157631	(2, 1), (3, 1), (2, 4)	0	0	0
704	0.0004857	366.14	281.95	299.37	743.31	318	670.58	TA2-066529	Info	TA2-066529	(1, 4), (2, 4), (2, 6), (3, 4), (3, 6), (5, 4), (5, 6)	0	1	1
705	0.0004944	1291.67	1384.79	1626.32	1649.5	1441.87	2449.9	TA1-032763	Info	TA1-032763	(1, 6), (2, 6), (3, 6), (4, 6), (5, 6)	0	0	0
706	0.0005006	492.64	357.14	354.66	234.79	497.06	198.73	TA1-116036	Info	TA1-116036	(4, 1), (6, 1), (4, 5), (6, 5)	0	1	1
707	0.0005023	166.93	203.96	226.45	316.79	198.21	293.11	TA2-170591	Info	TA2-170591	(1, 4), (1, 6), (2, 4), (5, 4)	0	0	0
708	0.0005026	697.54	673.35	692.61	322.32	773.44	351.81	TA2-005862	Info	TA2-005862	(4, 1), (6, 1), (4, 2), (6, 2), (4, 3), (6, 3), (4, 5), (6, 5)	0	0	0
709	0.0005088	1706	1719.22	1595.64	1148.9	1564.41	1262.04	TA1-232807	Info	TA1-232807	(4, 1), (6, 1), (4, 2), (6, 2), (4, 3), (4, 5)	0	0	0
710	0.000509	1032.47	1265.91	1273.13	1441.51	1225.48	1543.76	TA1-154533	Info	TA1-154533	(1, 4), (1, 6), (5, 6)	0	1	1
711	0.0005094	7402.31	5765.73	4974.92	4156.26	5707.6	4991.85	TA2-108776	Info	TA2-108776	(3, 1), (4, 1), (6, 1), (4, 2), (4, 5)	0	1	1
712	0.0005099	9963.54	4996.3	5421.02	3757.97	5071.11	3876.15	TA2-092252	Info	TA2-092252	(2, 1), (3, 1), (4, 1), (5, 1), (6, 1)	1	1	2	TA2-092252
713	0.0005107	423.36	455.32	514.89	347.62	507.75	329.28	TA1-012650	Info	TA1-012650	(6, 2), (4, 3), (6, 3), (4, 5), (6, 5)	0	0	0
714	0.0005109	1020.08	767	711.11	680.73	840.74	733.1	TA1-104678	Info	TA1-104678	(2, 1), (3, 1), (4, 1), (6, 1)	0	1	1
715	0.0005175	9.86	54.72	23.6	80.44	18.99	50.36	TA1-003185	Info	TA1-003185	(1, 2), (1, 4), (1, 6), (5, 4)	0	1	1
716	0.0005184	16352.8	12866.2	16903.1	21216.8	11497.1	21847.8	TA2-144346	Info	TA2-144346	(2, 4), (2, 6), (5, 4), (5, 6)	0	1	1
717	0.0005197	3584.81	2888.33	2678.43	1468.39	3183.33	1692.69	TA1-129747	Info	TA1-129747	(4, 1), (6, 1), (4, 2), (4, 3), (4, 5), (6, 5)	0	1	1
718	0.0005216	305.73	455.7	431.08	1253.07	377.18	1445.36	TA2-078906	Info	TA2-078906	(1, 4), (1, 6), (2, 6), (3, 4), (3, 6), (5, 4), (5, 6)	0	1	1
719	0.0005221	69.35	182.84	121.24	171.51	146.26	149.45	TA2-182673	Info	TA2-182673	(1, 2), (1, 4), (1, 5), (1, 6)	0	1	1
720	0.0005223	484.99	833.09	787.65	699.06	800.3	643.04	TA2-090066	Info	TA2-090066	(1, 2), (1, 3), (1, 4), (1, 5)	0	1	1
721	0.0005228	38260.8	23238.1	23400.2	18128.8	24399.2	20262.8	TA2-024281	Info	TA2-024281	(2, 1), (3, 1), (4, 1), (5, 1), (6, 1)	1	1	2	TA2-024281
722	0.0005233	3971.35	2291.19	2421.79	1719.35	2513.58	2065.52	TA1-097849	Info	TA1-097849	(2, 1), (3, 1), (4, 1), (5, 1), (6, 1)	1	1	2	TA1-097849
723	0.0005271	251.59	304.11	269.91	373.09	271.94	403.78	TA2-113438	Info	TA2-113438	(1, 4), (1, 6), (3, 4), (3, 6), (5, 4), (5, 6)	0	0	0
724	0.0005289	491.53	432.66	462.93	366.96	496.28	356.62	TA2-022534	Info	TA2-022534	(4, 1), (6, 1), (6, 3), (4, 5), (6, 5)	0	1	1
725	0.0005307	385.32	484.45	510.44	349.84	435.94	365.31	TA2-091233	Info	TA2-091233	(1, 3), (4, 2), (6, 2), (4, 3), (6, 3)	0	0	0
726	0.0005317	524.55	633.79	646.91	838.13	681.33	881.42	TA2-167858	Info	TA2-167858	(1, 4), (1, 6), (2, 6)	0	0	0
727	0.0005337	22.16	11.04	11.28	8.85	18.57	7.72	TA2-101515	Info	TA2-101515	(2, 1), (3, 1), (4, 1), (6, 1), (4, 5), (6, 5)	0	1	1
728	0.0005343	188.19	311.71	256.26	334.08	213.07	348.14	TA2-135115	Info	TA2-135115	(1, 2), (1, 4), (1, 6), (5, 4), (5, 6)	0	1	1
729	0.0005367	36125.6	26521.4	28347.7	14875.9	25448.2	16307	TA1-018824	Info	TA1-018824	(4, 1), (6, 1), (4, 2), (4, 3)	0	1	1
730	0.0005369	1832.64	1635.71	1522.22	1068.17	1729.64	1051.44	TA1-047523	Info	TA1-047523	(4, 1), (6, 1), (4, 2), (6, 2), (4, 5), (6, 5)	0	1	1
731	0.0005369	984.63	768.6	800.8	639.26	736.24	531.66	TA2-003477	Info	TA2-003477	(4, 1), (6, 1), (6, 2), (6, 3)	0	1	1
732	0.000539	171.26	176.44	149.61	284.1	197.41	317.52	TA1-095893	Info	TA1-095893	(1, 4), (1, 6), (2, 6), (3, 4), (3, 6)	0	0	0
733	0.0005414	487.41	330.02	321.06	312.47	358.73	342.37	TA1-105924	Info	TA1-105924	(2, 1), (3, 1), (4, 1), (5, 1), (6, 1)	0	0	0
734	0.000542	1115.19	906.25	824.48	1120.1	891.43	1316.28	TA1-076059	Info	TA1-076059	(3, 1), (2, 6), (3, 4), (3, 6), (5, 6)	0	0	0
735	0.0005425	2876.12	2263.92	2254.23	1764.83	2308.15	1827.43	TA2-123656	Info	TA2-123656	(4, 1), (6, 1)	0	1	1
736	0.0005433	581.81	628.8	720.21	913.29	617.25	886.7	TA2-173728	Info	TA2-173728	(1, 4), (1, 6), (2, 4), (2, 6), (5, 4), (5, 6)	0	0	0
737	0.0005477	128.46	167.6	192.77	187.51	172.52	210.06	TA1-129886	Info	TA1-129886	(1, 3), (1, 4), (1, 5), (1, 6)	0	0	0
738	0.00055	48103.9	48417.8	36217.4	33276	40403.2	16435.2	TA2-028715	Info	TA2-028715	(6, 1), (6, 2), (6, 3), (6, 4), (6, 5)	0	1	1
739	0.0005522	199.84	281.56	353.84	409.44	296.35	362.39	TA1-037849	Info	TA1-037849	(1, 3), (1, 4), (1, 6)	0	0	0
740	0.000555	113.25	133.71	115.47	202.87	142.61	190.59	TA2-123271	Info	TA2-123271	(1, 4), (1, 6), (2, 4), (3, 4), (3, 6)	0	1	1
741	0.0005578	3840.62	2321.99	1931.8	1552.62	2387.69	1601.38	TA1-076652	Info	TA1-076652	(3, 1), (4, 1), (6, 1)	0	1	1
742	0.0005608	152.89	211.55	206.42	240.71	182.57	209.51	TA2-191026	Info	TA2-191026	(1, 2), (1, 3), (1, 4), (1, 6), (5, 4)	0	1	1
743	0.0005634	37.51	64.83	48.7	82.95	45.02	78.48	TA2-083417	Info	TA2-083417	(1, 2), (1, 4), (1, 6), (3, 4), (5, 4), (5, 6)	1	1	2	TA2-083417
744	0.0005665	2285.3	2406.89	2100.04	2132.46	1904.43	1685.52	TA2-101012	Info	TA2-101012	(6, 1), (5, 2), (6, 2), (6, 3), (6, 4)	0	0	0
745	0.0005675	148.63	226.88	227.62	282.51	230.7	307.76	TA1-014593	Info	TA1-014593	(1, 2), (1, 3), (1, 4), (1, 5), (1, 6)	0	1	1
746	0.0005729	226.63	190.25	204.49	138.65	214.33	152.62	TA2-138891	Info	TA2-138891	(4, 1), (6, 1), (4, 3), (4, 5), (6, 5)	0	0	0
747	0.0005755	1765.53	1587.17	1351.08	1174.27	1656.1	1185.79	TA1-030286	Info	TA1-030286	(4, 1), (6, 1), (4, 2), (6, 2), (4, 5), (6, 5)	0	0	0
748	0.0005773	520.9	418.53	484.86	776.3	432.54	1017.3	TA2-100861	Info	TA2-100861	(1, 6), (2, 4), (2, 6), (3, 6), (5, 4), (5, 6)	0	1	1
749	0.0005815	227.1	302.78	276.84	336	279.13	295.79	TA1-130130	Info	TA1-130130	(1, 2), (1, 4), (1, 6)	0	0	0
750	0.000582	601.79	369.18	455.57	678.69	517.54	708.84	TA2-187263	Info	TA2-187263	(2, 1), (2, 4), (2, 6), (3, 6)	0	1	1
751	0.0005835	56.53	65.67	75.24	99.96	78.77	92.36	TA1-191411	Info	TA1-191411	(1, 4), (1, 6), (2, 4)	0	1	1
752	0.0005841	190.48	284.82	292.72	442.68	212.88	392.85	TA1-235692	Info	TA1-235692	(1, 4), (1, 6), (5, 4), (5, 6)	0	1	1
753	0.0005852	85.57	106.61	105.55	178.32	123.8	209.33	TA2-154409	Info	TA2-154409	(1, 4), (1, 6), (2, 6), (3, 6)	0	0	0
754	0.0005866	3495.26	2502.3	2124.28	1809.46	2581.57	2080.28	TA2-110467	Info	TA2-110467	(3, 1), (4, 1), (6, 1)	0	1	1
755	0.0005877	5327.28	5766.01	5523.34	3417.17	5856.5	3779.48	TA2-054837	Info	TA2-054837	(4, 1), (4, 2), (6, 2), (4, 3), (4, 5), (6, 5)	0	0	0
756	0.0005902	286.08	234.67	284.15	207.24	284.56	200.51	TA2-178048	Info	TA2-178048	(4, 1), (6, 1), (4, 3), (6, 3), (4, 5), (6, 5)	0	1	1
757	0.0005911	1081.37	844.52	1055.34	1211.29	843.69	1384.67	TA1-129107	Info	TA1-129107	(2, 4), (2, 6), (5, 4), (5, 6)	0	0	0
758	0.0005923	1159.29	724.12	811.1	631.03	898.52	775.54	TA2-117922	Info	TA2-117922	(2, 1), (3, 1), (4, 1), (6, 1), (4, 5)	0	1	1
759	0.0005937	2772.54	2147.85	2047.97	1417.8	2226.9	1604.67	TA2-128164	Info	TA2-128164	(4, 1), (6, 1), (4, 2), (4, 5)	0	1	1
760	0.0005968	246.56	345.78	398.31	401.99	329.44	407.9	TA2-163489	Info	TA2-163489	(1, 2), (1, 3), (1, 4), (1, 6)	0	0	0
761	0.0005979	2162.16	1691.36	1754.22	2253.26	2645.67	3142.73	TA2-036943	Info	TA2-036943	(2, 5), (2, 6), (3, 5), (3, 6)	0	0	0
762	0.0005981	1050.14	1255.34	1579.54	2958.75	948.74	2472.36	TA1-178955	Info	TA1-178955	(1, 4), (1, 6), (2, 4), (5, 4), (5, 6)	0	1	1
763	0.0005997	3271.85	3101.6	3450.15	2275.49	3386	2874.88	TA2-100686	Info	TA2-100686	(4, 1), (4, 2), (4, 3), (4, 5)	0	1	1
764	0.0006095	599.61	954.82	992.82	834.28	963.48	773.55	TA2-180732	Info	TA2-180732	(1, 2), (1, 3), (1, 4), (1, 5)	0	0	0
765	0.000613	6339.91	5452.48	5269.57	4051.53	5190.67	4364.16	TA2-131878	Info	TA2-131878	(4, 1), (6, 1), (4, 2)	1	1	2	TA2-131878
766	0.0006148	744.06	555.72	542.64	500.21	603.94	560.27	TA1-069443	Info	TA1-069443	(2, 1), (3, 1), (4, 1), (6, 1)	0	1	1
767	0.0006158	6815.21	4686.81	6660.39	2693.07	6606.8	3482.22	TA1-052754	Info	TA1-052754	(4, 1), (6, 1), (4, 3), (6, 3), (4, 5)	0	1	1
768	0.0006188	66.13	93.52	108.1	267.53	123.14	234.78	TA1-172741	Info	TA1-172741	(1, 4), (1, 6), (2, 4), (2, 6), (3, 4)	0	0	0
769	0.0006233	768.31	452.01	543.82	478.98	719.7	570.93	TA1-117277	Info	TA1-117277	(2, 1), (4, 1), (2, 5), (4, 5)	0	1	1
770	0.0006239	1042.13	728.65	665.97	809.24	651.59	775.59	TA1-098498	Info	TA1-098498	(2, 1), (3, 1), (5, 1), (6, 1)	0	0	0
771	0.0006244	876.4	1273.33	1218.71	2528	1071.78	2420.02	TA1-218164	Info	TA1-218164	(1, 4), (1, 6), (3, 4), (5, 4), (5, 6)	1	1	2	TA1-218164
772	0.0006294	94.01	131.24	147.16	150.44	129.89	145.22	TA2-185780	Info	TA2-185780	(1, 2), (1, 3), (1, 4), (1, 5), (1, 6)	0	1	1
773	0.0006295	135.55	188.3	190.7	252.5	167.59	289.14	TA1-019398	Info	TA1-019398	(1, 4), (1, 6), (5, 6)	0	1	1
774	0.0006323	3818.14	3438.04	2971.23	2315.64	2929.17	2500.58	TA1-059409	Info	TA1-059409	(4, 1), (6, 1), (4, 2), (6, 2)	0	1	1
775	0.0006331	281.08	216.26	226.58	168.65	256.36	193.88	TA1-180410	Info	TA1-180410	(4, 1), (6, 1), (4, 5)	0	0	0
776	0.0006364	453.23	564.71	537.89	400.8	529.76	447.18	TA2-018555	Info	TA2-018555	(1, 2), (4, 2), (6, 2), (4, 3), (4, 5)	0	0	0
777	0.0006372	702.37	1270.41	1050.57	3169.27	991.86	3667.23	TA1-230337	Info	TA1-230337	(1, 4), (1, 6), (3, 4), (3, 6), (5, 4), (5, 6)	0	1	1
778	0.0006373	9041.13	4678.43	5886.66	7304.77	4576.5	9169.17	TA2-060673	Info	TA2-060673	(2, 1), (5, 1), (2, 6), (5, 6)	0	1	1
779	0.000638	2200.1	3693.1	4162.6	5074.21	2519.35	4422.27	TA2-074676	Info	TA2-074676	(1, 3), (1, 4), (1, 6), (5, 4), (5, 6)	0	1	1
780	0.0006402	1937.37	1578.08	1564.28	1167.77	1531.24	1175.23	TA2-180701	Info	TA2-180701	(4, 1), (6, 1)	0	1	1
781	0.0006418	149.97	268.14	273.17	372.54	200.36	310.6	TA2-017746	Info	TA2-017746	(1, 2), (1, 3), (1, 4), (1, 6), (5, 4)	1	1	2	TA2-017746
782	0.0006426	1858.09	3297.93	326.7	11.42	2151.96	279.6	TA1-173089	Info	TA1-173089	(4, 1), (4, 2), (4, 5)	0	0	0
783	0.0006446	1579.38	1234.95	1229.11	903.83	1201.87	949.45	TA2-006513	Info	TA2-006513	(4, 1), (6, 1)	0	1	1
784	0.0006446	50.98	86.96	82.63	111.88	85.67	95.04	TA1-213862	Info	TA1-213862	(1, 2), (1, 3), (1, 4), (1, 5), (1, 6)	0	1	1
785	0.0006467	1289.98	1031.25	926.78	632.32	1240.96	879.8	TA2-137515	Info	TA2-137515	(4, 1), (4, 2), (4, 5)	0	0	0
786	0.0006473	55.51	44.44	44.51	97.03	30.67	40.55	TA1-193744	Info	TA1-193744	(2, 4), (3, 4), (5, 4), (6, 4)	0	1	1
787	0.000648	122.33	151.91	142.89	202.26	156.44	206.14	TA1-121462	Info	TA1-121462	(1, 4), (1, 6), (3, 4), (3, 6)	0	1	1
788	0.0006498	1929.8	1053.35	1490.71	3145.21	1600.78	4467.06	TA2-019002	Info	TA2-019002	(2, 4), (2, 6), (3, 6), (5, 6)	0	0	0
789	0.0006504	3636.34	2574.3	2638.73	2052.92	2876.82	2305.66	TA1-192636	Info	TA1-192636	(2, 1), (4, 1), (6, 1), (4, 5)	0	1	1
790	0.0006539	516.72	279.72	336.04	324.18	454.69	337.3	TA2-036888	Info	TA2-036888	(2, 1), (3, 1), (4, 1), (6, 1), (2, 5)	0	1	1
791	0.0006542	630.01	518.61	593.59	258.98	541.02	319.8	TA2-042208	Info	TA2-042208	(4, 1), (6, 1), (4, 2), (4, 3), (6, 3), (4, 5)	0	0	0
792	0.0006552	259.02	261.49	332.5	174.47	307.69	167.48	TA1-026635	Info	TA1-026635	(4, 3), (6, 3), (4, 5), (6, 5)	0	0	0
793	0.00066	77.79	81.88	89.07	131.72	90.82	142.46	TA2-168852	Info	TA2-168852	(1, 4), (1, 6), (2, 4), (2, 6), (3, 6), (5, 6)	0	1	1
794	0.0006639	136.64	242.64	291.67	362.3	229.7	327.43	TA2-133800	Info	TA2-133800	(1, 2), (1, 3), (1, 4), (1, 6)	0	0	0
795	0.0006665	179.62	256.41	255.76	283.46	256.84	328.78	TA2-209134	Info	TA2-209134	(1, 2), (1, 3), (1, 4), (1, 5), (1, 6)	0	0	0
796	0.0006674	36534.2	26111.7	28890.8	14969.9	25551	16854.3	TA2-059997	Info	TA2-059997	(4, 1), (6, 1), (4, 2), (4, 3)	0	1	1
797	0.0006725	121.54	166.87	175.2	212.11	219.43	229.37	TA1-052775	Info	TA1-052775	(1, 4), (1, 5), (1, 6)	0	1	1
798	0.000673	77.76	114.79	124.61	135.92	109.99	125.05	TA1-189421	Info	TA1-189421	(1, 2), (1, 3), (1, 4), (1, 5), (1, 6)	0	1	1
799	0.0006758	86.35	133.55	151.37	120.9	166.54	118.8	TA1-209364	Info	TA1-209364	(1, 2), (1, 3), (1, 5)	0	0	0
800	0.0006784	337.78	520.4	413.92	675.98	348.55	368.88	TA1-065930	Info	TA1-065930	(1, 4), (3, 4), (5, 4), (6, 4)	0	0	0
801	0.0006863	1978.11	1847.84	1866.45	2085.54	1692.3	3208.18	TA2-040143	Info	TA2-040143	(1, 6), (2, 6), (3, 6), (4, 6), (5, 6)	0	0	0
802	0.0006897	524.8	470.55	203.79	285.51	659.45	176.71	TA2-097207	Info	TA2-097207	(3, 1), (6, 1), (6, 2), (3, 5), (6, 5)	0	0	0
803	0.0006928	61.71	99.87	95.79	127.23	81.47	89.06	TA1-199518	Info	TA1-199518	(1, 2), (1, 3), (1, 4), (5, 4)	0	1	1
804	0.0006933	375.76	265.07	274.88	450.91	350.6	534.36	TA1-175153	Info	TA1-175153	(2, 4), (2, 6), (3, 4), (3, 6)	0	0	0
805	0.0006976	875.94	1083.9	1453.4	2063.6	1021.37	1936.81	TA2-046703	Info	TA2-046703	(1, 4), (1, 6), (2, 4), (5, 4), (5, 6)	0	0	0
806	0.0007015	185.43	348.08	273.72	429.01	232.18	527.95	TA2-205590	Info	TA2-205590	(1, 4), (1, 6), (3, 6), (5, 6)	0	0	0
807	0.0007024	367.42	493.13	481.92	357.04	417.44	382.02	TA1-073856	Info	TA1-073856	(1, 2), (1, 3), (4, 2), (6, 2), (4, 3), (6, 3)	0	1	1
808	0.0007058	343.54	464.99	408.56	483.86	395.68	494.53	TA2-105988	Info	TA2-105988	(1, 2), (1, 4), (1, 6)	0	1	1
809	0.0007068	2304.61	2258.56	2212.11	1639.6	2200.95	1928.64	TA2-039078	Info	TA2-039078	(4, 1), (4, 2), (4, 3), (4, 5)	0	1	1
810	0.0007077	880.3	659.7	695.04	551.48	799.66	689.93	TA2-203021	Info	TA2-203021	(2, 1), (4, 1), (4, 5)	0	1	1
811	0.0007094	270.18	170.88	169.64	190.16	233.25	201.41	TA2-031205	Info	TA2-031205	(2, 1), (3, 1), (4, 1), (2, 5), (3, 5)	0	0	0
812	0.0007099	1325.55	1862.35	2192.6	2091.46	1638.64	2878.25	TA1-157259	Info	TA1-157259	(1, 3), (1, 4), (1, 6), (5, 6)	0	0	0
813	0.0007143	115.72	181.5	157.33	217.52	136.84	207.93	TA2-124905	Info	TA2-124905	(1, 2), (1, 4), (1, 6), (5, 4), (5, 6)	0	1	1
814	0.0007147	365.9	245.08	274.05	549.91	267.09	630.68	TA1-199424	Info	TA1-199424	(2, 4), (2, 6), (3, 4), (3, 6), (5, 4), (5, 6)	0	0	0
815	0.0007158	8330.61	1675.3	1380	4195.52	6697.85	2968.49	TA1-063590	Info	TA1-063590	(2, 1), (3, 1), (2, 5), (3, 5)	0	0	0
816	0.000716	3496.31	2612.48	2511.12	2081.36	2831.05	2385.35	TA2-191364	Info	TA2-191364	(2, 1), (3, 1), (4, 1), (6, 1), (4, 5)	0	1	1
817	0.0007161	2145.98	1558.84	1488.12	1178.35	1597.01	1400.02	TA2-158631	Info	TA2-158631	(3, 1), (4, 1), (6, 1)	0	0	0
818	0.0007164	144.32	191.66	186.02	208.54	180.3	202.73	TA1-144837	Info	TA1-144837	(1, 2), (1, 3), (1, 4), (1, 5), (1, 6)	0	0	0
819	0.0007212	1169.57	790.02	928.24	540.28	990.99	664.84	TA1-086351	Info	TA1-086351	(4, 1), (6, 1), (4, 3), (4, 5)	1	1	2	TA1-086351
820	0.0007274	522.77	455.7	407.33	358.92	483.18	345.96	TA2-210970	Info	TA2-210970	(4, 1), (6, 1), (6, 2), (4, 5), (6, 5)	0	1	1
821	0.0007277	155.8	199.67	220.45	203	188.26	221.61	TA1-067201	Info	TA1-067201	(1, 2), (1, 3), (1, 4), (1, 6)	0	0	0
822	0.0007278	119.7	144.84	169.19	188.49	158.64	153.58	TA2-091167	Info	TA2-091167	(1, 3), (1, 4), (1, 5), (2, 4)	0	0	0
823	0.0007304	4697.38	3516.43	3420.85	2479.28	3092.35	2459.96	TA2-063895	Info	TA2-063895	(4, 1), (5, 1), (6, 1)	0	1	1
824	0.0007309	4392.79	4654.29	5130.35	7334.03	5210.5	8659.53	TA2-130431	Info	TA2-130431	(1, 4), (1, 6), (2, 4), (2, 6), (3, 6), (5, 6)	1	0	1	TA2-130431	TA2-130431
825	0.0007312	409.99	369.6	372.01	252.67	425.3	285.54	TA2-193122	Info	TA2-193122	(4, 1), (6, 1), (4, 2), (4, 3), (4, 5), (6, 5)	0	1	1
826	0.0007316	1818.34	1377.19	1559.58	855.46	1589.3	1078.87	TA1-189785	Info	TA1-189785	(4, 1), (6, 1), (4, 2), (4, 3), (4, 5)	0	1	1
827	0.000732	1804.59	1391.02	1434.79	1068.87	1471.56	1197.58	TA1-226291	Info	TA1-226291	(4, 1), (6, 1), (4, 5)	0	1	1
828	0.0007329	1584.21	953.17	1003.76	1096.58	1342.83	1223.15	TA1-082195	Info	TA1-082195	(2, 1), (3, 1), (4, 1), (2, 5)	0	0	0
829	0.0007413	657.38	636.93	621.78	835.57	779.71	844.81	TA2-057017	Info	TA2-057017	(1, 4), (1, 6), (2, 4), (2, 6), (3, 4), (3, 6)	0	0	0
830	0.0007433	267.23	309.71	280.39	388.9	286.31	372.72	TA2-173056	Info	TA2-173056	(1, 4), (1, 6), (3, 4), (3, 6), (5, 4), (5, 6)	0	1	1
831	0.0007446	319.73	342.71	438.82	492.07	454.49	485.24	TA1-188767	Info	TA1-188767	(1, 3), (1, 4), (1, 5), (1, 6), (2, 4), (2, 6)	1	0	1	TA1-188767	TA1-188767
832	0.0007471	6237.41	4364.55	4193.69	3814.04	4694.57	4770.5	TA1-195460	Info	TA1-195460	(2, 1), (3, 1), (4, 1), (5, 1)	0	1	1
833	0.0007478	47161.7	33713.4	26624.1	30522.8	29121.3	31473.8	TA1-125324	Info	TA1-125324	(2, 1), (3, 1), (4, 1), (5, 1), (6, 1)	0	1	1
834	0.0007515	1512.05	1223.84	1333.02	944.51	1646.17	1089.16	TA2-036940	Info	TA2-036940	(4, 1), (4, 3), (4, 5), (6, 5)	0	1	1
835	0.0007522	649.52	897.72	899.94	860.33	705.57	660.72	TA1-146275	Info	TA1-146275	(1, 2), (1, 3), (1, 4), (6, 2), (6, 3), (6, 4)	0	0	0
836	0.0007606	344.52	538.14	500.86	693.58	495.65	616.17	TA2-026091	Info	TA2-026091	(1, 2), (1, 4), (1, 6)	0	1	1
837	0.0007609	107.89	121.67	104.49	164.35	105.13	201.22	TA1-194726	Info	TA1-194726	(1, 6), (2, 6), (3, 6), (5, 6)	0	0	0
838	0.0007645	588.74	506.75	524.64	710.11	603.37	907.21	TA2-186888	Info	TA2-186888	(1, 6), (2, 6), (3, 6), (5, 6)	0	0	0
839	0.0007647	6007.52	5707.64	5621.17	6488.94	4713.1	9281.98	TA1-024744	Info	TA1-024744	(1, 6), (2, 6), (3, 6), (5, 6)	0	0	0
840	0.0007676	237.09	389.42	404.28	310.98	300.55	286.91	TA1-046334	Info	TA1-046334	(1, 2), (1, 3), (6, 3)	0	0	0
841	0.000774	120.88	145.24	139.28	211.79	213.89	330.66	TA2-053949	Info	TA2-053949	(1, 6), (2, 6), (3, 6)	0	0	0
842	0.0007802	944.87	755.16	817.25	614.83	942.76	676.44	TA1-204295	Info	TA1-204295	(4, 1), (6, 1), (4, 5), (6, 5)	0	1	1
843	0.0007819	793.12	625.2	552.14	343.03	562.44	363.05	TA1-003484	Info	TA1-003484	(4, 1), (6, 1), (4, 2), (6, 2)	0	0	0
844	0.0007836	1412.84	1843.75	1511.6	2667.82	1300.41	2284.57	TA1-106647	Info	TA1-106647	(1, 4), (1, 6), (3, 4), (5, 4), (5, 6)	0	0	0
845	0.0007854	302.16	301.5	318.18	380.36	338.8	419.96	TA1-000354	Info	TA1-000354	(1, 4), (1, 6), (2, 4), (2, 6), (3, 6)	0	0	0
846	0.0007883	502.55	831.01	794.3	646.58	805.57	626.22	TA2-078102	Info	TA2-078102	(1, 2), (1, 3), (1, 5)	0	0	0
847	0.0007916	40152.2	22499.7	21291.9	17684.6	25288.8	19370	TA1-154037	Info	TA1-154037	(2, 1), (3, 1), (4, 1), (6, 1)	0	1	1
848	0.0007933	1631.41	2774.4	283.4	11.21	1889.66	242.19	TA2-093615	Info	TA2-093615	(4, 1), (4, 2), (4, 5)	0	0	0
849	0.0007951	156.65	231.92	206.44	241.14	240.48	248.69	TA2-207646	Info	TA2-207646	(1, 2), (1, 4), (1, 5), (1, 6)	0	1	1
850	0.0008	328.27	410.82	403.68	295.36	377.63	300.7	TA2-012572	Info	TA2-012572	(4, 2), (6, 2), (4, 3), (6, 3), (4, 5)	0	0	0
851	0.000802	915.77	1198.65	1206.04	1224.43	1173.45	1252.23	TA1-126665	Info	TA1-126665	(1, 2), (1, 3), (1, 4), (1, 5), (1, 6)	1	0	1	TA1-126665	TA1-126665
852	0.0008022	2776.78	2294.75	2166.45	2037.91	2118.41	1804.11	TA1-149178	Info	TA1-149178	(3, 1), (4, 1), (5, 1), (6, 1), (6, 2)	0	0	0
853	0.0008035	88.29	123.98	131.46	136.97	134.35	133.96	TA2-204488	Info	TA2-204488	(1, 2), (1, 3), (1, 4), (1, 5), (1, 6)	0	1	1
854	0.0008046	671.58	643.15	620.61	405.06	590.59	418.73	TA1-062888	Info	TA1-062888	(4, 1), (6, 1), (4, 2), (6, 2), (4, 3), (6, 3), (4, 5)	0	1	1
855	0.0008058	196.74	193.47	191.83	262.21	204.68	256.5	TA2-131017	Info	TA2-131017	(1, 4), (1, 6), (2, 4), (2, 6), (3, 4), (3, 6), (5, 4)	0	1	1
856	0.0008093	201.84	253.63	310.84	466.49	257.6	393.91	TA1-026414	Info	TA1-026414	(1, 4), (1, 6), (2, 4), (5, 4)	0	1	1
857	0.0008112	704.29	596.16	611.13	471.11	638.91	442.02	TA2-107688	Info	TA2-107688	(4, 1), (6, 1), (6, 3), (4, 5), (6, 5)	0	1	1
858	0.0008137	144.16	162.52	188.59	239.92	181.93	252.42	TA2-105026	Info	TA2-105026	(1, 4), (1, 6), (2, 4), (2, 6)	0	1	1
859	0.0008144	354.6	273.19	299.23	353.34	274.88	401.91	TA1-004378	Info	TA1-004378	(2, 6), (3, 6), (5, 6)	0	0	0
860	0.0008198	8538.06	5600.23	6659.97	10305.5	6560.08	11963.4	TA2-182556	Info	TA2-182556	(2, 4), (2, 6), (3, 6), (5, 6)	0	0	0
861	0.0008204	951.47	770.84	1321.4	520.05	707.95	396.61	TA2-204158	Info	TA2-204158	(6, 1), (4, 3), (6, 3)	0	0	0
862	0.0008239	22064.2	4548.93	6896.11	8918.99	10408.9	9482.74	TA1-183461	Info	TA1-183461	(2, 1), (3, 1), (4, 1)	0	0	0
863	0.0008255	550.63	366.78	369.55	467.92	467.22	538.06	TA2-075385	Info	TA2-075385	(2, 1), (3, 1), (2, 6), (3, 6)	0	0	0
864	0.0008266	419.05	246.31	293.16	269.73	352.23	291.61	TA1-100964	Info	TA1-100964	(2, 1), (3, 1), (4, 1), (6, 1), (2, 5)	0	1	1
865	0.0008314	18125.1	3692.58	5386.17	8355.35	9129.69	7895.11	TA2-163049	Info	TA2-163049	(2, 1), (3, 1), (2, 5)	0	0	0
866	0.0008329	1995.26	1449.56	1867.1	924.67	1958.59	1037.74	TA1-001651	Info	TA1-001651	(4, 1), (6, 1), (4, 3), (6, 3), (4, 5), (6, 5)	0	1	1
867	0.0008347	360.74	597.45	513.06	785.12	632.27	751.59	TA2-144288	Info	TA2-144288	(1, 2), (1, 4), (1, 5), (1, 6)	0	0	0
868	0.0008364	2470.49	1526.53	1493.25	1274.31	1742.21	1362.37	TA2-079693	Info	TA2-079693	(2, 1), (3, 1), (4, 1), (6, 1)	0	1	1
869	0.0008481	523.47	355.72	767.97	962.89	803.1	1563.62	TA1-086257	Info	TA1-086257	(1, 6), (2, 4), (2, 6)	0	0	0
870	0.0008507	280.02	377.74	332.32	510.63	336.94	443.2	TA1-070573	Info	TA1-070573	(1, 4), (1, 6), (3, 4), (5, 4)	0	1	1
871	0.0008532	1931.69	1442.42	1914.79	2143.38	1815.99	2978.82	TA2-126241	Info	TA2-126241	(1, 6), (2, 6), (3, 6), (5, 6)	0	0	0
872	0.0008539	265.27	200.51	202.73	207.15	220.44	211.38	TA1-057463	Info	TA1-057463	(2, 1), (3, 1), (4, 1), (5, 1), (6, 1)	0	0	0
873	0.0008568	2112.27	2891.17	3493.01	4538.94	2698.42	4070.78	TA1-007747	Info	TA1-007747	(1, 3), (1, 4), (1, 6), (5, 4)	0	0	0
874	0.0008632	618.77	693.38	772.88	806.53	814.89	908.26	TA1-141715	Info	TA1-141715	(1, 4), (1, 5), (1, 6), (2, 6)	0	0	0
875	0.000865	524.87	586.82	663.3	507.55	633.74	540.63	TA1-051894	Info	TA1-051894	(1, 3), (1, 5), (4, 3), (6, 3), (4, 5)	0	0	0
876	0.0008652	155.71	201.33	220.21	244.5	218.01	250.37	TA2-132666	Info	TA2-132666	(1, 3), (1, 4), (1, 5), (1, 6)	0	0	0
877	0.0008652	825.26	691.35	624.88	499.57	763.04	627.49	TA2-090456	Info	TA2-090456	(4, 1), (4, 2), (4, 5)	0	0	0
878	0.0008654	511.52	430.04	435.04	274.89	527.68	414.99	TA1-130581	Info	TA1-130581	(4, 1), (4, 2), (4, 3), (4, 5), (4, 6)	0	1	1
879	0.0008663	43.47	81.41	74.21	69.07	42.74	32.91	TA2-082289	Info	TA2-082289	(1, 2), (5, 2), (6, 2), (6, 3), (6, 4)	0	0	0
880	0.0008663	266.28	214.9	252.32	328.08	261.92	379.01	TA2-102222	Info	TA2-102222	(1, 6), (2, 4), (2, 6), (3, 6), (5, 6)	0	0	0
881	0.0008686	389.43	599.16	666.5	588.77	580.97	623.11	TA1-204236	Info	TA1-204236	(1, 2), (1, 3), (1, 4), (1, 5), (1, 6)	1	0	1	TA1-204236	TA1-204236
882	0.0008706	228.29	292.35	303.84	291.34	306.59	308.91	TA2-122279	Info	TA2-122279	(1, 2), (1, 3), (1, 4), (1, 5), (1, 6)	0	1	1
883	0.0008707	638.2	492.02	449.84	420.84	565.49	474.57	TA2-014990	Info	TA2-014990	(2, 1), (3, 1), (4, 1), (6, 1), (4, 5)	0	1	1
884	0.0008733	46268.5	42212.9	32461.4	30706.5	36348.9	14797.2	TA2-024251	Info	TA2-024251	(6, 1), (6, 2), (6, 3), (6, 4), (6, 5)	0	1	1
885	0.0008749	44.37	59.91	60.38	77.45	53.51	85.46	TA2-119394	Info	TA2-119394	(1, 4), (1, 6), (5, 6)	0	1	1
886	0.0008757	1556.67	1471.1	1712.08	2780.59	1781.43	2950.93	TA2-198323	Info	TA2-198323	(1, 4), (1, 6), (2, 4), (2, 6), (3, 6)	0	0	0
887	0.0008763	11741.8	10280.7	7010.58	3001.11	9283.14	3363.83	TA2-168801	Info	TA2-168801	(4, 1), (6, 1), (4, 2), (6, 2), (4, 5), (6, 5)	0	1	1
888	0.0008821	11292.4	6323.5	7088.44	3764.31	7774.49	5776.62	TA2-132276	Info	TA2-132276	(4, 1), (6, 1), (4, 3), (4, 5)	0	1	1
889	0.0008841	1847.58	1229.79	1219.28	1155.65	1342.9	1400.63	TA1-205001	Info	TA1-205001	(2, 1), (3, 1), (4, 1), (5, 1)	0	1	1
890	0.0008861	237.64	275.54	243.49	376.25	223.13	347.02	TA1-083257	Info	TA1-083257	(1, 4), (1, 6), (3, 4), (5, 4), (5, 6)	1	1	2	TA1-083257
891	0.0008938	7708.06	5003.51	7419.07	2983.18	7387.79	3961.75	TA1-106379	Info	TA1-106379	(4, 1), (6, 1), (4, 3), (4, 5)	0	1	1
892	0.0008958	17254	14763.1	9403.01	4055.76	12837.3	4147.46	TA2-115237	Info	TA2-115237	(4, 1), (6, 1), (4, 2), (6, 2), (4, 5), (6, 5)	0	1	1
893	0.0008959	1587.39	933.98	996.52	899.48	1190.17	941.56	TA1-120903	Info	TA1-120903	(2, 1), (3, 1), (4, 1), (6, 1)	0	0	0
894	0.0008983	155.79	202.92	204.86	257.81	201.86	255.41	TA2-164732	Info	TA2-164732	(1, 4), (1, 6)	0	0	0
895	0.0009013	627.08	423.05	386.67	331.5	360.4	332.82	TA1-167353	Info	TA1-167353	(3, 1), (4, 1), (5, 1), (6, 1)	0	1	1
896	0.0009025	924.85	1064.03	1112.86	1325.69	1132.32	1391.8	TA2-158478	Info	TA2-158478	(1, 4), (1, 6), (2, 6)	0	0	0
897	0.0009129	429.96	526.6	590.88	812.23	496.39	727.39	TA2-163887	Info	TA2-163887	(1, 4), (1, 6), (2, 4), (5, 4)	0	0	0
898	0.0009163	1866.36	2924.5	3376.63	2343.35	2133.37	2000.32	TA2-170244	Info	TA2-170244	(1, 2), (1, 3), (5, 3), (6, 3)	1	1	2	TA2-170244
899	0.0009187	77.03	120.24	106.8	216.52	128.52	251.87	TA1-056296	Info	TA1-056296	(1, 4), (1, 6), (3, 6)	0	0	0
900	0.0009196	493.87	581.57	519.26	449.51	530.63	392.05	TA2-153978	Info	TA2-153978	(4, 2), (6, 2), (6, 3), (6, 5)	0	1	1
901	0.0009208	278.72	392.54	383.77	741.56	332.29	600.52	TA1-191672	Info	TA1-191672	(1, 4), (1, 6), (2, 4), (3, 4), (5, 4)	0	0	0
902	0.0009217	7432.12	6416.9	6333.86	4285.27	5970.5	4363.85	TA1-001872	Info	TA1-001872	(4, 1), (6, 1), (4, 2), (6, 2), (4, 3)	0	1	1
903	0.0009234	407.41	234.93	246.57	263.79	347.43	270.31	TA2-023887	Info	TA2-023887	(2, 1), (3, 1), (4, 1), (6, 1), (2, 5)	0	1	1
904	0.0009253	36387.8	36786.7	28302.9	25100.1	31438.7	13398.8	TA1-163635	Info	TA1-163635	(6, 1), (6, 2), (6, 3), (6, 5)	0	1	1
905	0.0009319	174.12	157.77	149.1	322.87	168.69	266.12	TA2-166063	Info	TA2-166063	(1, 4), (2, 4), (3, 4), (3, 6), (5, 4)	0	0	0
906	0.0009321	252.18	315.26	361.33	345.22	279.22	337.98	TA2-114298	Info	TA2-114298	(1, 3), (1, 4), (1, 6), (5, 3)	0	0	0
907	0.0009333	411.17	232.46	299.06	540.7	383.74	571.57	TA1-146880	Info	TA1-146880	(2, 4), (2, 6), (3, 4), (3, 6)	0	0	0
908	0.0009356	237.3	210.84	227.78	128.23	294.33	99.41	TA2-001335	Info	TA2-001335	(6, 1), (6, 2), (6, 3), (4, 5), (6, 5)	0	1	1
909	0.0009382	84.33	153.59	125.96	168.76	154.37	161.71	TA1-198557	Info	TA1-198557	(1, 2), (1, 4), (1, 5), (1, 6)	0	1	1
910	0.0009398	653.87	1015.3	970.04	1120.87	989.28	1150	TA2-162950	Info	TA2-162950	(1, 2), (1, 3), (1, 4), (1, 5), (1, 6)	0	0	0
911	0.0009408	1653.77	1441.56	1503.12	1112.12	1593.18	1292.79	TA1-148076	Info	TA1-148076	(4, 1), (4, 2), (4, 3), (4, 5)	0	1	1
912	0.000942	83.43	126.35	121.83	155.33	126.25	135.66	TA2-083920	Info	TA2-083920	(1, 2), (1, 3), (1, 4), (1, 5), (1, 6)	1	0	1	TA2-083920	TA2-083920
913	0.0009454	561.31	623.82	628.46	450.59	633.84	555.56	TA2-013479	Info	TA2-013479	(4, 2), (4, 3), (4, 5)	0	0	0
914	0.0009535	862.48	1266.06	1144.67	1754.79	1049.59	1886.13	TA1-073910	Info	TA1-073910	(1, 4), (1, 6), (5, 4), (5, 6)	0	1	1
915	0.0009572	213.95	238.84	257.86	199.22	274.32	203.07	TA1-112656	Info	TA1-112656	(1, 5), (4, 3), (6, 3), (4, 5), (6, 5)	0	0	0
916	0.0009613	664.75	533.8	742.43	874.94	787.77	1114.25	TA1-165698	Info	TA1-165698	(1, 6), (2, 4), (2, 6)	0	0	0
917	0.0009619	168.75	144.2	194.65	199.85	179.71	225	TA2-167181	Info	TA2-167181	(1, 6), (2, 3), (2, 4), (2, 6)	0	0	0
918	0.000962	1063.97	1353.13	1598.46	1989.24	1210.97	1845.97	TA1-057403	Info	TA1-057403	(1, 4), (1, 6), (5, 4), (5, 6)	0	0	0
919	0.0009672	3633.26	1964.9	3921.78	8409.59	3181.44	7160.73	TA1-073274	Info	TA1-073274	(2, 4), (2, 6), (5, 4)	0	0	0
920	0.0009681	345.26	421.02	471.43	398.91	478.49	486.71	TA2-025108	Info	TA2-025108	(1, 3), (1, 5), (1, 6)	0	0	0
921	0.0009683	3501.76	7350.43	3059.92	7696.3	4426.6	10187.9	TA1-108698	Info	TA1-108698	(1, 6), (3, 2), (3, 4), (3, 6), (5, 6)	1	1	2	TA1-108698
922	0.0009707	159.6	128.25	149.63	110.31	168.03	98.15	TA1-040800	Info	TA1-040800	(4, 1), (6, 1), (6, 3), (4, 5), (6, 5)	0	0	0
923	0.0009727	1697.53	1024.58	973.71	1063.05	1226.96	1137.52	TA1-212457	Info	TA1-212457	(2, 1), (3, 1), (4, 1), (6, 1)	0	0	0
924	0.0009754	31175	17497.6	17986.5	19809.9	19680.5	21640.6	TA2-083992	Info	TA2-083992	(2, 1), (3, 1), (4, 1), (5, 1), (6, 1)	0	1	1
925	0.0009759	3037.37	1983.25	1949.49	1403.06	2276.93	1407.57	TA2-139818	Info	TA2-139818	(4, 1), (6, 1)	0	1	1
926	0.0009839	1861.04	178.02	665.93	396.62	702.31	514.88	TA2-137708	Info	TA2-137708	(2, 1), (4, 1), (2, 3), (2, 5)	0	0	0
927	0.0009849	2288.43	1439.62	1835.46	2904.13	1586.44	3298.29	TA2-045322	Info	TA2-045322	(2, 4), (2, 6), (3, 6), (5, 4), (5, 6)	0	0	0
928	0.0009852	614.61	356.04	447.75	653.04	524.17	705.53	TA1-125867	Info	TA1-125867	(2, 1), (2, 4), (2, 6), (3, 6)	0	1	1
929	0.0009854	5860.35	3673.94	3954.57	3397.44	5611.62	3523.66	TA1-161665	Info	TA1-161665	(2, 1), (4, 1), (6, 1), (2, 5), (4, 5), (6, 5)	0	0	0
930	0.0009939	783.78	845.56	1102.24	1816.66	908.97	2056.55	TA1-191876	Info	TA1-191876	(1, 4), (1, 6), (2, 4), (2, 6), (5, 6)	0	0	0
931	0.0009954	202.71	271.15	355.42	360.89	276.05	224.97	TA1-070473	Info	TA1-070473	(1, 3), (1, 4), (6, 3), (6, 4)	0	0	0
932	0.0010055	171.98	134.66	162.63	200	142.91	224.34	TA2-075466	Info	TA2-075466	(2, 4), (2, 6), (5, 4), (5, 6)	0	0	0
933	0.0010087	3604.18	3498.64	4465.21	5764.79	3625.39	5300.92	TA1-149817	Info	TA1-149817	(1, 4), (1, 6), (2, 4), (2, 6), (5, 4), (5, 6)	0	0	0
934	0.0010102	1349.55	1176.69	1036.84	879.13	1189.71	1029.41	TA2-010667	Info	TA2-010667	(3, 1), (4, 1), (6, 1), (4, 2), (4, 5)	1	1	2	TA2-010667
935	0.0010197	487.94	390.06	488.08	271.19	515.76	249.77	TA2-011772	Info	TA2-011772	(4, 1), (6, 1), (4, 3), (6, 3), (4, 5), (6, 5)	0	1	1
936	0.0010236	589.71	354.88	314.98	342.5	427.35	390.27	TA1-189386	Info	TA1-189386	(2, 1), (3, 1), (4, 1), (6, 1)	0	1	1
937	0.0010265	102.98	154.07	170.51	176.39	136.51	153.89	TA2-090010	Info	TA2-090010	(1, 2), (1, 3), (1, 4), (1, 6)	0	1	1
938	0.0010306	1791.91	2382.46	2581.35	2567.38	2164.44	3578.87	TA2-177608	Info	TA2-177608	(1, 6), (2, 6), (5, 6)	0	0	0
939	0.0010335	551.37	324.85	360.6	283.32	427.71	398.8	TA1-011429	Info	TA1-011429	(2, 1), (3, 1), (4, 1), (4, 5)	0	1	1
940	0.0010423	290.56	269.57	261.49	192.09	273.76	181.52	TA1-191364	Info	TA1-191364	(4, 1), (6, 1), (6, 2), (6, 3), (4, 5), (6, 5)	0	0	0
941	0.0010436	207.7	249.82	229.84	471.71	281.99	608.1	TA1-091427	Info	TA1-091427	(1, 4), (1, 6), (2, 6), (3, 6), (5, 6)	0	0	0
942	0.0010452	3813.05	2826.6	3773.69	7779.12	3726.33	10227.6	TA2-154078	Info	TA2-154078	(1, 6), (2, 4), (2, 6), (3, 6), (5, 6)	0	1	1
943	0.0010461	917.77	642.83	638.96	1244.09	657.75	1572.87	TA1-142275	Info	TA1-142275	(2, 4), (2, 6), (3, 4), (3, 6), (5, 6)	0	0	0
944	0.0010488	448.09	695.84	541.76	839.31	622.29	806.8	TA1-048140	Info	TA1-048140	(1, 2), (1, 4), (1, 6), (3, 4)	0	1	1
945	0.0010577	1433.79	1288.07	1516.97	631.24	1358.07	716.87	TA1-198467	Info	TA1-198467	(4, 1), (6, 1), (4, 2), (4, 3), (6, 3), (4, 5)	0	1	1
946	0.0010588	508.71	606.65	658.56	375.6	565.56	346.61	TA2-108904	Info	TA2-108904	(4, 2), (6, 2), (4, 3), (6, 3), (6, 5)	0	0	0
947	0.0010667	152.86	220.21	203.78	213.18	233.92	240.21	TA1-209961	Info	TA1-209961	(1, 2), (1, 3), (1, 4), (1, 5), (1, 6)	0	1	1
948	0.0010685	129.74	162.22	123.02	348.22	168.39	375.86	TA2-202483	Info	TA2-202483	(1, 4), (1, 6), (2, 6), (3, 4), (3, 6)	0	0	0
949	0.0010687	261.44	290.76	319.7	158.18	326.61	154.49	TA1-203980	Info	TA1-203980	(4, 2), (6, 2), (4, 3), (6, 3), (4, 5), (6, 5)	1	0	1	TA1-203980	TA1-203980
950	0.0010712	933.27	927.93	939.87	654.05	1053.65	600.15	TA2-197894	Info	TA2-197894	(6, 1), (6, 2), (6, 3), (4, 5), (6, 5)	0	1	1
951	0.0010726	208.23	148.74	169.62	221.91	144.41	288.68	TA1-016410	Info	TA1-016410	(2, 6), (3, 6), (5, 6)	0	1	1
952	0.0010736	91.89	128.62	130.93	141.53	104.06	118.65	TA1-189467	Info	TA1-189467	(1, 2), (1, 3), (1, 4), (5, 4)	0	1	1
953	0.001074	210.81	140.78	238.49	349.37	269.56	280.85	TA2-200851	Info	TA2-200851	(2, 4), (2, 5), (2, 6)	0	0	0
954	0.0010827	1099.94	1125.95	823.91	526.33	757.8	602.09	TA2-089602	Info	TA2-089602	(4, 1), (6, 1), (4, 2), (6, 2)	0	0	0
955	0.0010844	679.66	1278.27	1008.82	1789.08	795.16	1919.11	TA2-087447	Info	TA2-087447	(1, 4), (1, 6), (5, 4), (5, 6)	0	1	1
956	0.0010866	88.56	105.45	109.48	145.42	103.79	139.42	TA2-080299	Info	TA2-080299	(1, 4), (1, 6), (5, 4)	0	0	0
957	0.0010902	21586.2	17499.2	23304	28009.7	16493.2	29733.4	TA2-028306	Info	TA2-028306	(2, 4), (2, 6), (5, 4), (5, 6)	0	1	1
958	0.0010934	653.04	781.16	902.66	1234.54	948.3	1319.79	TA1-042281	Info	TA1-042281	(1, 4), (1, 6), (2, 4), (2, 6)	0	1	1
959	0.0010943	588.24	459.33	392.11	463.77	456.95	371.27	TA1-170496	Info	TA1-170496	(3, 1), (6, 1)	0	1	1
960	0.0010945	464.31	456.52	452.36	626.28	573.65	792.98	TA2-067883	Info	TA2-067883	(1, 6), (2, 6), (3, 6)	0	0	0
961	0.0010978	652.29	838.78	743.48	560.9	723.18	573.11	TA2-186745	Info	TA2-186745	(4, 2), (6, 2), (4, 3)	0	0	0
962	0.0010985	164.59	325.46	278.85	559	207.76	513.06	TA1-064327	Info	TA1-064327	(1, 4), (1, 6), (5, 4), (5, 6)	0	0	0
963	0.0010992	508.53	451.84	209.39	296.7	617.26	192.78	TA2-092148	Info	TA2-092148	(3, 1), (6, 1), (6, 2), (3, 5), (6, 5)	0	0	0
964	0.0011	874.52	1018.85	905.23	705.84	1041.36	672.57	TA2-177155	Info	TA2-177155	(4, 2), (6, 2), (4, 5), (6, 5)	0	0	0
965	0.0011104	626.56	842.74	980.03	1014.65	946.14	1097.33	TA2-031847	Info	TA2-031847	(1, 3), (1, 4), (1, 5), (1, 6)	0	1	1
966	0.0011183	1340.45	1340.21	1469.44	902.49	1262.3	1107.65	TA1-147145	Info	TA1-147145	(4, 1), (4, 2), (4, 3), (4, 5)	1	0	1	TA1-147145	TA1-147145
967	0.0011188	8931.11	7284.8	5497.45	7328.45	5898.28	8320.73	TA1-095721	Info	TA1-095721	(3, 1), (5, 1), (3, 6), (5, 6)	0	1	1
968	0.0011218	37.1	57.61	48.78	74.63	49.76	65.5	TA2-198186	Info	TA2-198186	(1, 2), (1, 4), (1, 6), (3, 4)	0	1	1
969	0.0011224	10505.8	9402.02	10047.6	4005.57	9614.34	4818.79	TA2-204626	Info	TA2-204626	(4, 1), (6, 1), (4, 2), (4, 3), (6, 3), (4, 5)	0	1	1
970	0.0011253	1202.3	1119.25	1176.83	868.26	1223.09	1007.9	TA1-239199	Info	TA1-239199	(4, 1), (4, 2), (4, 3), (4, 5)	0	0	0
971	0.0011353	215.9	229.55	243.98	320.38	280.39	347.72	TA2-150155	Info	TA2-150155	(1, 4), (1, 6), (2, 4), (2, 6), (3, 6)	0	0	0
972	0.0011396	5320.22	2425.26	2474.27	852.93	2609.32	749.09	TA1-239452	Info	TA1-239452	(4, 1), (6, 1)	0	1	1
973	0.0011418	1056.23	948.03	1073.02	1369.92	923.46	1404.93	TA1-209241	Info	TA1-209241	(2, 4), (2, 6), (5, 4), (5, 6)	0	0	0
974	0.0011422	897.82	862.13	918.54	1285.02	823.28	1154.34	TA1-116834	Info	TA1-116834	(1, 4), (2, 4), (3, 4), (5, 4), (5, 6)	0	0	0
975	0.0011448	1015.07	1075.05	641.04	1496.46	933.54	1346.22	TA2-044169	Info	TA2-044169	(3, 2), (3, 4), (3, 6)	0	0	0
976	0.0011456	74.72	88.44	71.59	138.44	75.24	112.59	TA2-143364	Info	TA2-143364	(1, 4), (3, 4), (5, 4)	0	1	1
977	0.0011462	294.18	254.49	267.75	187.39	273.71	204.48	TA1-098566	Info	TA1-098566	(4, 1), (6, 1), (4, 2), (4, 3), (4, 5)	1	1	2	TA1-098566
978	0.0011467	125.04	149.74	149.64	182.82	124.15	169.92	TA1-077239	Info	TA1-077239	(1, 4), (1, 6), (5, 4), (5, 6)	0	1	1
979	0.0011544	1915.93	2420.15	2192.12	2974.02	2237	3017.84	TA2-185817	Info	TA2-185817	(1, 4), (1, 6), (3, 6)	0	0	0
980	0.0011601	182.75	106.7	106.22	126.86	142.24	109.51	TA1-076269	Info	TA1-076269	(2, 1), (3, 1), (6, 1)	0	1	1
981	0.0011637	5190.68	6828.5	4866.16	16373.7	14784.9	16056.6	TA1-157644	Info	TA1-157644	(1, 4), (1, 5), (1, 6), (3, 4), (3, 5), (3, 6)	0	0	0
982	0.001168	181.62	249.2	249.14	332.53	234.67	367.22	TA2-009305	Info	TA2-009305	(1, 4), (1, 6), (5, 6)	0	1	1
983	0.0011683	381.76	470.05	537.93	246.71	496.69	302.66	TA1-048584	Info	TA1-048584	(4, 2), (4, 3), (6, 3), (4, 5)	0	0	0
984	0.0011699	1773.11	1132.7	1129.39	1038.62	1299.25	1299.2	TA1-099170	Info	TA1-099170	(2, 1), (3, 1), (4, 1)	0	1	1
985	0.0011702	139.75	186.39	235.62	252.05	144.38	261.25	TA1-180554	Info	TA1-180554	(1, 3), (1, 4), (1, 6), (5, 3), (5, 4), (5, 6)	0	0	0
986	0.0011704	2438.79	1764.67	2506.29	4039.02	2158.28	6326.08	TA1-141729	Info	TA1-141729	(1, 6), (2, 4), (2, 6), (3, 6), (5, 6)	0	1	1
987	0.0011712	597.21	783.26	802.97	1563.14	664.69	1118.24	TA1-052245	Info	TA1-052245	(1, 4), (1, 6), (2, 4), (3, 4), (5, 4)	0	0	0
988	0.0011745	796.4	649.9	694.35	566.49	752.31	588.11	TA1-002488	Info	TA1-002488	(4, 1), (6, 1), (4, 5), (6, 5)	0	1	1
989	0.0011849	106.62	156.13	165.56	244.31	133.96	236.8	TA1-184405	Info	TA1-184405	(1, 4), (1, 6), (5, 4), (5, 6)	0	1	1
990	0.0011858	1307.92	1104.96	1210.59	807.86	1136.13	838.38	TA2-034542	Info	TA2-034542	(4, 1), (6, 1), (4, 3), (6, 3), (4, 5)	0	0	0
991	0.0011916	498.54	636.5	615.29	466.7	559.38	460.73	TA2-162750	Info	TA2-162750	(1, 2), (4, 2), (6, 2), (4, 3), (6, 3)	0	0	0
992	0.0011919	798.16	1181.37	1012.75	1801.8	946.94	1705.48	TA1-211547	Info	TA1-211547	(1, 4), (1, 6), (3, 4), (5, 4), (5, 6)	0	0	0
993	0.0011943	310.6	196.15	210.53	319.89	273.59	386.6	TA1-126719	Info	TA1-126719	(2, 1), (2, 4), (2, 6), (3, 6)	0	0	0
994	0.0011949	308.66	345.86	238.56	368.4	208.73	612.7	TA2-095833	Info	TA2-095833	(1, 6), (3, 6), (5, 6)	1	1	2	TA2-095833
995	0.0012004	6094.33	4486.5	5861.04	12703.1	5817.41	15900.5	TA2-130995	Info	TA2-130995	(1, 6), (2, 4), (2, 6), (3, 6), (5, 6)	0	1	1
996	0.0012043	1338.12	795.32	942.38	1118.85	1154.71	1430.08	TA2-070444	Info	TA2-070444	(2, 1), (2, 6), (3, 6)	0	1	1
997	0.0012044	61.2	57.1	44.82	127.34	101.71	169.92	TA2-102163	Info	TA2-102163	(1, 6), (2, 6), (3, 4), (3, 6)	0	0	0
998	0.0012131	105.91	174.57	178.93	163.55	150.63	158.11	TA2-188499	Info	TA2-188499	(1, 2), (1, 3), (1, 4), (1, 5), (1, 6)	0	1	1
999	0.0012135	692.78	706.73	752.85	836.89	576.45	932.18	TA2-155917	Info	TA2-155917	(1, 6), (5, 4), (5, 6)	0	0	0
1000	0.0012144	1039.27	1094.76	1025.48	1542.9	1204.02	1551.98	TA1-129888	Info	TA1-129888	(1, 4), (1, 6), (2, 4), (2, 6), (3, 4), (3, 6)	0	0	0
1001	0.0012171	573.14	608.91	726.14	536.09	720.03	772.64	TA2-052916	Info	TA2-052916	(1, 6), (4, 3), (4, 5), (4, 6)	0	1	1
1002	0.0012185	8928.82	4683.34	6005.48	10239	5288.15	13569.7	TA1-208500	Info	TA1-208500	(2, 4), (2, 6), (3, 6), (5, 6)	0	1	1
1003	0.0012193	747.74	567.75	584.82	362.74	677.89	329.02	TA1-101234	Info	TA1-101234	(4, 1), (6, 1), (4, 5), (6, 5)	0	1	1
1004	0.0012246	1508.34	1423.14	1495.76	662.89	1970.27	685.49	TA2-144980	Info	TA2-144980	(4, 1), (6, 1), (4, 3), (4, 5), (6, 5)	0	1	1
1005	0.0012249	389.88	647.88	582.49	533.55	590.21	511.35	TA1-042731	Info	TA1-042731	(1, 2), (1, 3), (1, 4), (1, 5)	0	0	0
1006	0.0012256	239.1	349.7	311.03	390.93	315.11	374.46	TA2-045330	Info	TA2-045330	(1, 2), (1, 4), (1, 6)	0	0	0
1007	0.0012289	257.26	251.58	270.47	407.07	235.7	363.86	TA2-063944	Info	TA2-063944	(1, 4), (2, 4), (3, 4), (5, 4), (5, 6)	0	0	0
1008	0.0012372	653.01	955.24	706.21	1252.37	520.51	1481.57	TA1-092823	Info	TA1-092823	(1, 6), (3, 6), (5, 4), (5, 6)	0	0	0
1009	0.0012475	1731.45	1190.49	1311.15	1038.64	1447.79	1163.61	TA1-099051	Info	TA1-099051	(2, 1), (4, 1), (6, 1), (4, 5)	0	1	1
1010	0.0012487	1731.79	1270.1	1712.46	1915.53	1621.93	2335.21	TA1-027106	Info	TA1-027106	(2, 4), (2, 6), (5, 6)	0	0	0
1011	0.0012499	793.65	596.66	697.25	475.42	609.86	534.41	TA1-156095	Info	TA1-156095	(4, 1), (6, 1), (4, 3)	0	0	0
1012	0.0012573	122.93	190.21	170.08	286.49	155.52	311.22	TA2-075017	Info	TA2-075017	(1, 4), (1, 6), (5, 6)	0	0	0
1013	0.0012607	1333.1	1216.73	1203.09	788.24	1311.1	797.41	TA1-186908	Info	TA1-186908	(4, 1), (6, 1), (4, 2), (6, 2), (4, 3), (4, 5), (6, 5)	0	1	1
1014	0.001264	1332.4	900.49	1115.61	539.12	1216.96	719.14	TA1-155821	Info	TA1-155821	(4, 1), (6, 1), (4, 3), (4, 5)	0	1	1
1015	0.0012713	12546.7	12741.5	14931.1	19416.8	11821	21274.8	TA1-084735	Info	TA1-084735	(1, 4), (1, 6), (2, 6), (5, 4), (5, 6)	0	0	0
1016	0.0012744	6643.35	5616.75	4960.58	3658.66	4481.7	3689.47	TA2-074144	Info	TA2-074144	(4, 1), (6, 1), (4, 2), (6, 2)	0	0	0
1017	0.0012784	3715.31	2958.84	2978.81	1970.12	3408.89	2292.69	TA1-122714	Info	TA1-122714	(4, 1), (6, 1), (4, 5)	0	0	0
1018	0.0012803	5395.99	4361.11	4987.63	3101.36	4827.72	3544.63	TA1-008358	Info	TA1-008358	(4, 1), (6, 1), (4, 3), (4, 5)	0	1	1
1019	0.0012816	1097.89	1251.26	1004.86	1408.33	1351.95	1654.95	TA2-209213	Info	TA2-209213	(1, 6), (3, 4), (3, 6)	0	0	0
1020	0.001286	1460.12	1345.17	1352.06	962.57	1466.82	1011.42	TA2-164885	Info	TA2-164885	(4, 1), (6, 1), (4, 2), (4, 3), (4, 5), (6, 5)	0	0	0
1021	0.0012871	128.4	245.61	153.2	223.81	198.96	223.68	TA2-190276	Info	TA2-190276	(1, 2), (1, 4), (1, 5), (1, 6), (3, 2)	0	0	0
1022	0.0012873	6438.88	5826.37	4842.9	8286.22	3756.61	11953	TA1-103323	Info	TA1-103323	(2, 6), (3, 6), (5, 4), (5, 6)	0	0	0
1023	0.0012922	191.24	211.24	180.23	315.67	204.5	390.36	TA1-200037	Info	TA1-200037	(1, 6), (2, 6), (3, 4), (3, 6), (5, 6)	0	0	0
1024	0.0012939	6363.51	9934.93	11309.4	7620.66	6774.67	6086.32	TA2-019470	Info	TA2-019470	(1, 2), (1, 3), (6, 2), (5, 3), (6, 3)	1	0	1	TA2-019470	TA2-019470
1025	0.0012958	85.99	124.66	119.81	184.41	147.3	187.69	TA1-095879	Info	TA1-095879	(1, 4), (1, 5), (1, 6)	0	1	1
1026	0.0012995	186.33	112.23	128.79	57.74	145.09	40.78	TA2-119060	Info	TA2-119060	(4, 1), (6, 1), (6, 2), (6, 3), (6, 5)	0	0	0
1027	0.0013043	325.68	540.87	553.14	503.1	388.8	506.05	TA2-090604	Info	TA2-090604	(1, 2), (1, 3), (1, 4), (1, 6)	1	1	2	TA2-090604
1028	0.0013135	19.7	11.42	8.45	6.35	8.88	4.51	TA1-150145	Info	TA1-150145	(4, 1), (6, 1), (6, 2)	0	1	1
1029	0.0013212	954.74	850.47	901.48	612.51	829.6	658.53	TA2-179087	Info	TA2-179087	(4, 1), (6, 1), (4, 2), (4, 3), (6, 3)	0	0	0
1030	0.0013253	191.33	157.88	154.29	131.15	162.88	141.99	TA1-230807	Info	TA1-230807	(4, 1), (6, 1)	0	0	0
1031	0.0013321	2269.88	1450.93	1678.22	1059.15	1763.68	1335.02	TA1-051114	Info	TA1-051114	(4, 1), (6, 1), (4, 3), (4, 5)	0	1	1
1032	0.0013367	339.37	312.71	158.08	268.72	307.56	239.69	TA2-120485	Info	TA2-120485	(3, 1), (3, 2), (3, 4), (3, 5)	0	0	0
1033	0.0013407	350.25	346.76	344.46	257.8	372.67	269.92	TA1-185497	Info	TA1-185497	(4, 1), (4, 2), (4, 3), (4, 5), (6, 5)	0	0	0
1034	0.0013449	1611.68	3212.25	1332.05	3552.51	1941.31	4543.89	TA2-174674	Info	TA2-174674	(1, 6), (3, 2), (3, 4), (3, 6), (5, 6)	0	1	1
1035	0.0013457	509.38	714.27	657.61	665.46	575.52	784.95	TA1-161097	Info	TA1-161097	(1, 2), (1, 4), (1, 6), (5, 6)	0	0	0
1036	0.0013482	110.23	152.68	172.39	181.42	155.15	181.7	TA1-057071	Info	TA1-057071	(1, 2), (1, 3), (1, 4), (1, 5), (1, 6)	0	0	0
1037	0.0013494	126.95	732.99	280.63	397.74	417.71	481.44	TA1-074130	Info	TA1-074130	(1, 2), (1, 4), (1, 5), (1, 6)	0	1	1
1038	0.0013505	139.33	124.89	157.2	205.85	167.54	203.49	TA1-017084	Info	TA1-017084	(1, 4), (1, 6), (2, 4), (2, 6)	0	0	0
1039	0.0013505	440.02	325.39	339.63	251.74	286.08	203.6	TA1-118641	Info	TA1-118641	(4, 1), (6, 1), (6, 2), (6, 3)	0	0	0
1040	0.0013514	257.67	222.04	207.55	296.54	223.81	301.82	TA1-205784	Info	TA1-205784	(2, 4), (2, 6), (3, 4), (3, 6), (5, 4), (5, 6)	0	1	1
1041	0.0013547	409.09	530.68	562.48	597.53	486.97	601.99	TA1-215451	Info	TA1-215451	(1, 2), (1, 3), (1, 4), (1, 6)	0	0	0
1042	0.001355	100.91	142.36	140.58	170.87	134.13	168.51	TA1-191134	Info	TA1-191134	(1, 2), (1, 3), (1, 4), (1, 6)	0	0	0
1043	0.0013579	533.41	354.43	334.52	258.88	342	323.11	TA2-191678	Info	TA2-191678	(2, 1), (3, 1), (4, 1), (5, 1), (6, 1)	0	0	0
1044	0.0013667	115.11	158.48	145.38	243.03	132.15	188.01	TA1-082660	Info	TA1-082660	(1, 4), (1, 6), (3, 4), (5, 4)	0	1	1
1045	0.0013744	962.91	666.78	762.21	1043.78	766.66	1294.46	TA2-147824	Info	TA2-147824	(2, 4), (2, 6), (3, 6), (5, 6)	0	1	1
1046	0.0013762	211.85	234.58	320.96	432.14	202.91	375.74	TA2-113922	Info	TA2-113922	(1, 4), (1, 6), (2, 4), (5, 4), (5, 6)	0	0	0
1047	0.0013822	788.9	685.57	532.59	563.3	938.66	655.7	TA1-081762	Info	TA1-081762	(3, 1), (3, 5), (4, 5)	0	0	0
1048	0.0013847	1060.09	1004.16	840.09	832.2	832.88	910.29	TA1-179207	Info	TA1-179207	(3, 1), (4, 1), (5, 1), (4, 2), (5, 2)	0	0	0
1049	0.0013949	149.65	177.54	191.04	286.94	183.76	270.78	TA2-020648	Info	TA2-020648	(1, 4), (1, 6), (2, 4), (5, 4)	0	1	1
1050	0.0013974	1292.25	1193.05	1288.36	861.44	1286.54	1089.26	TA2-205624	Info	TA2-205624	(4, 1), (4, 2), (4, 3), (4, 5)	0	0	0
1051	0.001399	814.99	963.3	1075.02	1174.04	1065.61	1780.82	TA1-179171	Info	TA1-179171	(1, 6), (2, 6), (3, 6), (5, 6)	0	0	0
1052	0.0013997	1737	1200.87	850.61	835.05	1364.67	440.33	TA1-044942	Info	TA1-044942	(6, 1), (6, 2), (6, 5)	0	0	0
1053	0.0014008	642.16	419.79	393.27	372.9	472.59	397.38	TA1-190025	Info	TA1-190025	(2, 1), (3, 1), (4, 1), (6, 1)	0	1	1
1054	0.0014039	813.01	642.79	994.32	552.26	838.81	481.24	TA1-037345	Info	TA1-037345	(6, 1), (4, 3), (6, 3), (6, 5)	0	1	1
1055	0.0014073	204.84	271.77	276.86	296.94	284.37	273.88	TA2-142170	Info	TA2-142170	(1, 2), (1, 3), (1, 4), (1, 5), (1, 6)	0	0	0
1056	0.0014131	773.25	673.21	587.63	622.58	635.09	593.62	TA1-137808	Info	TA1-137808	(3, 1), (4, 1), (5, 1), (6, 1)	0	0	0
1057	0.0014143	309.95	434.57	402.73	474.72	408.78	513.64	TA2-007388	Info	TA2-007388	(1, 2), (1, 4), (1, 6)	0	1	1
1058	0.0014151	75.35	99.01	122.15	92.07	112.62	100.97	TA2-026361	Info	TA2-026361	(1, 3), (1, 5), (1, 6)	0	1	1
1059	0.0014175	435.22	552.65	556.61	728.03	523.15	712.05	TA2-006999	Info	TA2-006999	(1, 4), (1, 6)	0	0	0
1060	0.0014264	2632.97	1300.43	1375.31	893.18	1817.8	928.3	TA2-089521	Info	TA2-089521	(4, 1), (6, 1)	0	1	1
1061	0.0014273	939.72	1141.86	1242.13	1740.62	868.82	1582.75	TA2-086469	Info	TA2-086469	(1, 4), (1, 6), (5, 4), (5, 6)	0	0	0
1062	0.0014287	226.75	199.34	185.4	160.25	273.97	187.97	TA1-181951	Info	TA1-181951	(4, 1), (3, 5), (4, 5), (6, 5)	0	0	0
1063	0.0014311	403.14	514.87	602.4	455.17	594.81	541.48	TA1-048507	Info	TA1-048507	(1, 3), (1, 5), (1, 6), (4, 3)	0	0	0
1064	0.0014343	421.9	514.25	491.34	629.94	535.35	730.25	TA2-114865	Info	TA2-114865	(1, 4), (1, 6), (2, 6), (3, 6)	0	0	0
1065	0.0014357	484.42	374.58	411.69	352.88	477.16	457.21	TA1-131598	Info	TA1-131598	(2, 1), (4, 1), (2, 5), (4, 5), (4, 6)	0	0	0
1066	0.001441	725.44	762.58	686.36	593.27	674.03	577.63	TA1-014568	Info	TA1-014568	(4, 1), (6, 1), (4, 2), (6, 2)	0	0	0
1067	0.0014412	3098	2935.41	1870.95	1812.09	2238.59	1880.44	TA1-022179	Info	TA1-022179	(3, 1), (4, 1), (6, 1), (3, 2), (4, 2), (6, 2)	0	0	0
1068	0.0014438	47.84	72.41	65.14	94.58	65.3	86.04	TA1-049090	Info	TA1-049090	(1, 4), (1, 6)	0	1	1
1069	0.0014535	186.08	200.69	201.9	283.33	216.42	293.4	TA1-063883	Info	TA1-063883	(1, 4), (1, 6), (2, 4), (2, 6), (3, 4), (3, 6)	0	1	1
1070	0.0014567	241.69	216.22	242.42	182.07	250.72	173.87	TA1-104231	Info	TA1-104231	(4, 1), (6, 1), (4, 3), (6, 3), (4, 5), (6, 5)	0	1	1
1071	0.001462	313.97	486.76	486.3	430.62	395.09	409.31	TA1-107129	Info	TA1-107129	(1, 2), (1, 3), (1, 4)	0	1	1
1072	0.0014656	13993.3	10000.5	9514.16	7858.93	10351.9	9759.57	TA1-063537	Info	TA1-063537	(2, 1), (3, 1), (4, 1), (6, 1)	0	1	1
1073	0.0014662	6037.98	5463.65	6030.43	3379.84	5354.41	3629.56	TA2-150376	Info	TA2-150376	(4, 1), (6, 1), (4, 2), (4, 3), (6, 3), (4, 5)	0	1	1
1074	0.0014681	4722.17	5184.32	5942.82	7796.75	4721.97	7070.24	TA2-038887	Info	TA2-038887	(1, 4), (1, 6), (2, 4), (5, 4), (5, 6)	0	0	0
1075	0.0014713	208.69	565.93	327.95	633.85	311.81	526.25	TA1-024016	Info	TA1-024016	(1, 2), (1, 4), (1, 6)	0	1	1
1076	0.0014743	341.72	486.57	362.54	508.07	511.63	513.85	TA2-203953	Info	TA2-203953	(1, 2), (1, 4), (1, 5), (1, 6), (3, 4), (3, 5), (3, 6)	0	0	0
1077	0.0014839	4777.66	4610.18	4177.41	2921.79	4102.63	3047.72	TA2-152323	Info	TA2-152323	(4, 1), (6, 1), (4, 2), (6, 2)	0	1	1
1078	0.0014846	760.54	752.55	699.63	567.61	849.6	537.97	TA1-039850	Info	TA1-039850	(6, 1), (6, 2), (4, 5), (6, 5)	0	0	0
1079	0.0014857	228.57	334.42	318.92	267.87	312.44	237.03	TA2-181689	Info	TA2-181689	(1, 2), (1, 3), (1, 5), (6, 2), (6, 3)	0	0	0
1080	0.0014915	1274.07	1234.89	1221.55	869.32	1175.6	955.88	TA2-208510	Info	TA2-208510	(4, 1), (6, 1), (4, 2), (4, 3), (4, 5)	0	1	1
1081	0.0014966	236.44	266.57	273.96	197.59	276.74	194.58	TA1-035725	Info	TA1-035725	(4, 2), (6, 2), (4, 3), (6, 3), (4, 5), (6, 5)	0	0	0
1082	0.0015004	378.41	287.29	320.09	205.2	331.46	255.46	TA1-084883	Info	TA1-084883	(4, 1), (6, 1), (4, 3), (4, 5)	0	0	0
1083	0.0015015	2768.01	1591.66	1601.44	1199.53	2100.92	1426.72	TA1-128409	Info	TA1-128409	(2, 1), (3, 1), (4, 1), (6, 1), (4, 5)	0	1	1
1084	0.0015118	1701.3	1668.3	1501.58	2290.92	1062.06	3533.3	TA2-119340	Info	TA2-119340	(1, 6), (2, 6), (3, 6), (5, 4), (5, 6)	0	0	0
1085	0.0015274	2891.9	1590.99	2028.95	2743.33	2180.26	2545.3	TA2-146000	Info	TA2-146000	(2, 1), (2, 4), (2, 6)	0	0	0
1086	0.001529	61.52	88.33	100.54	138.06	91.63	103.65	TA2-192817	Info	TA2-192817	(1, 3), (1, 4), (1, 6)	0	1	1
1087	0.0015294	834.88	844.48	987	573.24	943.34	595.3	TA1-162881	Info	TA1-162881	(4, 3), (6, 3), (4, 5), (6, 5)	0	0	0
1088	0.0015321	173.95	231.31	262.21	181.13	244.53	158.88	TA2-003576	Info	TA2-003576	(1, 3), (6, 2), (4, 3), (6, 3), (6, 5)	0	0	0
1089	0.0015334	10871.7	9751.62	11259.5	16775.1	8307.22	21320.6	TA2-011016	Info	TA2-011016	(1, 6), (2, 6), (3, 6), (5, 4), (5, 6)	0	1	1
1090	0.0015391	23603.1	17830	17704.4	12423.6	18306.1	12118.8	TA2-017184	Info	TA2-017184	(4, 1), (6, 1)	0	1	1
1091	0.0015392	297.64	265.93	177.53	188.75	69.61	130.14	TA2-157317	Info	TA2-157317	(5, 1), (5, 2), (5, 3), (5, 4)	0	1	1
1092	0.0015394	1961.59	1268.33	876.45	1804.2	810.77	1533.54	TA2-213304	Info	TA2-213304	(3, 1), (5, 1), (3, 4), (5, 4)	0	0	0
1093	0.0015424	390.65	337.22	310.22	464.92	333.23	482.02	TA2-046342	Info	TA2-046342	(2, 6), (3, 4), (3, 6), (5, 4), (5, 6)	0	0	0
1094	0.0015443	571.5	621.16	607.68	1102.93	519.12	1119.11	TA2-005431	Info	TA2-005431	(1, 4), (1, 6), (3, 6), (5, 4), (5, 6)	0	0	0
1095	0.0015472	1239.91	1495.73	1465.28	1595.2	1070.37	1585.81	TA2-113172	Info	TA2-113172	(5, 2), (5, 3), (5, 4), (5, 6)	0	0	0
1096	0.0015499	200.82	284.02	295.39	309.18	264.41	309.05	TA2-033532	Info	TA2-033532	(1, 2), (1, 3), (1, 4), (1, 6)	0	0	0
1097	0.0015606	409.42	376.19	441.64	242.73	378.64	262.1	TA2-205806	Info	TA2-205806	(4, 1), (6, 1), (4, 2), (4, 3), (6, 3), (4, 5)	0	0	0
1098	0.001564	1275.23	934.06	819.19	1090.17	840.2	949.24	TA1-019023	Info	TA1-019023	(2, 1), (3, 1), (5, 1), (6, 1)	0	0	0
1099	0.0015647	299	358	316.56	475.06	322.79	408.69	TA2-014591	Info	TA2-014591	(1, 4), (1, 6), (3, 4), (5, 4)	0	1	1
1100	0.0015685	459.51	558.71	608.92	691	575.73	649.01	TA1-007859	Info	TA1-007859	(1, 3), (1, 4), (1, 6)	0	0	0
1101	0.001572	627.75	543.8	488.13	425.91	591.25	444.79	TA1-150265	Info	TA1-150265	(4, 1), (6, 1), (4, 5), (6, 5)	0	1	1
1102	0.0015787	583.2	388.26	608.36	817.71	654.59	745.84	TA1-010020	Info	TA1-010020	(2, 4), (2, 5), (2, 6)	0	0	0
1103	0.0015789	752.05	829.28	932.01	996.51	996.61	1036.93	TA1-122844	Info	TA1-122844	(1, 4), (1, 5), (1, 6), (2, 6)	1	0	1	TA1-122844	TA1-122844
1104	0.0015948	597.11	382.61	408.28	323.31	458.31	355.38	TA1-133060	Info	TA1-133060	(2, 1), (3, 1), (4, 1), (6, 1)	0	1	1
1105	0.0015992	9212.59	5590.71	5828.42	5201.42	8310.49	5029.86	TA1-208473	Info	TA1-208473	(2, 1), (3, 1), (4, 1), (6, 1), (4, 5), (6, 5)	0	0	0
1106	0.0016001	1291.93	1558.99	2095.53	3102.98	1427.23	2881.9	TA2-017191	Info	TA2-017191	(1, 4), (1, 6), (2, 4), (5, 4), (5, 6)	0	0	0
1107	0.0016237	4177.87	3328.23	3190.46	2139.32	3338.06	2449.16	TA1-003805	Info	TA1-003805	(4, 1), (6, 1), (4, 2), (4, 5)	0	1	1
1108	0.0016288	853.88	1384.92	1655.9	2124.56	1146.33	1880.01	TA2-019187	Info	TA2-019187	(1, 3), (1, 4), (1, 6), (5, 4)	0	0	0
1109	0.0016291	257.21	190.41	273.6	423.13	280.01	552.21	TA1-017730	Info	TA1-017730	(1, 6), (2, 4), (2, 6), (3, 6), (5, 6)	1	0	1	TA1-017730	TA1-017730
1110	0.0016316	427.58	668.49	677.66	707.75	596.17	712.78	TA1-099243	Info	TA1-099243	(1, 2), (1, 3), (1, 4), (1, 6)	0	1	1
1111	0.0016317	334.01	221.9	221.18	334.69	283.23	409.67	TA1-051462	Info	TA1-051462	(2, 6), (3, 6)	0	0	0
1112	0.0016334	10623.6	8300.69	6402.09	8076.28	6978.2	9932.77	TA1-230368	Info	TA1-230368	(3, 1), (5, 1), (3, 6), (5, 6)	0	1	1
1113	0.0016335	1880.36	922.68	942.28	276.89	1015.28	245.12	TA2-060571	Info	TA2-060571	(4, 1), (6, 1), (6, 5)	1	1	2	TA2-060571
1114	0.0016368	944.7	1181	1345	1742.96	1271.86	1730.78	TA1-074364	Info	TA1-074364	(1, 4), (1, 6)	1	0	1	TA1-074364	TA1-074364
1115	0.0016405	125.48	136.44	127.69	208.1	148.55	237.13	TA1-221676	Info	TA1-221676	(1, 4), (1, 6), (2, 6), (3, 4), (3, 6)	1	0	1	TA1-221676	TA1-221676
1116	0.001642	174.87	247.8	216.1	305.35	288.49	348.47	TA2-176203	Info	TA2-176203	(1, 4), (1, 5), (1, 6), (3, 6)	0	0	0
1117	0.0016425	494.92	496.29	420.45	367.19	419.36	317.6	TA1-184014	Info	TA1-184014	(6, 1), (6, 2)	0	0	0
1118	0.0016433	1161.44	1029.56	1010.66	595.73	995.46	596.96	TA1-031199	Info	TA1-031199	(4, 1), (6, 1), (4, 2), (6, 2), (4, 3), (6, 3)	0	1	1
1119	0.0016457	522.51	451.12	448.54	357.44	458.25	405.33	TA2-058674	Info	TA2-058674	(4, 1), (6, 1), (4, 2), (4, 3), (4, 5)	0	1	1
1120	0.0016539	22579.5	16615.8	16885.2	13416.6	17339.4	14010.5	TA1-106542	Info	TA1-106542	(4, 1), (6, 1)	0	1	1
1121	0.0016579	229.84	275.39	266.31	385.24	266.85	418.37	TA1-015487	Info	TA1-015487	(1, 4), (1, 6), (2, 6), (3, 6), (5, 6)	0	1	1
1122	0.0016742	257.98	354.52	449.75	463.71	365.42	598.95	TA2-161797	Info	TA2-161797	(1, 3), (1, 4), (1, 6), (2, 6)	0	0	0
1123	0.0016784	101.48	149.11	157.94	165	166.37	169.04	TA1-048077	Info	TA1-048077	(1, 2), (1, 3), (1, 4), (1, 5), (1, 6)	0	0	0
1124	0.0016791	2567.73	1834.11	1799.66	1223.42	1818.26	1325.86	TA1-203566	Info	TA1-203566	(4, 1), (6, 1)	0	1	1
1125	0.0016876	346.19	278.32	241.43	228.51	336.2	248.52	TA1-164363	Info	TA1-164363	(3, 1), (4, 1), (6, 1), (3, 5), (4, 5)	0	0	0
1126	0.0016913	182.68	194.67	202.98	303.02	176.63	246.49	TA1-118693	Info	TA1-118693	(1, 4), (2, 4), (3, 4), (5, 4)	0	0	0
1127	0.0016972	219.54	316.94	297.69	356.19	289.99	405.88	TA1-240793	Info	TA1-240793	(1, 2), (1, 4), (1, 6)	0	0	0
1128	0.0017013	2912.07	3405.26	3904.82	5380.12	3149.87	4981.19	TA2-103729	Info	TA2-103729	(1, 4), (1, 6), (2, 4), (5, 4), (5, 6)	0	0	0
1129	0.0017106	142.37	147.41	180.98	187.6	178.57	202.32	TA1-235833	Info	TA1-235833	(1, 4), (1, 6), (2, 6)	0	0	0
1130	0.0017158	2337.3	1699.2	1656.53	2896.76	2429.8	3245.86	TA1-171638	Info	TA1-171638	(2, 4), (2, 6), (3, 4), (3, 6)	0	0	0
1131	0.0017174	4711.11	4750.35	5261.63	3026.82	3761.63	2745.74	TA2-065306	Info	TA2-065306	(6, 1), (6, 2), (4, 3), (6, 3)	1	0	1	TA2-065306	TA2-065306
1132	0.0017207	23.69	39.57	37.95	53.33	33.64	49.3	TA1-034153	Info	TA1-034153	(1, 2), (1, 4), (1, 6)	0	1	1
1133	0.0017209	710.88	486.08	478.24	577.81	460.61	579.2	TA2-004195	Info	TA2-004195	(2, 1), (3, 1), (5, 1)	0	0	0
1134	0.001721	2829.19	2395.26	2245.49	1579.74	2544.6	1921.15	TA2-173965	Info	TA2-173965	(4, 1), (6, 1), (4, 2), (4, 5)	0	1	1
1135	0.0017291	438.81	353.65	327.1	119.86	170.21	124.23	TA1-050410	Info	TA1-050410	(4, 1), (6, 1), (4, 2), (6, 2), (4, 3)	1	1	2	TA1-050410
1136	0.0017489	116.53	181.49	189.76	230.41	168.51	224.75	TA2-081477	Info	TA2-081477	(1, 2), (1, 3), (1, 4), (1, 6)	0	1	1
1137	0.0017558	80.97	150.02	158.32	172.58	124.71	143.93	TA1-109585	Info	TA1-109585	(1, 2), (1, 3), (1, 4), (1, 6)	0	1	1
1138	0.0017573	175.56	207.44	226.4	174.97	229.57	171.22	TA2-185884	Info	TA2-185884	(1, 3), (1, 5), (4, 3), (6, 3), (4, 5), (6, 5)	0	0	0
1139	0.0017691	698.37	972.25	1247.75	1394.42	1096.98	1413	TA2-128941	Info	TA2-128941	(1, 3), (1, 4), (1, 6)	0	0	0
1140	0.0017706	185.76	149.01	150.36	42.13	158.91	96.27	TA1-006320	Info	TA1-006320	(4, 1), (4, 2), (4, 3), (4, 5)	0	0	0
1141	0.0017721	20452.7	16535.3	20499	24118.9	13318.8	23927.5	TA2-132270	Info	TA2-132270	(5, 1), (5, 3), (5, 4), (5, 6)	0	1	1
1142	0.0017722	2295.63	2234.29	2369.69	2553.56	2123.97	3580.23	TA2-207728	Info	TA2-207728	(1, 6), (2, 6), (3, 6), (4, 6), (5, 6)	0	0	0
1143	0.0017762	358.8	232.6	319.36	491.02	329.78	644.64	TA1-218071	Info	TA1-218071	(2, 4), (2, 6), (3, 6), (5, 6)	0	0	0
1144	0.0017843	91.66	134.16	119.44	139.64	125.77	135.57	TA1-116110	Info	TA1-116110	(1, 2), (1, 4), (1, 5), (1, 6)	0	1	1
1145	0.0017875	1477.12	1421.18	1254.39	1856.01	1347.18	2004.66	TA1-048333	Info	TA1-048333	(2, 6), (3, 4), (3, 6), (5, 6)	0	0	0
1146	0.0017879	953.41	855.89	891.93	598.75	914.13	654.04	TA1-214513	Info	TA1-214513	(4, 1), (6, 1), (4, 2), (4, 3), (4, 5)	0	0	0
1147	0.0017894	820.94	494.81	459.23	752.1	914.09	931.42	TA2-186054	Info	TA2-186054	(3, 1), (2, 5), (2, 6), (3, 5), (3, 6)	0	0	0
1148	0.001791	320.89	325.69	350.54	244.92	326.3	247.26	TA2-130096	Info	TA2-130096	(4, 2), (6, 2), (4, 3), (6, 3), (4, 5), (6, 5)	0	0	0
1149	0.0017911	91.77	133.3	140.82	148.3	110.24	131.79	TA1-061801	Info	TA1-061801	(1, 2), (1, 3), (1, 4), (1, 6)	0	1	1
1150	0.0017925	919.96	511.49	499.45	536.4	840.76	630.2	TA2-169691	Info	TA2-169691	(2, 1), (3, 1), (4, 1), (2, 5), (3, 5)	0	0	0
1151	0.0017932	261.5	152.74	174.36	136.65	213.64	187.22	TA2-001304	Info	TA2-001304	(2, 1), (4, 1), (4, 5)	0	1	1
1152	0.0017987	15052.5	10110	9551.03	11928.8	11187.2	14461.3	TA1-121675	Info	TA1-121675	(2, 1), (3, 1), (2, 6), (3, 6)	0	1	1
1153	0.0018055	208.58	96	83.23	134.1	111.1	115.49	TA2-039952	Info	TA2-039952	(2, 1), (3, 1), (5, 1), (6, 1)	0	0	0
1154	0.0018085	2455.88	2335.88	2356.99	1712.9	2461.27	1595.07	TA2-153287	Info	TA2-153287	(4, 1), (6, 1), (6, 2), (6, 3), (4, 5), (6, 5)	0	1	1
1155	0.0018167	328.36	259.52	443.28	1010.83	265.33	1013.4	TA1-156963	Info	TA1-156963	(1, 4), (1, 6), (2, 4), (2, 6), (5, 4), (5, 6)	0	0	0
1156	0.0018241	104.06	154.86	169.99	171.04	172.43	188.74	TA1-118468	Info	TA1-118468	(1, 2), (1, 3), (1, 4), (1, 5), (1, 6)	0	0	0
1157	0.0018268	2280.44	1690.76	1628.33	2019.07	1783.58	2927.36	TA1-114892	Info	TA1-114892	(2, 6), (3, 6), (5, 6)	0	0	0
1158	0.0018286	1373.02	1050.07	1071.61	732.22	1057.95	878.66	TA1-116559	Info	TA1-116559	(4, 1), (6, 1), (4, 3)	0	1	1
1159	0.00183	422.46	298.85	329.22	280.45	408.8	351.49	TA1-033718	Info	TA1-033718	(2, 1), (4, 1), (2, 5), (4, 5)	0	1	1
1160	0.0018369	2263.28	1696.55	2301.2	2463.25	2283.47	3352.31	TA2-164243	Info	TA2-164243	(1, 6), (2, 6)	0	0	0
1161	0.0018372	329.43	624.23	624.06	539.23	586.88	514.16	TA1-073732	Info	TA1-073732	(1, 2), (1, 3), (1, 4), (1, 5), (1, 6)	0	1	1
1162	0.0018384	157.08	190.64	170.67	221.85	184.2	238.73	TA2-056351	Info	TA2-056351	(1, 4), (1, 6), (3, 6)	0	1	1
1163	0.0018468	657.14	409.05	462.87	412.78	542.99	509.59	TA1-050131	Info	TA1-050131	(2, 1), (3, 1), (4, 1)	0	1	1
1164	0.0018505	2923.57	3255.26	3447.76	2647.05	3571.99	3592.87	TA1-042433	Info	TA1-042433	(4, 3), (4, 5), (4, 6)	0	1	1
1165	0.0018554	1746.09	2264.07	2049.29	1411.84	1966.46	1532.63	TA1-038264	Info	TA1-038264	(4, 2), (6, 2), (4, 3), (4, 5)	0	0	0
1166	0.0018558	389.46	404.11	404.77	331.41	389.74	291.82	TA2-044410	Info	TA2-044410	(6, 1), (6, 2), (6, 3), (6, 5)	0	0	0
1167	0.0018582	55.02	106.09	105.43	102.13	75.75	81.87	TA1-030277	Info	TA1-030277	(1, 2), (1, 3), (1, 4)	0	1	1
1168	0.0018595	489.21	627.01	565.39	675.5	599.78	632.12	TA1-098502	Info	TA1-098502	(1, 2), (1, 4), (1, 5), (1, 6)	0	0	0
1169	0.0018605	71.82	119.05	102.86	101.8	109.79	93.57	TA1-005979	Info	TA1-005979	(1, 2), (1, 3), (1, 4), (1, 5)	0	1	1
1170	0.001871	180.49	158.24	143.47	264.18	97.27	173.97	TA2-097695	Info	TA2-097695	(5, 1), (3, 4), (5, 4), (5, 6)	0	1	1
1171	0.0018715	466.03	515.18	553.13	367.76	555.3	386.16	TA2-050115	Info	TA2-050115	(4, 2), (4, 3), (6, 3), (4, 5), (6, 5)	0	1	1
1172	0.0018762	22460	23729.1	24554.9	13117.1	19024.1	7998.6	TA1-152541	Info	TA1-152541	(6, 1), (6, 2), (6, 3), (6, 5)	0	1	1
1173	0.0018765	1110.32	686.56	642.9	624.36	795.68	729.65	TA1-217250	Info	TA1-217250	(2, 1), (3, 1), (4, 1), (6, 1)	0	1	1
1174	0.0018792	1306.63	1026.79	1016.4	850.59	1049.25	852.67	TA1-228236	Info	TA1-228236	(4, 1), (6, 1)	0	1	1
1175	0.0018837	137.27	176.91	193.74	134.35	219.44	157.28	TA1-198678	Info	TA1-198678	(1, 5), (4, 3), (4, 5)	0	0	0
1176	0.0018883	170.25	193.32	209.04	148.59	170.59	129.6	TA2-159484	Info	TA2-159484	(6, 2), (4, 3), (6, 3)	0	0	0
1177	0.0018904	618.39	1114.82	1018.72	1265.78	916.97	1144.98	TA1-010907	Info	TA1-010907	(1, 2), (1, 3), (1, 4), (1, 6)	1	0	1	TA1-010907	TA1-010907
1178	0.0018968	29974.8	23725.1	24988.9	12145.7	22788.6	14178.9	TA2-162875	Info	TA2-162875	(4, 1), (6, 1), (4, 2), (4, 3), (4, 5)	0	1	1
1179	0.0018979	790.77	896.83	809.3	622.16	896.73	546.6	TA2-081763	Info	TA2-081763	(6, 1), (4, 2), (6, 2), (6, 3), (4, 5), (6, 5)	0	0	0
1180	0.0019059	3203.44	2056.58	2437.26	1215.82	2309.42	1602.24	TA2-077368	Info	TA2-077368	(4, 1), (6, 1), (4, 3), (4, 5)	1	0	1	TA2-077368	TA2-077368
1181	0.0019092	310.63	414.66	454.54	406.71	391.25	386.51	TA1-097947	Info	TA1-097947	(1, 2), (1, 3), (1, 4), (1, 5)	0	1	1
1182	0.0019228	28192.2	13899.2	14006.1	12556.9	21006	18375.4	TA1-162268	Info	TA1-162268	(2, 1), (3, 1), (4, 1)	0	0	0
1183	0.0019238	4074.42	3001.26	2939.14	2183.36	2646.26	2275.88	TA1-098744	Info	TA1-098744	(4, 1), (5, 1), (6, 1)	0	1	1
1184	0.0019242	508.95	426.92	499.71	365.09	468.65	327.95	TA2-001044	Info	TA2-001044	(4, 1), (6, 1), (6, 3), (6, 5)	0	1	1
1185	0.0019244	657.26	519.37	545.36	395.55	552.01	115.23	TA2-203815	Info	TA2-203815	(6, 1), (6, 2), (6, 3), (6, 4), (6, 5)	0	0	0
1186	0.0019246	428.7	624.14	637.33	489.75	548.06	464.63	TA2-130712	Info	TA2-130712	(1, 2), (1, 3), (6, 2), (6, 3)	0	0	0
1187	0.0019386	3082.07	2490.77	2949.27	1894.93	2780.09	1938.74	TA1-141380	Info	TA1-141380	(4, 1), (6, 1), (4, 3), (6, 3), (4, 5)	0	1	1
1188	0.0019445	156	181.25	205.11	200.39	218.81	195.95	TA2-011705	Info	TA2-011705	(1, 3), (1, 4), (1, 5), (1, 6)	0	0	0
1189	0.001947	1636.1	1382.47	1160.5	1084.66	1265.78	1029.7	TA1-110807	Info	TA1-110807	(3, 1), (4, 1), (6, 1)	0	1	1
1190	0.0019539	2249.27	1519.51	1473.73	1696.44	1724.89	1980.65	TA1-071619	Info	TA1-071619	(2, 1), (3, 1), (3, 6)	0	1	1
1191	0.0019617	1461.9	1248.48	1243.74	878.98	1250.48	986.13	TA2-022292	Info	TA2-022292	(4, 1), (6, 1), (4, 2), (4, 3), (4, 5)	0	1	1
1192	0.0019618	1154.11	938.75	748.84	1305.13	957.98	1159.2	TA1-134673	Info	TA1-134673	(3, 1), (3, 4), (3, 6)	0	0	0
1193	0.0019618	1107.43	1795.82	1801.97	1826.62	1838.21	1660.14	TA1-053518	Info	TA1-053518	(1, 2), (1, 3), (1, 4), (1, 5), (1, 6)	0	0	0
1194	0.0019632	63.93	165.1	69.35	193.82	91.33	178.83	TA1-107234	Info	TA1-107234	(1, 2), (1, 4), (1, 6), (3, 4), (3, 6)	0	0	0
1195	0.0019692	1150.16	757.86	794.17	884.34	1099.45	842.31	TA1-100698	Info	TA1-100698	(2, 1), (3, 1), (6, 1), (2, 5), (3, 5)	0	0	0
1196	0.0019723	455.88	290.43	268.32	292.77	344.7	284.34	TA1-072202	Info	TA1-072202	(2, 1), (3, 1), (4, 1), (6, 1)	0	1	1
1197	0.0019789	1719.97	1665.51	1801.49	1115.85	1674.93	1075.28	TA2-051083	Info	TA2-051083	(4, 1), (6, 1), (6, 2), (4, 3), (6, 3), (6, 5)	0	0	0
1198	0.0019843	340.01	403.14	347.88	582.45	484.97	557.24	TA1-120046	Info	TA1-120046	(1, 4), (1, 6), (3, 4), (3, 6)	0	1	1
1199	0.0019847	14092.4	7645.17	8172.21	5560.78	7785.92	5365.59	TA2-164073	Info	TA2-164073	(4, 1), (6, 1)	1	1	2	TA2-164073
1200	0.0019872	276.12	418.37	455.78	336.71	363.02	318.12	TA1-182610	Info	TA1-182610	(1, 2), (1, 3), (6, 3)	0	1	1
1201	0.0019938	341.54	348.48	374.62	238.65	318.83	242.2	TA2-037361	Info	TA2-037361	(4, 1), (4, 2), (6, 2), (4, 3), (6, 3)	0	0	0
1202	0.0020013	2068.61	1029.26	1106.24	1330.49	1677.06	1346.54	TA2-120357	Info	TA2-120357	(2, 1), (3, 1), (2, 5)	0	0	0
1203	0.0020036	697.32	751.05	811.04	500.5	754.02	582.02	TA2-022619	Info	TA2-022619	(4, 1), (4, 2), (4, 3), (6, 3), (4, 5)	0	0	0
1204	0.0020079	208.85	280.16	270.2	227.23	270.05	198.11	TA1-202651	Info	TA1-202651	(1, 2), (6, 2), (6, 3), (6, 5)	0	1	1
1205	0.0020126	1400.57	955.32	1344.7	2729.06	1316.92	3460.06	TA1-138922	Info	TA1-138922	(1, 6), (2, 4), (2, 6), (3, 6), (5, 6)	0	1	1
1206	0.0020167	506.08	593.52	598.79	459.74	526.86	371.01	TA2-089144	Info	TA2-089144	(6, 2), (6, 3), (6, 5)	0	1	1
1207	0.0020209	86.88	128.62	130.19	103.39	128.86	118.6	TA2-196453	Info	TA2-196453	(1, 2), (1, 3), (1, 5), (1, 6)	0	1	1
1208	0.0020258	85.62	127.07	106.42	159.51	157.25	175.28	TA2-126647	Info	TA2-126647	(1, 4), (1, 5), (1, 6), (3, 6)	0	1	1
1209	0.0020263	576.51	434.59	672.72	246.7	688.8	309.14	TA1-002473	Info	TA1-002473	(4, 1), (4, 3), (6, 3), (4, 5), (6, 5)	0	1	1
1210	0.0020268	268.07	316.12	357.49	384.48	403.11	405.47	TA1-099541	Info	TA1-099541	(1, 4), (1, 5), (1, 6)	0	0	0
1211	0.0020284	439.25	342.19	341.73	634.54	301.82	598.08	TA1-142720	Info	TA1-142720	(2, 4), (3, 4), (3, 6), (5, 4), (5, 6)	0	0	0
1212	0.0020317	4029.29	2480.19	2694.59	3900.15	4171.68	4745.18	TA2-107550	Info	TA2-107550	(2, 1), (2, 5), (2, 6), (3, 6)	0	0	0
1213	0.0020393	574.55	506.1	617.88	933.86	359.27	743.46	TA2-025341	Info	TA2-025341	(2, 4), (5, 4), (5, 6)	0	0	0
1214	0.0020413	311.09	526.21	522.66	520.28	382.67	453.29	TA2-114212	Info	TA2-114212	(1, 2), (1, 3), (1, 4)	1	1	2	TA2-114212
1215	0.0020425	6291.15	4406.73	4019.54	3149.31	4393.13	3511.69	TA2-161762	Info	TA2-161762	(3, 1), (4, 1), (6, 1)	0	1	1
1216	0.0020457	2108.3	1661.34	1292.54	1115.86	1471.25	1558.17	TA1-148519	Info	TA1-148519	(3, 1), (4, 1), (4, 2)	0	1	1
1217	0.0020557	85.43	124.12	116.92	174.64	152.08	195.71	TA1-148472	Info	TA1-148472	(1, 4), (1, 5), (1, 6)	0	1	1
1218	0.0020608	1082.27	1017.9	1125.24	744.57	1098.04	782.83	TA1-005765	Info	TA1-005765	(4, 1), (4, 3), (6, 3), (4, 5), (6, 5)	0	0	0
1219	0.0020661	3755.86	3311.44	3584.25	2244.74	3376.3	2484.16	TA2-205488	Info	TA2-205488	(4, 1), (6, 1), (4, 2), (4, 3), (4, 5)	0	1	1
1220	0.0020685	1242.74	1027.37	1070.73	795.1	1232.73	956.9	TA2-000363	Info	TA2-000363	(4, 1), (4, 5)	0	1	1
1221	0.0020887	4740.97	2485.11	2651.23	1690.29	3641.01	1774.69	TA2-014870	Info	TA2-014870	(4, 1), (6, 1), (4, 5), (6, 5)	0	1	1
1222	0.0020902	215.35	286.12	365.88	470.86	263.28	391.07	TA2-008000	Info	TA2-008000	(1, 3), (1, 4), (1, 6), (5, 4)	0	0	0
1223	0.0020918	165.08	188.67	231.29	175.29	183.12	133.81	TA1-198423	Info	TA1-198423	(1, 3), (6, 2), (6, 3)	0	1	1
1224	0.0020977	71.49	96	89.22	142.26	87.73	130.6	TA1-209829	Info	TA1-209829	(1, 4), (1, 6), (3, 4), (5, 4)	0	1	1
1225	0.0021046	716.39	351.56	363.65	595.8	465.9	661.7	TA1-126711	Info	TA1-126711	(2, 1), (3, 1), (2, 6), (3, 6)	1	0	1	TA1-126711	TA1-126711
1226	0.0021055	2793.88	2526.16	1656.76	1631.84	1985.91	1577.47	TA2-067552	Info	TA2-067552	(3, 1), (4, 1), (6, 1), (6, 2)	0	0	0
1227	0.0021056	472.77	485.29	587.59	316.45	553.3	363.76	TA1-003529	Info	TA1-003529	(4, 3), (6, 3), (4, 5)	0	0	0
1228	0.0021082	13145.5	9508.03	9381.56	11386.5	13771	14599.5	TA2-169468	Info	TA2-169468	(2, 5), (2, 6), (3, 5), (3, 6)	0	0	0
1229	0.0021089	29955.5	21703	21162	15708.4	22208.3	15910.4	TA1-175911	Info	TA1-175911	(4, 1), (6, 1)	0	1	1
1230	0.0021152	9300.32	7871.03	7631.19	5117.36	7653.22	5506.38	TA2-099761	Info	TA2-099761	(4, 1), (6, 1), (4, 2)	0	1	1
1231	0.0021232	52.68	102.85	99.43	97.26	97.05	69.57	TA2-129809	Info	TA2-129809	(1, 2), (1, 3), (1, 4), (1, 5)	0	0	0
1232	0.0021298	176.75	257.02	264.96	384.72	197.03	457.66	TA1-127667	Info	TA1-127667	(1, 4), (1, 6), (5, 4), (5, 6)	0	0	0
1233	0.0021313	232.34	319.83	299.74	239.05	319.7	277.81	TA1-079309	Info	TA1-079309	(1, 2), (1, 3), (1, 5), (4, 2), (4, 5)	0	1	1
1234	0.0021321	269.67	301.81	287.01	207.86	227.69	198.98	TA1-234748	Info	TA1-234748	(4, 2), (6, 2), (4, 3), (6, 3)	0	1	1
1235	0.0021325	2837.66	1837.44	1799.33	1593.12	1925.24	1818.63	TA1-096849	Info	TA1-096849	(2, 1), (3, 1), (4, 1), (5, 1), (6, 1)	0	1	1
1236	0.0021326	226.18	265.55	307.74	226.06	277.73	204.98	TA1-021482	Info	TA1-021482	(1, 3), (4, 3), (6, 3), (6, 5)	0	0	0
1237	0.002137	105.75	132.74	120.58	144.1	146.73	159.59	TA1-181671	Info	TA1-181671	(1, 4), (1, 5), (1, 6), (3, 6)	0	1	1
1238	0.0021386	6062.1	4047.99	4212.64	5103.53	5325.01	6494.86	TA2-198408	Info	TA2-198408	(2, 1), (3, 1), (2, 6), (3, 6)	0	1	1
1239	0.0021392	877.26	908.41	1014.2	652.04	999	740.7	TA2-053435	Info	TA2-053435	(4, 2), (4, 3), (6, 3), (4, 5)	0	0	0
1240	0.0021455	134.22	103.27	108.55	182.79	161.02	199.8	TA1-099566	Info	TA1-099566	(2, 4), (2, 6), (3, 4), (3, 6)	0	0	0
1241	0.0021476	66.94	56.24	53.26	41.27	66.69	37.03	TA1-184563	Info	TA1-184563	(4, 1), (6, 1), (4, 5), (6, 5)	0	0	0
1242	0.0021492	3019.29	1930.21	1955.42	1726.82	2131.14	1700.97	TA2-187429	Info	TA2-187429	(2, 1), (3, 1), (4, 1), (6, 1)	0	1	1
1243	0.0021524	1738.43	1714.97	1835.62	2083.44	1699.25	2916.45	TA2-091211	Info	TA2-091211	(1, 6), (2, 6), (3, 6), (5, 6)	0	0	0
1244	0.0021529	111.88	190.36	205.47	275.06	97.99	233.69	TA2-026144	Info	TA2-026144	(1, 4), (5, 4), (5, 6)	0	0	0
1245	0.0021535	432.29	281.61	358.83	312.23	366.21	368.08	TA1-113091	Info	TA1-113091	(2, 1), (4, 1), (2, 6)	0	0	0
1246	0.0021537	2175.3	1802.1	1191.1	1238.32	1445.13	1257.99	TA2-185116	Info	TA2-185116	(3, 1), (4, 1), (6, 1)	0	0	0
1247	0.0021585	201.74	131.46	97.62	149.44	118.25	183.53	TA2-156330	Info	TA2-156330	(3, 1), (5, 1), (3, 6)	0	0	0
1248	0.0021663	206.9	274.02	298.06	232.93	299.73	211.64	TA1-175096	Info	TA1-175096	(1, 3), (1, 5), (6, 3), (6, 5)	0	0	0
1249	0.002177	185.98	275.92	290.21	349.11	323.97	301.64	TA2-156341	Info	TA2-156341	(1, 3), (1, 4), (1, 5), (1, 6)	0	0	0
1250	0.0021811	122.71	113.54	147.08	45.48	111.47	58.49	TA1-211171	Info	TA1-211171	(4, 1), (4, 2), (4, 3), (6, 3), (4, 5)	0	1	1
1251	0.0021903	259.34	241.42	275.99	397.62	335.44	529.16	TA2-057151	Info	TA2-057151	(1, 6), (2, 6), (3, 6)	0	0	0
1252	0.0021957	10318.1	7134.96	6487.99	6608.67	7015.17	7560.73	TA1-225154	Info	TA1-225154	(2, 1), (3, 1), (4, 1), (5, 1), (6, 1)	0	1	1
1253	0.0021983	106.69	153.76	156.36	184.47	142.07	106.54	TA2-194799	Info	TA2-194799	(1, 4), (6, 4)	0	0	0
1254	0.0022009	175.07	316.34	244.28	246.15	213.81	244.91	TA1-058269	Info	TA1-058269	(1, 2), (5, 2)	0	0	0
1255	0.0022029	851.43	1330.59	1113.49	1368.56	1031.18	1606.99	TA1-048554	Info	TA1-048554	(1, 2), (1, 4), (1, 6), (5, 6)	0	0	0
1256	0.0022038	724.32	662.8	570.65	513.29	659.92	594.9	TA1-141563	Info	TA1-141563	(3, 1), (4, 1), (4, 2), (4, 5)	0	1	1
1257	0.002205	3346.99	2577.91	2248.01	2178.23	2470.54	1865.91	TA2-023570	Info	TA2-023570	(3, 1), (4, 1), (6, 1)	0	1	1
1258	0.0022101	155.36	139.03	193.81	55.87	146.46	68.67	TA1-032316	Info	TA1-032316	(4, 1), (4, 2), (4, 3), (6, 3), (4, 5)	1	0	1	TA1-032316	TA1-032316
1259	0.0022165	222.6	200.01	203.43	411.83	213.92	357.61	TA2-097517	Info	TA2-097517	(1, 4), (2, 4), (2, 6), (3, 4), (5, 4)	0	0	0
1260	0.0022175	167.38	235.51	207.21	250.1	244.79	237.15	TA1-145308	Info	TA1-145308	(1, 2), (1, 4), (1, 5), (1, 6)	0	1	1
1261	0.0022183	3008.06	3023.77	2496.01	1788.99	2745.35	2434.82	TA2-040178	Info	TA2-040178	(4, 1), (4, 2), (4, 5)	0	1	1
1262	0.0022225	4493.06	3464.41	3411.68	3049.01	3437.39	2953.75	TA1-035057	Info	TA1-035057	(3, 1), (4, 1), (5, 1), (6, 1)	0	1	1
1263	0.0022305	1334.01	1087.17	1288.26	571.18	1053.18	829.93	TA1-099283	Info	TA1-099283	(4, 1), (4, 2), (4, 3), (4, 5)	1	1	2	TA1-099283
1264	0.0022318	210.56	246.13	245.74	333.39	241.02	350.24	TA1-057330	Info	TA1-057330	(1, 4), (1, 6), (5, 6)	0	1	1
1265	0.0022329	214.02	134.66	147.31	128.51	206.48	128.96	TA2-144941	Info	TA2-144941	(2, 1), (4, 1), (6, 1), (2, 5), (4, 5), (6, 5)	0	1	1
1266	0.0022334	3243.55	1933.72	2578.54	1054.82	2250.44	1874.65	TA1-112626	Info	TA1-112626	(4, 1), (4, 3), (4, 5)	0	1	1
1267	0.0022417	692.56	493.63	511.32	356.56	519.27	433.3	TA1-036512	Info	TA1-036512	(4, 1), (6, 1)	0	1	1
1268	0.0022428	520.01	515.9	744.64	803.86	593.45	791.46	TA2-113989	Info	TA2-113989	(1, 4), (1, 6), (2, 4), (2, 6)	0	0	0
1269	0.0022513	287.47	348.65	332.44	253.9	311.8	240.47	TA2-125139	Info	TA2-125139	(4, 2), (6, 2), (4, 3), (6, 3)	0	0	0
1270	0.0022562	2441.06	1978.74	1902.23	1394.76	2157.32	1695.34	TA1-211935	Info	TA1-211935	(4, 1), (6, 1), (4, 5)	0	1	1
1271	0.002267	1180.86	1186.78	1393.65	895.13	1428.84	1063.67	TA2-208304	Info	TA2-208304	(4, 3), (4, 5)	0	1	1
1272	0.0022751	1350.38	935.2	925.86	906.32	1042.64	931.47	TA1-153705	Info	TA1-153705	(2, 1), (3, 1), (4, 1), (6, 1)	0	1	1
1273	0.002278	1350.89	1155.81	1167.94	811.92	1133.1	835.31	TA1-052702	Info	TA1-052702	(4, 1), (6, 1)	0	0	0
1274	0.0022959	186.87	252.28	275.69	628.78	322.41	515.99	TA1-048669	Info	TA1-048669	(1, 4), (1, 6), (2, 4), (3, 4)	0	0	0
1275	0.0023051	512.82	456.51	549.83	746.6	544.41	940.6	TA1-035864	Info	TA1-035864	(1, 6), (2, 4), (2, 6), (3, 6), (5, 6)	0	0	0
1276	0.0023095	512.53	782.6	927.69	818.56	817.74	731.36	TA2-007992	Info	TA2-007992	(1, 2), (1, 3), (1, 4), (1, 5)	0	0	0
1277	0.0023134	225.4	231.47	216.34	372.6	258.95	375.75	TA1-097853	Info	TA1-097853	(1, 4), (1, 6), (2, 4), (2, 6), (3, 4), (3, 6)	0	0	0
1278	0.0023234	516.31	479.67	482.39	323.35	489.53	346.24	TA2-009037	Info	TA2-009037	(4, 1), (6, 1), (4, 2), (4, 3), (4, 5)	0	0	0
1279	0.0023261	547.87	662.86	726.29	1380.74	704.54	1204.54	TA2-188693	Info	TA2-188693	(1, 4), (1, 6), (2, 4), (5, 4)	0	0	0
1280	0.0023286	692.82	534.66	526.42	358.93	688.97	491.94	TA2-108897	Info	TA2-108897	(4, 1), (4, 5)	0	0	0
1281	0.0023341	1261.28	968.42	1019.06	759.59	1212.18	789.48	TA1-180826	Info	TA1-180826	(4, 1), (6, 1), (4, 5), (6, 5)	0	1	1
1282	0.0023351	225.88	346.19	414.09	483.34	333	437	TA2-013703	Info	TA2-013703	(1, 3), (1, 4), (1, 6)	0	0	0
1283	0.0023458	156.47	250.97	213.95	197.88	187.48	159.91	TA1-055481	Info	TA1-055481	(1, 2), (6, 2)	0	1	1
1284	0.0023469	2774.86	2547.02	2570.85	1656.76	2295.56	2111.32	TA1-026276	Info	TA1-026276	(4, 1), (4, 2), (4, 3)	0	1	1
1285	0.0023475	2729.51	627.64	517.36	377.6	618.05	292.65	TA2-124249	Info	TA2-124249	(2, 1), (3, 1), (4, 1), (5, 1), (6, 1)	0	1	1
1286	0.0023543	25457.4	19594.6	21315.5	10547	20180.9	11868.7	TA2-149361	Info	TA2-149361	(4, 1), (6, 1), (4, 3), (4, 5)	0	1	1
1287	0.0023626	347.09	362.07	335.99	489.92	459.98	606.35	TA1-003311	Info	TA1-003311	(1, 6), (2, 6), (3, 6)	0	0	0
1288	0.0023626	8243.01	5183.18	4772.72	5101.13	5077.76	5574.11	TA2-123997	Info	TA2-123997	(2, 1), (3, 1), (4, 1), (5, 1), (6, 1)	0	1	1
1289	0.002363	653.24	856.61	743.46	639.34	782.18	526.99	TA1-035034	Info	TA1-035034	(6, 2), (6, 3), (6, 5)	0	0	0
1290	0.002366	1423.9	1252.94	1185.34	707.37	1187.2	732.02	TA2-077531	Info	TA2-077531	(4, 1), (6, 1), (4, 2), (6, 2)	1	1	2	TA2-077531
1291	0.0023689	650.45	610.11	480.16	339.38	499.77	356.14	TA2-198224	Info	TA2-198224	(4, 1), (6, 1), (4, 2), (6, 2)	0	0	0
1292	0.0023725	247.45	146.11	200.8	145.22	226.59	202.64	TA2-107463	Info	TA2-107463	(2, 1), (4, 1), (2, 5), (4, 5)	0	0	0
1293	0.0023753	109.99	220.07	214.79	307.94	155.57	186.58	TA1-194069	Info	TA1-194069	(1, 2), (1, 3), (1, 4), (5, 4)	0	1	1
1294	0.0023761	453.89	282.43	323.15	396.03	387.71	393.65	TA1-147793	Info	TA1-147793	(2, 1), (3, 1), (2, 4), (2, 5), (2, 6)	0	0	0
1295	0.0023805	1906.12	1595.78	1445.38	1404.32	1495.7	1638.55	TA2-199964	Info	TA2-199964	(3, 1), (4, 1), (5, 1)	0	0	0
1296	0.0023814	705.5	696.83	463.97	1149.92	473.06	1273.38	TA1-056895	Info	TA1-056895	(3, 4), (3, 6), (5, 4), (5, 6)	0	0	0
1297	0.0023849	355.12	246.61	311.24	244.66	321.06	255.08	TA2-089288	Info	TA2-089288	(2, 1), (4, 1), (6, 1)	0	1	1
1298	0.0023928	268.55	253.57	235.95	163.28	312.85	165.75	TA2-181182	Info	TA2-181182	(4, 1), (6, 1), (4, 5), (6, 5)	0	1	1
1299	0.0023934	2020.92	2186.91	2167.46	1543.63	2012.39	1562.66	TA1-030897	Info	TA1-030897	(4, 2), (6, 2), (4, 3), (6, 3)	0	1	1
1300	0.0024036	177.79	231.88	279.05	303.58	291.76	326.91	TA2-190732	Info	TA2-190732	(1, 3), (1, 4), (1, 5), (1, 6)	0	0	0
1301	0.0024052	328.34	455.79	369.68	499.4	369.56	499.93	TA1-041806	Info	TA1-041806	(1, 2), (1, 4), (1, 6)	0	0	0
1302	0.0024124	52.86	71.03	73.98	121.69	57.4	90.03	TA1-153171	Info	TA1-153171	(1, 4), (5, 4)	0	1	1
1303	0.0024142	596.46	637.37	545.34	432.66	552.09	426.63	TA2-102689	Info	TA2-102689	(4, 1), (6, 1), (4, 2), (6, 2)	0	0	0
1304	0.0024262	1770.05	1499.52	1440.91	1111.44	1534.9	1079.65	TA2-130859	Info	TA2-130859	(4, 1), (6, 1), (6, 5)	0	1	1
1305	0.0024284	8200.87	4046.42	5862.15	9579.62	6092.37	13106	TA1-132884	Info	TA1-132884	(2, 4), (2, 6), (3, 6), (5, 6)	0	1	1
1306	0.0024366	1149.04	1067.17	1047.34	630.53	1158.99	675.12	TA1-216046	Info	TA1-216046	(4, 1), (6, 1), (4, 2), (4, 3), (4, 5), (6, 5)	1	0	1	TA1-216046	TA1-216046
1307	0.0024422	1001.31	1065.92	987.8	673.45	1047.74	901.41	TA1-178891	Info	TA1-178891	(4, 1), (4, 2), (4, 3), (4, 5)	0	0	0
1308	0.0024431	533.85	564.42	580.66	380.87	425.01	347.08	TA2-023037	Info	TA2-023037	(6, 1), (6, 2), (4, 3), (6, 3)	0	0	0
1309	0.0024437	128.86	187.44	194.45	199.28	164	191.31	TA2-185741	Info	TA2-185741	(1, 2), (1, 3), (1, 4), (1, 6)	0	0	0
1310	0.0024443	54.65	17.47	27.32	248.79	18.65	15.53	TA1-076274	Info	TA1-076274	(2, 4), (3, 4), (5, 4), (6, 4)	0	0	0
1311	0.0024446	22671.9	14920	15271.4	11960.9	16286.9	14139.3	TA1-129786	Info	TA1-129786	(2, 1), (3, 1), (4, 1), (6, 1)	0	1	1
1312	0.0024448	106.72	142.48	155.51	184.31	153.22	159.55	TA1-227917	Info	TA1-227917	(1, 3), (1, 4), (1, 5), (1, 6)	0	1	1
1313	0.0024517	263.25	367.57	357.8	417.33	343.28	410.9	TA2-199817	Info	TA2-199817	(1, 2), (1, 3), (1, 4), (1, 6)	0	0	0
1314	0.0024608	563.86	582.92	558.99	434.57	555.83	421.5	TA2-038593	Info	TA2-038593	(6, 1), (4, 2), (6, 2), (6, 3), (6, 5)	0	1	1
1315	0.0024626	2344.82	2301.68	1845.01	1763.13	1839.97	1688.21	TA2-145528	Info	TA2-145528	(4, 1), (6, 1), (4, 2), (6, 2)	0	0	0
1316	0.0024626	5660.7	5928.91	4070.58	12176.6	13197.1	15158.6	TA1-023549	Info	TA1-023549	(3, 4), (3, 5), (3, 6)	0	0	0
1317	0.0024691	177.16	191.82	156.33	141.42	173.17	128.06	TA1-112125	Info	TA1-112125	(6, 1), (4, 2), (6, 2), (6, 5)	0	0	0
1318	0.0024722	979.9	896.25	865.91	1464.1	1202.48	1554.79	TA2-008240	Info	TA2-008240	(1, 6), (2, 4), (2, 6), (3, 4), (3, 6)	0	0	0
1319	0.0024749	568.24	438.47	747.94	1634.82	450.66	1840.3	TA2-199610	Info	TA2-199610	(1, 6), (2, 4), (2, 6), (5, 4), (5, 6)	0	0	0
1320	0.0024804	460.7	230.63	431.25	689.02	333.49	817.1	TA1-185016	Info	TA1-185016	(2, 4), (2, 6), (5, 6)	0	0	0
1321	0.002488	367.26	279.42	186.9	154.56	299.36	167.93	TA1-020439	Info	TA1-020439	(3, 1), (4, 1), (6, 1), (4, 5)	0	1	1
1322	0.0024893	89.85	130.87	115.53	133	126.71	120.59	TA2-179853	Info	TA2-179853	(1, 2), (1, 4), (1, 5), (1, 6)	0	1	1
1323	0.0024934	10055	6526.43	5987.8	7200.93	8922.27	9167.35	TA1-047076	Info	TA1-047076	(2, 1), (3, 1), (3, 5), (3, 6)	0	0	0
1324	0.0024968	312.9	179.27	206.28	501.49	221.95	581.53	TA1-103957	Info	TA1-103957	(2, 4), (2, 6), (3, 4), (3, 6), (5, 6)	0	0	0
1325	0.0025009	780.11	763.85	630.26	380.27	517.46	444.36	TA1-027351	Info	TA1-027351	(4, 1), (6, 1), (4, 2), (6, 2)	0	0	0
1326	0.0025061	2656.82	3129.13	3497.82	3534.67	3209.34	3945.37	TA1-121601	Info	TA1-121601	(1, 3), (1, 4), (1, 6)	0	0	0
1327	0.0025063	639.66	510.49	590.95	411.94	545.05	423.95	TA1-065245	Info	TA1-065245	(4, 1), (6, 1), (4, 3), (6, 3)	0	0	0
1328	0.0025126	1900.92	1286.86	1070.34	916.97	1242.08	1044.95	TA1-191701	Info	TA1-191701	(3, 1), (4, 1), (6, 1)	0	0	0
1329	0.0025156	1324.63	1280.23	1330.17	929.26	1311.39	1036.65	TA2-058110	Info	TA2-058110	(4, 1), (4, 2), (4, 3), (4, 5)	1	0	1	TA2-058110	TA2-058110
1330	0.0025284	79.67	119.53	147.88	122.67	132.78	134.56	TA1-157296	Info	TA1-157296	(1, 2), (1, 3), (1, 4), (1, 5), (1, 6)	0	0	0
1331	0.0025294	411.12	550.65	465.17	411.55	488.63	387.87	TA1-001090	Info	TA1-001090	(1, 2), (4, 2), (6, 2)	0	1	1
1332	0.0025306	6293.06	6741.35	7220.88	10993.3	7546.53	12104	TA1-034397	Info	TA1-034397	(1, 4), (1, 6), (2, 6), (3, 6)	0	0	0
1333	0.0025448	3493.33	2129.46	1982.26	2172.42	2770.25	2344.5	TA2-134073	Info	TA2-134073	(2, 1), (3, 1), (4, 1), (6, 1)	0	0	0
1334	0.002549	178.4	119.41	192.3	246.47	212.76	242.28	TA2-086962	Info	TA2-086962	(2, 4), (2, 5), (2, 6)	0	0	0
1335	0.0025495	3462.95	3805.38	3675.33	3021.67	3583.08	2884.37	TA1-206322	Info	TA1-206322	(4, 2), (6, 2), (6, 3), (6, 5)	0	1	1
1336	0.0025567	68.32	105.91	95.99	89.38	96.82	86.63	TA1-189574	Info	TA1-189574	(1, 2), (1, 3), (1, 5)	0	0	0
1337	0.0025643	543.76	396.48	307.6	365.22	385.94	318.58	TA1-095596	Info	TA1-095596	(3, 1), (4, 1), (6, 1)	0	1	1
1338	0.0025681	436.51	251.8	290.18	221.01	320.89	335.63	TA1-006064	Info	TA1-006064	(2, 1), (4, 1)	0	0	0
1339	0.0025704	1623.32	1481.34	1669.46	1163.62	1821.65	1277.25	TA2-089441	Info	TA2-089441	(4, 1), (4, 3), (4, 5), (6, 5)	0	1	1
1340	0.0025738	1097.94	1313.94	1501.17	1915.72	1478.91	1927.59	TA1-179139	Info	TA1-179139	(1, 4), (1, 6)	0	0	0
1341	0.0025766	358.72	249.75	262.35	287.45	303.68	383.77	TA1-181443	Info	TA1-181443	(2, 1), (3, 1), (2, 6), (3, 6)	0	1	1
1342	0.0025767	2206.44	2494.7	2307.14	2745.05	2194.3	2858.62	TA1-007380	Info	TA1-007380	(1, 4), (1, 6), (3, 6), (5, 4), (5, 6)	0	0	0
1343	0.0025825	984.42	1023.27	1130.77	697.5	843.3	602.81	TA1-194955	Info	TA1-194955	(6, 1), (6, 2), (4, 3), (6, 3)	0	0	0
1344	0.0025891	108.04	151.37	160.83	166.41	143.9	151.25	TA1-125882	Info	TA1-125882	(1, 2), (1, 3), (1, 4), (1, 5), (1, 6)	0	0	0
1345	0.0025917	8602.88	8693.18	9373.87	13493.5	9451.56	14129.8	TA1-108701	Info	TA1-108701	(1, 4), (1, 6), (2, 4), (2, 6), (3, 6)	1	0	1	TA1-108701	TA1-108701
1346	0.0026023	6170.85	4060.76	3768.84	3926.95	4441.08	4397.42	TA2-209974	Info	TA2-209974	(2, 1), (3, 1), (4, 1), (5, 1), (6, 1)	0	1	1
1347	0.002607	355.19	232.6	271.06	604.18	309.39	741.78	TA2-060590	Info	TA2-060590	(2, 4), (2, 6), (3, 6), (5, 6)	0	1	1
1348	0.0026175	472.35	237.78	214.57	174.81	396.03	372.35	TA1-122502	Info	TA1-122502	(3, 1), (4, 1), (4, 5), (4, 6)	0	1	1
1349	0.0026249	810.92	888.4	909.82	1177.91	823.15	1234.21	TA1-016722	Info	TA1-016722	(1, 4), (1, 6), (5, 4), (5, 6)	0	0	0
1350	0.0026252	136.75	169.74	171.94	226.42	161.36	222.85	TA1-212869	Info	TA1-212869	(1, 4), (1, 6)	0	1	1
1351	0.0026264	147.54	213.82	230.28	211.71	187.85	175.58	TA1-070735	Info	TA1-070735	(1, 2), (1, 3), (1, 4)	0	0	0
1352	0.002628	137.29	156.11	162.82	244.56	157.84	205.1	TA1-157231	Info	TA1-157231	(1, 4), (1, 6), (2, 4), (3, 4), (5, 4)	0	0	0
1353	0.0026302	110.4	148.84	182.81	308.6	158.61	320.93	TA2-022584	Info	TA2-022584	(1, 4), (1, 6)	0	0	0
1354	0.0026346	422.06	566.09	612.43	554.19	604.76	651.37	TA2-177620	Info	TA2-177620	(1, 2), (1, 3), (1, 5), (1, 6)	1	1	2	TA2-177620
1355	0.0026438	1484.79	910.37	1184.96	980.72	1254.93	946.28	TA2-139778	Info	TA2-139778	(2, 1), (4, 1), (6, 1)	1	1	2	TA2-139778
1356	0.0026452	685.71	568.8	665	419.65	713.12	458.64	TA2-175868	Info	TA2-175868	(4, 1), (4, 3), (4, 5), (6, 5)	0	1	1
1357	0.0026468	1496.81	1288.22	1273.92	835.38	1413.62	1108.51	TA2-069868	Info	TA2-069868	(4, 1), (4, 2), (4, 3), (4, 5)	0	1	1
1358	0.0026539	3748.45	1046.9	1375.22	1540.59	1413.89	1629.82	TA2-037702	Info	TA2-037702	(2, 1), (3, 1), (4, 1), (5, 1), (6, 1)	0	0	0
1359	0.0026559	400.31	545.67	538.78	592.57	460.98	644.24	TA1-018061	Info	TA1-018061	(1, 4), (1, 6), (5, 6)	0	0	0
1360	0.0026579	3541.65	2278.43	2359.13	1390.96	2816.97	1845.46	TA2-120972	Info	TA2-120972	(4, 1), (6, 1), (4, 5)	0	1	1
1361	0.002667	1675.47	1302.4	1705.47	1969.46	1710.53	2389.08	TA2-000086	Info	TA2-000086	(2, 4), (2, 6)	0	0	0
1362	0.0026725	187.86	320.14	270.73	328.55	220.71	369.76	TA1-005418	Info	TA1-005418	(1, 2), (1, 4), (1, 6), (5, 6)	0	1	1
1363	0.0026785	2065.03	1484.3	2119.24	4534.62	1776.03	5057.17	TA1-121431	Info	TA1-121431	(2, 4), (2, 6), (5, 4), (5, 6)	1	0	1	TA1-121431	TA1-121431
1364	0.0026789	109.5	116.4	119.81	212.76	130.68	243.89	TA2-135025	Info	TA2-135025	(1, 4), (1, 6), (2, 6), (3, 6)	0	0	0
1365	0.0026926	19693.1	15531.2	16042.5	8363.2	15964.5	9212.78	TA2-013957	Info	TA2-013957	(4, 1), (6, 1), (4, 3), (4, 5)	0	1	1
1366	0.0026938	630.3	454.91	456.95	400.51	520.87	408.75	TA1-191551	Info	TA1-191551	(2, 1), (3, 1), (4, 1), (6, 1)	0	1	1
1367	0.0026958	1732.21	1880.41	1619.22	3033.44	1919.08	4146.18	TA2-143424	Info	TA2-143424	(1, 6), (2, 6), (3, 6), (5, 6)	0	0	0
1368	0.0026964	2994.38	2191.67	2442.25	1861.64	2438.8	2516.09	TA2-204129	Info	TA2-204129	(2, 1), (4, 1), (4, 6)	0	1	1
1369	0.0026991	3302.76	3799.53	3285.56	3246.66	2862.05	2084.76	TA2-032301	Info	TA2-032301	(6, 1), (6, 2), (6, 3), (6, 4)	0	0	0
1370	0.0027028	11445.3	7769.26	8230	6223.46	8746.51	7042.24	TA1-055280	Info	TA1-055280	(2, 1), (4, 1), (6, 1)	0	1	1
1371	0.002705	3941.6	3060.25	2822.09	2341.7	2660.8	2076.25	TA2-189202	Info	TA2-189202	(4, 1), (6, 1)	0	1	1
1372	0.0027063	1611.66	1664.04	1810.42	2266.5	1593.64	2441	TA2-106351	Info	TA2-106351	(1, 4), (1, 6), (2, 6), (5, 4), (5, 6)	0	0	0
1373	0.0027197	287.4	175.58	193.34	213.48	223.59	229.3	TA2-148871	Info	TA2-148871	(2, 1), (3, 1)	0	0	0
1374	0.0027244	500.57	567.32	550.48	463.44	499	385.16	TA2-114506	Info	TA2-114506	(6, 1), (6, 2), (6, 3), (6, 5)	0	0	0
1375	0.0027268	406.94	333.69	418.45	258.9	421.55	327.17	TA1-210191	Info	TA1-210191	(4, 1), (4, 3), (4, 5)	0	1	1
1376	0.0027275	187.51	130.1	151.32	104.73	137.11	110.16	TA1-052865	Info	TA1-052865	(4, 1), (6, 1)	0	0	0
1377	0.0027291	790.53	763.36	739.58	444.29	822.33	583.78	TA2-151230	Info	TA2-151230	(4, 1), (4, 2), (4, 3), (4, 5)	0	0	0
1378	0.0027336	116.08	178.36	186	175.46	178.09	174.81	TA1-171474	Info	TA1-171474	(1, 2), (1, 3), (1, 4), (1, 5), (1, 6)	0	1	1
1379	0.0027388	2347.19	1628.58	1882.8	2580.71	2724.65	3135.55	TA2-197421	Info	TA2-197421	(2, 4), (2, 5), (2, 6), (3, 6)	0	0	0
1380	0.0027464	543.52	408.3	403.35	346.71	463.34	419.26	TA2-039039	Info	TA2-039039	(2, 1), (3, 1), (4, 1), (4, 5)	0	1	1
1381	0.0027473	25278.9	20572	21062.1	10169.4	19327.3	12178.3	TA2-045369	Info	TA2-045369	(4, 1), (6, 1), (4, 2), (4, 3)	0	1	1
1382	0.0027627	500.64	654.53	733.6	774.84	692.46	882.32	TA1-019074	Info	TA1-019074	(1, 3), (1, 4), (1, 6)	0	1	1
1383	0.0027658	6065.75	5432.48	4984.14	4414.44	5375.89	4598.36	TA1-117991	Info	TA1-117991	(4, 1), (6, 1)	0	0	0
1384	0.0027793	286.45	275.6	305.79	159.95	404.43	187.94	TA2-054434	Info	TA2-054434	(4, 3), (4, 5), (6, 5)	0	0	0
1385	0.0027802	176.01	211	174.81	339.69	199.45	415.66	TA1-057528	Info	TA1-057528	(1, 6), (2, 6), (3, 6), (5, 6)	0	1	1
1386	0.0027859	63.12	121.79	113.59	336.33	93.1	278.5	TA2-020962	Info	TA2-020962	(1, 4), (1, 6), (5, 4)	0	0	0
1387	0.0027943	192.57	261.41	247.99	449.88	198.57	306.46	TA1-187403	Info	TA1-187403	(1, 4), (3, 4), (5, 4)	1	0	1	TA1-187403	TA1-187403
1388	0.0027949	1386.71	1045.23	977.4	958.18	1127.87	1090.71	TA1-128529	Info	TA1-128529	(2, 1), (3, 1), (4, 1)	0	1	1
1389	0.0028002	409.59	369.97	368.98	270.78	673.97	221.79	TA1-187845	Info	TA1-187845	(4, 5), (6, 5)	0	0	0
1390	0.0028012	883.82	478.3	432.83	431.04	591.99	344.12	TA2-005980	Info	TA2-005980	(2, 1), (3, 1), (4, 1), (6, 1)	0	1	1
1391	0.002815	115.07	134.95	135.97	173.15	133.62	169.02	TA2-116207	Info	TA2-116207	(1, 4), (1, 6)	0	1	1
1392	0.002826	3834.27	2708.39	3057.65	2000.36	3074.54	2086.25	TA1-107173	Info	TA1-107173	(4, 1), (6, 1)	0	1	1
1393	0.0028302	406.66	323.22	293.38	217.12	385.15	217.17	TA2-161866	Info	TA2-161866	(4, 1), (6, 1), (4, 5), (6, 5)	0	1	1
1394	0.0028311	56.2	70.22	73.44	113.05	69.86	104.24	TA1-233787	Info	TA1-233787	(1, 4), (1, 6)	0	1	1
1395	0.002838	5645.03	4338.69	4340.23	3392.32	4722.06	3842.33	TA2-095490	Info	TA2-095490	(4, 1), (6, 1), (4, 5)	0	1	1
1396	0.002845	215.11	234.48	245.35	178.66	256.56	175.43	TA2-192732	Info	TA2-192732	(4, 3), (6, 3), (4, 5), (6, 5)	0	1	1
1397	0.0028523	365.29	359.82	624.13	710.91	380.54	871.79	TA2-042915	Info	TA2-042915	(1, 6), (2, 6), (5, 6)	0	0	0
1398	0.0028552	236.42	256.39	303.61	373.47	319.04	393.5	TA2-098176	Info	TA2-098176	(1, 4), (1, 6), (2, 4), (2, 6)	0	1	1
1399	0.0028554	110.34	175.82	164.96	179.52	190.35	150.95	TA1-004521	Info	TA1-004521	(1, 2), (1, 3), (1, 4), (1, 5)	0	1	1
1400	0.0028588	120.16	137.71	155.18	216.28	163.71	197.55	TA1-165061	Info	TA1-165061	(1, 4), (1, 6), (2, 4)	0	1	1
1401	0.0028696	183.04	296.23	213.5	412.36	178.51	331.86	TA2-001374	Info	TA2-001374	(1, 4), (3, 4), (5, 4)	0	0	0
1402	0.0028834	7014.47	8851.48	9869.61	11544.5	7680.56	12256.2	TA1-016697	Info	TA1-016697	(1, 4), (1, 6), (5, 4), (5, 6)	0	0	0
1403	0.002892	209.85	179.68	184.45	145.62	220.07	138.25	TA2-113817	Info	TA2-113817	(4, 1), (6, 1), (4, 5), (6, 5)	0	0	0
1404	0.0028971	383.18	693.6	703.26	617.16	680.15	617.84	TA1-033895	Info	TA1-033895	(1, 2), (1, 3), (1, 4), (1, 5), (1, 6)	0	0	0
1405	0.0029013	1090.6	689.28	701.55	803.09	775.31	817.37	TA2-153080	Info	TA2-153080	(2, 1), (3, 1), (4, 1), (5, 1)	0	1	1
1406	0.0029066	555.55	535.93	864.22	947.4	495.24	1135.04	TA1-130982	Info	TA1-130982	(1, 6), (2, 6), (5, 4), (5, 6)	0	0	0
1407	0.0029077	485.67	634.05	611.23	711.34	622.55	838.64	TA1-050003	Info	TA1-050003	(1, 4), (1, 6)	0	0	0
1408	0.0029094	4511.92	2748.18	3001.88	2772.24	3055.19	2962.41	TA2-066284	Info	TA2-066284	(2, 1), (3, 1), (4, 1), (5, 1), (6, 1)	0	1	1
1409	0.0029133	2919.25	2124.96	2208.65	1427.6	2419.8	1625.35	TA2-006174	Info	TA2-006174	(4, 1), (6, 1), (4, 5)	0	1	1
1410	0.002917	106.59	160.33	147.97	191.86	124.48	212.64	TA1-236650	Info	TA1-236650	(1, 4), (1, 6), (5, 6)	0	0	0
1411	0.0029181	24228.2	15082.7	12951.8	11356.2	15265.7	14196.4	TA1-038970	Info	TA1-038970	(2, 1), (3, 1), (4, 1), (6, 1)	0	1	1
1412	0.0029187	97.22	120.65	123.56	115.86	136.94	137	TA2-128657	Info	TA2-128657	(1, 3), (1, 5), (1, 6)	0	0	0
1413	0.0029272	3369.88	2014.49	2663.53	1129.61	2313.31	1956.17	TA2-153275	Info	TA2-153275	(4, 1), (4, 3), (4, 5)	0	1	1
1414	0.0029334	128.43	140.24	145.72	174.05	120.23	170.49	TA2-022094	Info	TA2-022094	(1, 4), (1, 6), (5, 4), (5, 6)	0	1	1
1415	0.0029387	292.08	268.63	284.51	445.01	327.68	485.46	TA2-116807	Info	TA2-116807	(1, 6), (2, 4), (2, 6), (3, 6)	1	1	2	TA2-116807
1416	0.0029411	463.5	447.28	450.02	267.14	535.88	288.07	TA2-108464	Info	TA2-108464	(4, 1), (4, 5), (6, 5)	0	0	0
1417	0.0029475	241.76	235.93	248.51	318.11	273.2	351.2	TA2-071787	Info	TA2-071787	(1, 6), (2, 4), (2, 6), (3, 6)	0	0	0
1418	0.0029475	428.24	275.21	269.44	231.1	292.6	297.17	TA1-236711	Info	TA1-236711	(2, 1), (3, 1), (4, 1), (5, 1)	0	0	0
1419	0.0029503	929.44	941.06	932.75	1404.63	852.89	1206.64	TA1-215971	Info	TA1-215971	(1, 4), (2, 4), (3, 4), (5, 4)	0	0	0
1420	0.0029513	1196.42	1325.55	1219.98	976.13	1176.99	925.73	TA1-160182	Info	TA1-160182	(6, 1), (4, 2), (6, 2), (6, 3)	0	0	0
1421	0.0029591	935.73	1990.12	1568.07	1512.47	1198.29	1996.93	TA1-050751	Info	TA1-050751	(1, 2), (1, 6)	0	1	1
1422	0.0029612	570.42	539.59	460.68	405.25	380.57	376.79	TA2-116956	Info	TA2-116956	(4, 1), (5, 1), (6, 1), (5, 2), (6, 2)	0	0	0
1423	0.0029672	3293.85	4973.6	4407.58	5175.82	3857.3	4903.79	TA2-090435	Info	TA2-090435	(1, 2), (1, 4), (1, 6)	1	0	1	TA2-090435	TA2-090435
1424	0.0029687	101.08	99.93	84.84	129.62	99.4	171.22	TA2-041398	Info	TA2-041398	(1, 6), (2, 6), (3, 6), (5, 6)	0	1	1
1425	0.0029687	174.41	255.88	238.03	276.49	248.85	239.01	TA2-209552	Info	TA2-209552	(1, 2), (1, 3), (1, 4), (1, 5), (1, 6)	1	1	2	TA2-209552
1426	0.0029732	792.3	919.82	960.51	1233.21	881.84	1196.02	TA2-202553	Info	TA2-202553	(1, 4), (1, 6), (5, 4)	0	0	0
1427	0.0029746	501.47	691.17	666.85	613.15	619.11	600.79	TA2-049587	Info	TA2-049587	(1, 2), (1, 3), (1, 5)	0	1	1
1428	0.0029915	1885.94	927.22	927.74	317.02	1065.38	248.24	TA1-178864	Info	TA1-178864	(4, 1), (6, 1), (6, 5)	0	1	1
1429	0.0029934	458.56	584.98	581.18	590.69	546.49	638.4	TA2-098450	Info	TA2-098450	(1, 2), (1, 3), (1, 4), (1, 6)	0	0	0
1430	0.002995	657.75	650.92	762.88	486.37	748.19	464.7	TA1-234480	Info	TA1-234480	(4, 3), (6, 3), (4, 5), (6, 5)	0	0	0
1431	0.0029952	10246.2	9127.58	8095.48	5933.26	8236.68	6025.68	TA1-173806	Info	TA1-173806	(4, 1), (6, 1), (4, 2), (6, 2)	0	1	1
1432	0.0030076	2712.68	2257.84	2009	2410.06	1965.7	2299.92	TA1-019290	Info	TA1-019290	(3, 1), (5, 1)	0	0	0
1433	0.0030127	64.88	57.03	52.56	22.21	49.57	30.29	TA2-071210	Info	TA2-071210	(4, 1), (4, 2), (4, 3), (4, 5)	0	0	0
1434	0.0030137	3587.26	3898.98	3947.63	6221.37	3946.54	6465.79	TA2-193726	Info	TA2-193726	(1, 4), (1, 6), (2, 6), (3, 6), (5, 6)	0	0	0
1435	0.0030167	549.46	678.45	746.87	623.88	627.75	667.96	TA2-191647	Info	TA2-191647	(1, 2), (1, 3), (1, 6)	0	0	0
1436	0.0030235	274.72	316.79	418.91	569.69	264.96	480.91	TA2-007498	Info	TA2-007498	(1, 4), (2, 4), (5, 4), (5, 6)	0	0	0
1437	0.0030235	9259.25	6220.37	6076.58	6016.78	5875.12	6889.6	TA1-104588	Info	TA1-104588	(2, 1), (3, 1), (4, 1), (5, 1)	0	1	1
1438	0.0030313	203.08	284.28	298.17	276.19	264.16	262.45	TA2-081170	Info	TA2-081170	(1, 2), (1, 3), (1, 4), (1, 5), (1, 6)	0	0	0
1439	0.0030313	238.06	362.73	304.84	405.46	266.78	394.3	TA1-011296	Info	TA1-011296	(1, 2), (1, 4), (1, 6), (5, 4)	0	1	1
1440	0.0030374	577.82	521.97	476.03	415.74	670.48	367.93	TA1-037191	Info	TA1-037191	(6, 1), (4, 5), (6, 5)	0	0	0
1441	0.0030388	321.37	206.78	266.21	230.13	289.35	250.44	TA1-031741	Info	TA1-031741	(2, 1), (4, 1), (2, 5)	0	1	1
1442	0.0030414	452.26	560.98	615.7	660.76	557.04	655.32	TA2-151251	Info	TA2-151251	(1, 3), (1, 4), (1, 6)	0	1	1
1443	0.003047	1073.13	744.11	998.58	1162.68	1046.02	1446.91	TA2-080438	Info	TA2-080438	(2, 4), (2, 6)	0	0	0
1444	0.0030496	8572.08	6356.14	6084.31	5258.23	6020.99	5669.82	TA2-048672	Info	TA2-048672	(3, 1), (4, 1), (5, 1), (6, 1)	0	1	1
1445	0.0030643	1273.88	1200.46	1374.28	1806.27	1521.68	1813.44	TA2-142633	Info	TA2-142633	(1, 4), (1, 6), (2, 4), (2, 6)	0	1	1
1446	0.0030791	616.27	609.27	607.22	373.44	718.11	494.88	TA1-006431	Info	TA1-006431	(4, 1), (4, 2), (4, 3), (4, 5)	0	0	0
1447	0.0030818	4655.03	3396.98	3868.91	1992.35	3901.01	2867.91	TA1-039626	Info	TA1-039626	(4, 1), (4, 3), (4, 5)	0	1	1
1448	0.0030869	151.67	201.34	206.85	221.51	214.25	259.61	TA1-083325	Info	TA1-083325	(1, 4), (1, 5), (1, 6)	0	0	0
1449	0.0030894	1179.76	874.91	1361.66	3008.64	866.38	3091.15	TA1-142442	Info	TA1-142442	(2, 4), (2, 6), (5, 4), (5, 6)	0	0	0
1450	0.0031008	115.69	167.52	176.47	199.17	165.87	196.95	TA1-003867	Info	TA1-003867	(1, 2), (1, 3), (1, 4), (1, 6)	0	0	0
1451	0.0031077	354.91	311.48	371.84	251.74	358.4	279.22	TA2-136528	Info	TA2-136528	(4, 1), (4, 3), (4, 5)	0	1	1
1452	0.0031092	794.4	829.65	902.83	1049.24	937.78	1181.01	TA2-015259	Info	TA2-015259	(1, 4), (1, 6), (2, 6)	0	0	0
1453	0.003122	479.28	454.46	510.03	344.77	458.88	353.54	TA2-197805	Info	TA2-197805	(4, 1), (6, 1), (4, 3), (6, 3)	0	0	0
1454	0.0031238	1149.65	742.57	841.4	662.92	906.55	794.58	TA1-144799	Info	TA1-144799	(2, 1), (4, 1), (6, 1)	0	1	1
1455	0.003127	738.25	389.45	350.82	420.72	466.8	345.03	TA2-078732	Info	TA2-078732	(2, 1), (3, 1), (4, 1), (6, 1)	0	0	0
1456	0.0031368	353.64	275.61	264.11	228.01	283.68	263.57	TA1-137349	Info	TA1-137349	(3, 1), (4, 1), (6, 1)	0	0	0
1457	0.0031515	147.36	206.38	203.28	219.5	182.61	232.84	TA1-125265	Info	TA1-125265	(1, 2), (1, 3), (1, 4), (1, 6)	1	1	2	TA1-125265
1458	0.0031562	602.71	892.86	886.71	786.87	888.92	700.47	TA2-172663	Info	TA2-172663	(1, 2), (1, 3), (1, 5)	0	0	0
1459	0.0031665	744.72	582.87	713.44	358.21	735.69	374.63	TA1-144064	Info	TA1-144064	(4, 1), (6, 1), (4, 3), (6, 3), (4, 5), (6, 5)	0	1	1
1460	0.0031747	239.95	177.17	241.27	285.23	350.92	324.23	TA1-177029	Info	TA1-177029	(2, 4), (2, 5), (2, 6)	0	0	0
1461	0.0031875	6073.87	3748.17	3639.81	3506.7	3570.12	4272.47	TA2-203091	Info	TA2-203091	(2, 1), (3, 1), (4, 1), (5, 1)	0	1	1
1462	0.0031878	50.49	110.55	99.26	296.56	70.79	221.35	TA2-098852	Info	TA2-098852	(1, 4), (1, 6), (5, 4)	0	0	0
1463	0.003188	61.47	95.9	88.33	146.81	71.97	122.57	TA1-138478	Info	TA1-138478	(1, 4), (1, 6), (5, 4)	0	1	1
1464	0.0031983	440.61	621.93	642.87	777.48	495.36	1716.09	TA2-183846	Info	TA2-183846	(1, 6), (2, 6), (3, 6), (5, 6)	0	0	0
1465	0.003199	9218.1	9676.89	8810.57	6268.5	12065	6352.78	TA2-006247	Info	TA2-006247	(4, 5), (6, 5)	0	0	0
1466	0.0031997	702.97	534.44	601.95	921.14	701.68	1253.67	TA1-032792	Info	TA1-032792	(1, 6), (2, 6), (3, 6), (5, 6)	0	0	0
1467	0.0032055	2104.17	1926.44	2172.79	1371.7	1916.9	1560.97	TA1-114111	Info	TA1-114111	(4, 1), (4, 2), (4, 3), (4, 5)	0	1	1
1468	0.0032132	152.92	254.89	236.06	262.73	288.81	220.84	TA2-110791	Info	TA2-110791	(1, 2), (1, 3), (1, 4), (1, 5)	0	1	1
1469	0.0032185	1637.81	1447.97	1437.05	987.08	1390.48	958.96	TA1-006107	Info	TA1-006107	(4, 1), (6, 1), (6, 2)	0	1	1
1470	0.0032215	686.67	901.42	714.26	1494.36	915.85	1438.86	TA1-231694	Info	TA1-231694	(1, 4), (1, 6), (3, 4), (3, 6)	0	1	1
1471	0.0032378	525.42	656.77	630.85	472.94	630.22	521.68	TA1-043407	Info	TA1-043407	(4, 2), (4, 3), (4, 5)	0	0	0
1472	0.0032422	946.41	614.58	666.34	730.7	759.15	1030.44	TA2-034038	Info	TA2-034038	(2, 1), (2, 6), (3, 6)	0	1	1
1473	0.003262	114.61	128.23	121.68	174.85	115.36	160.74	TA2-196175	Info	TA2-196175	(1, 4), (1, 6), (3, 4), (5, 4)	0	1	1
1474	0.0032623	621.54	905.12	750.74	1092.41	855.09	1036.49	TA2-090180	Info	TA2-090180	(1, 4), (1, 6)	0	1	1
1475	0.0032624	2423.81	1512.23	2181.43	4065.42	2117.38	5153.24	TA2-113190	Info	TA2-113190	(2, 4), (2, 6), (3, 6), (5, 6)	0	1	1
1476	0.0032646	565.11	572.99	622.25	391.66	587.05	457.78	TA1-191166	Info	TA1-191166	(4, 1), (4, 2), (4, 3), (4, 5)	0	0	0
1477	0.0032663	316.72	249.9	250.41	194.65	256.47	208.06	TA1-222974	Info	TA1-222974	(4, 1), (6, 1)	0	1	1
1478	0.003268	554.78	575.89	579.26	460.95	647.39	427.89	TA2-121146	Info	TA2-121146	(6, 2), (6, 3), (4, 5), (6, 5)	0	0	0
1479	0.0032756	449.02	556.15	561.55	617.44	575.77	613.27	TA2-052253	Info	TA2-052253	(1, 3), (1, 4), (1, 5), (1, 6)	0	1	1
1480	0.0032842	825.35	669.48	729.46	632.84	668.21	565.09	TA1-122557	Info	TA1-122557	(4, 1), (6, 1), (6, 3)	0	1	1
1481	0.0032961	1274.3	951.57	1098.66	868.25	986.6	1395.3	TA2-100113	Info	TA2-100113	(4, 1), (2, 6), (4, 6), (5, 6)	0	0	0
1482	0.003298	7776.16	5729.24	4599.63	4345.49	5549.73	4577.3	TA2-176516	Info	TA2-176516	(3, 1), (4, 1), (6, 1)	0	1	1
1483	0.0033042	180.82	189.58	210.44	302.81	234.7	290.02	TA2-155936	Info	TA2-155936	(1, 4), (1, 6), (2, 4), (2, 6)	0	1	1
1484	0.0033081	211.87	250.63	304.21	319.53	247.03	329.6	TA1-117188	Info	TA1-117188	(1, 3), (1, 4), (1, 6)	0	0	0
1485	0.0033138	329.36	119.8	221.33	39.37	255.76	62.72	TA2-127769	Info	TA2-127769	(4, 1), (6, 1), (4, 3), (4, 5)	0	1	1
1486	0.0033146	293.09	205.47	221.96	506.54	266.78	611.75	TA2-101055	Info	TA2-101055	(2, 4), (2, 6), (3, 6)	0	1	1
1487	0.0033149	46.8	65.32	58.5	97.04	56.13	84.11	TA1-073480	Info	TA1-073480	(1, 4), (1, 6), (3, 4), (5, 4)	0	1	1
1488	0.0033152	3128.57	2735.08	2423.21	1862.88	2445.05	1915.3	TA2-038360	Info	TA2-038360	(4, 1), (6, 1), (4, 2)	0	0	0
1489	0.0033152	6219.71	4259.65	4064.75	1418.15	3422.74	3020.84	TA2-146165	Info	TA2-146165	(4, 1), (4, 2), (4, 3)	0	0	0
1490	0.0033238	384.38	475.66	484.88	323.79	628.2	335.37	TA1-093878	Info	TA1-093878	(1, 5), (4, 5), (6, 5)	0	0	0
1491	0.0033259	255.17	388.59	345.38	437.41	340.07	351.25	TA2-009119	Info	TA2-009119	(1, 2), (1, 4)	0	0	0
1492	0.0033334	154.83	164.91	165.6	204.54	196.24	214.94	TA2-027956	Info	TA2-027956	(1, 4), (1, 6), (2, 6), (3, 6)	0	1	1
1493	0.0033454	1274.17	1428.07	1445.05	2212.51	1442.24	2632.05	TA1-144339	Info	TA1-144339	(1, 4), (1, 6), (2, 6), (3, 6), (5, 6)	0	0	0
1494	0.0033468	186.71	124.85	163.76	94.99	185.14	99.21	TA2-158691	Info	TA2-158691	(4, 1), (6, 1), (4, 5), (6, 5)	0	1	1
1495	0.0033532	100.74	142.95	143.17	205.41	138.14	222.69	TA1-092994	Info	TA1-092994	(1, 4), (1, 6)	0	1	1
1496	0.0033573	1950.52	1610.57	1530.51	1234.27	1553.26	1324.94	TA1-067566	Info	TA1-067566	(4, 1), (6, 1)	0	1	1
1497	0.0033621	420.07	458.11	491.47	356.64	449.17	375.24	TA1-054972	Info	TA1-054972	(4, 2), (4, 3), (6, 3), (4, 5)	0	0	0
1498	0.0033682	24392.4	20252.1	15097.2	19117.8	15739.9	20971.2	TA1-016355	Info	TA1-016355	(3, 1), (5, 1)	0	1	1
1499	0.0033705	148.6	170.77	206.91	158.6	205.78	156.44	TA2-030099	Info	TA2-030099	(1, 3), (1, 5), (6, 3), (6, 5)	0	1	1
1500	0.0033795	113.59	72.97	98.3	242.61	122.34	198.14	TA2-007480	Info	TA2-007480	(2, 4), (2, 6), (3, 4)	0	0	0
1501	0.0033824	122.55	143.45	139.69	218.12	133.09	164.15	TA2-015677	Info	TA2-015677	(1, 4), (2, 4), (3, 4), (5, 4)	0	0	0
1502	0.0033831	284.54	437.37	411.88	442.46	348.91	435.15	TA1-024232	Info	TA1-024232	(1, 2), (1, 3), (1, 4), (1, 6)	0	1	1
1503	0.0033853	4258.04	2169.17	2972.07	3642.38	2609.34	3920.71	TA1-192225	Info	TA1-192225	(2, 1), (5, 1), (2, 4), (2, 6)	0	1	1
1504	0.0033879	90.1	124.57	134.28	99.08	144.07	84.81	TA1-092182	Info	TA1-092182	(1, 5), (6, 3), (6, 5)	1	1	2	TA1-092182
1505	0.0033885	21.47	53.04	51.68	83.96	30.03	146.36	TA2-081591	Info	TA2-081591	(1, 4), (1, 6), (5, 6)	0	1	1
1506	0.0033916	235.26	167.51	177.85	150.38	237.5	180.35	TA2-107658	Info	TA2-107658	(4, 1), (2, 5), (4, 5)	0	0	0
1507	0.0033962	1553.4	888.27	1091.18	807.58	1292.19	1209.57	TA1-211026	Info	TA1-211026	(2, 1), (4, 1), (4, 5)	0	1	1
1508	0.0034013	2043.1	1831.55	1910.74	1421.5	1706.6	1598.71	TA2-031752	Info	TA2-031752	(4, 1), (6, 1), (4, 2), (4, 3)	0	1	1
1509	0.0034061	204.19	249.14	257.82	244.73	293.14	252.3	TA2-049250	Info	TA2-049250	(1, 3), (1, 5)	0	0	0
1510	0.00342	462.62	384.3	408.18	297.71	457.23	324.98	TA2-007758	Info	TA2-007758	(4, 1), (6, 1), (4, 5), (6, 5)	0	1	1
1511	0.0034218	3108.35	2915.99	2735.61	2366.76	2964.53	2162.8	TA2-201083	Info	TA2-201083	(4, 1), (6, 1), (6, 2), (6, 5)	0	1	1
1512	0.0034227	568.5	547.38	532.43	446.66	671.1	506.34	TA1-222746	Info	TA1-222746	(4, 5), (6, 5)	0	0	0
1513	0.0034302	701.06	778.09	975.68	1512.48	811.03	1839.45	TA2-055667	Info	TA2-055667	(1, 4), (1, 6), (2, 6), (5, 6)	0	0	0
1514	0.0034356	42.91	81.64	77.62	77.39	82.03	54.39	TA2-188014	Info	TA2-188014	(1, 2), (1, 3), (1, 4), (1, 5)	0	0	0
1515	0.0034412	119.8	168.89	183.75	195.16	177.81	193.1	TA1-129155	Info	TA1-129155	(1, 2), (1, 3), (1, 4), (1, 5), (1, 6)	0	1	1
1516	0.0034443	86.08	105.67	111.99	229.05	49.37	134.89	TA2-091314	Info	TA2-091314	(1, 4), (5, 4), (5, 6)	0	1	1
1517	0.0034461	49.25	73.1	78.81	87.62	83.78	83.23	TA2-213166	Info	TA2-213166	(1, 3), (1, 4), (1, 5), (1, 6)	0	1	1
1518	0.0034531	135.11	160.87	169.23	263.73	156.54	284.34	TA2-132266	Info	TA2-132266	(1, 4), (1, 6), (2, 6), (5, 6)	0	0	0
1519	0.0034538	300.55	265.78	320.75	193.9	333.65	177.18	TA1-108756	Info	TA1-108756	(6, 1), (4, 3), (6, 3), (4, 5), (6, 5)	0	1	1
1520	0.0034604	1242.92	1400.44	1305	1125.38	1282.98	1064.4	TA1-117035	Info	TA1-117035	(4, 2), (6, 2), (6, 3)	0	0	0
1521	0.0034733	360.71	366.19	318.32	481.98	305.82	445.61	TA2-083927	Info	TA2-083927	(3, 4), (5, 4), (5, 6)	0	0	0
1522	0.0034754	418.07	317.25	364.43	297.81	338.29	253.28	TA2-058441	Info	TA2-058441	(4, 1), (6, 1), (6, 3)	0	1	1
1523	0.0034805	5158.22	4475.83	5298.14	6371.64	4588.41	7376.43	TA2-195929	Info	TA2-195929	(2, 6), (5, 6)	0	1	1
1524	0.0034977	801	1170.91	975.75	1807.17	927.39	1464.23	TA2-113523	Info	TA2-113523	(1, 4), (1, 6), (3, 4), (5, 4)	0	0	0
1525	0.003498	7574.81	5080.72	5425.29	10938.2	4524.34	14269.3	TA1-133550	Info	TA1-133550	(2, 6), (3, 6), (5, 4), (5, 6)	0	0	0
1526	0.0034989	1388.99	1171.92	966.4	1160.16	825.16	1249.96	TA1-063196	Info	TA1-063196	(3, 1), (5, 1), (5, 2), (5, 6)	0	0	0
1527	0.0034996	3038.88	2084.49	2170.79	1847.72	2434.15	1812.73	TA1-119858	Info	TA1-119858	(2, 1), (4, 1), (6, 1)	0	1	1
1528	0.0035011	628.24	573.26	712.73	400.75	694.05	442.68	TA1-101389	Info	TA1-101389	(4, 1), (4, 3), (6, 3), (4, 5), (6, 5)	0	0	0
1529	0.0035053	243.83	294.91	292.83	236.27	285.28	236.01	TA1-056204	Info	TA1-056204	(4, 2), (6, 2), (4, 3), (6, 3)	0	0	0
1530	0.0035288	1353.21	1026.41	1604.2	3437.36	979.44	3779.5	TA1-057994	Info	TA1-057994	(2, 4), (2, 6), (5, 4), (5, 6)	0	0	0
1531	0.0035443	376.37	254.51	357.63	145.23	323.23	195.83	TA1-099978	Info	TA1-099978	(4, 1), (4, 3), (4, 5)	0	0	0
1532	0.0035521	2046.94	653.75	907.77	232.53	992.53	238.16	TA1-072517	Info	TA1-072517	(4, 1), (6, 1)	0	1	1
1533	0.0035548	560.02	466.83	485.89	339.68	507.62	335.52	TA2-017398	Info	TA2-017398	(4, 1), (6, 1), (6, 5)	0	0	0
1534	0.0035691	2291.27	1693.66	1770.75	1394.6	1772.54	1333.88	TA1-233694	Info	TA1-233694	(4, 1), (6, 1)	0	0	0
1535	0.0035746	1424.04	1359.58	1463.48	1013.34	1239.07	1069.17	TA1-189739	Info	TA1-189739	(4, 1), (6, 1), (4, 2), (4, 3), (6, 3)	0	1	1
1536	0.003578	590.41	621.05	516.91	391.88	476.28	355.89	TA1-206166	Info	TA1-206166	(6, 1), (4, 2), (6, 2)	0	0	0
1537	0.0035804	168.62	323.67	245.24	210.76	185.52	197.59	TA1-002044	Info	TA1-002044	(1, 2), (5, 2), (6, 2)	0	0	0
1538	0.0035839	291.8	306.31	357.41	490.05	207.04	393.12	TA1-053816	Info	TA1-053816	(5, 4), (5, 6)	0	0	0
1539	0.0035839	814.65	550.08	552.7	874.61	705.16	1077.19	TA1-051647	Info	TA1-051647	(2, 6), (3, 6)	0	0	0
1540	0.0035885	285.39	258.93	227.09	203.02	346.39	283.51	TA2-085289	Info	TA2-085289	(3, 5), (4, 5)	0	0	0
1541	0.0035943	1479.17	1047.8	861.99	1019.68	927.64	856.53	TA1-000084	Info	TA1-000084	(3, 1), (5, 1), (6, 1)	0	1	1
1542	0.0035963	230.27	226.88	225.82	389.99	310.14	386.62	TA1-199443	Info	TA1-199443	(1, 4), (1, 6), (2, 4), (2, 6), (3, 4), (3, 6)	0	1	1
1543	0.0035999	8506.93	5490.55	5194.25	4776.3	5126.1	5895.76	TA1-040522	Info	TA1-040522	(2, 1), (3, 1), (4, 1), (5, 1)	0	1	1
1544	0.0036135	198.71	136.27	151.43	46.76	119.66	97.65	TA2-141769	Info	TA2-141769	(4, 1), (4, 2), (4, 3), (4, 5)	1	1	2	TA2-141769
1545	0.0036174	1454.92	884.99	996.78	662.82	1050.68	684.62	TA2-012310	Info	TA2-012310	(4, 1), (6, 1)	0	1	1
1546	0.0036235	3116.95	2282.44	2713.14	1581.18	2718.23	1959.31	TA1-019949	Info	TA1-019949	(4, 1), (4, 3), (4, 5)	0	1	1
1547	0.0036245	407.52	460.01	418.83	601.23	498.42	692.54	TA1-210508	Info	TA1-210508	(1, 6), (2, 6), (3, 6)	0	0	0
1548	0.0036251	4839.82	4007.45	4757.72	2774	4494.42	3491.24	TA1-128626	Info	TA1-128626	(4, 1), (4, 3), (4, 5)	0	1	1
1549	0.0036271	1031.79	1161.81	1114.38	695.18	1033.34	800.79	TA2-045184	Info	TA2-045184	(4, 1), (4, 2), (4, 3), (4, 5)	0	1	1
1550	0.00363	2586.05	2757.52	2772.12	2001.56	2642.01	2238.22	TA2-150661	Info	TA2-150661	(4, 1), (4, 2), (4, 3), (4, 5)	0	1	1
1551	0.0036388	400.45	332.26	378.59	342.28	320.84	274.55	TA2-154278	Info	TA2-154278	(6, 1), (6, 3)	0	0	0
1552	0.0036486	1908.51	1845.75	1856.56	1390.01	1918.53	1473.13	TA2-126026	Info	TA2-126026	(4, 1), (4, 2), (4, 3), (4, 5)	0	1	1
1553	0.003651	1767.05	1501.14	1585.06	1075.68	1522.18	1317.85	TA2-201681	Info	TA2-201681	(4, 1), (4, 2), (4, 3), (4, 5)	0	1	1
1554	0.0036536	654.09	729.95	934.31	377.59	828.57	449.14	TA2-017526	Info	TA2-017526	(4, 3), (6, 3), (4, 5)	0	0	0
1555	0.0036641	3299.56	2687.79	2536.78	2239.43	2638.44	2135.9	TA1-143642	Info	TA1-143642	(4, 1), (6, 1)	0	1	1
1556	0.0036697	3053.47	3463.12	2834.09	2381.83	2833.48	2030.18	TA2-009097	Info	TA2-009097	(6, 1), (4, 2), (6, 2)	0	0	0
1557	0.0036715	738.01	681.42	887.54	646.28	934.75	666.71	TA1-023609	Info	TA1-023609	(2, 5), (4, 3), (4, 5), (6, 5)	0	0	0
1558	0.003674	87.22	113.08	91.82	144.1	89.52	145.25	TA2-108390	Info	TA2-108390	(1, 4), (1, 6), (3, 4), (3, 6), (5, 4), (5, 6)	1	1	2	TA2-108390
1559	0.0036762	603.38	490.75	438.06	420.33	547.03	462.72	TA2-049018	Info	TA2-049018	(3, 1), (4, 1), (6, 1), (4, 5)	0	1	1
1560	0.0036781	1306.4	1525.98	1722.78	1801.48	1740.19	1896.16	TA1-084513	Info	TA1-084513	(1, 3), (1, 4), (1, 5), (1, 6)	0	0	0
1561	0.0036806	2351.81	2264.01	2162.22	1521.84	2128.79	1621.1	TA2-105492	Info	TA2-105492	(4, 1), (6, 1), (4, 2), (4, 3)	0	0	0
1562	0.0036837	1366.59	1118.66	1227.81	735.4	1134.67	919.52	TA1-074974	Info	TA1-074974	(4, 1), (4, 2), (4, 3), (4, 5)	0	1	1
1563	0.0036903	379.5	320.56	285.25	248.43	308.45	227.63	TA1-135898	Info	TA1-135898	(4, 1), (6, 1)	0	0	0
1564	0.0036913	339.45	220.66	280.81	524.8	280.31	653.62	TA1-041499	Info	TA1-041499	(2, 4), (2, 6), (3, 6), (5, 6)	0	0	0
1565	0.0036917	206.94	150.7	150.17	149.58	170.25	145.11	TA2-077093	Info	TA2-077093	(2, 1), (3, 1), (4, 1), (6, 1)	0	1	1
1566	0.0036947	1379.4	1064.56	1276.56	619.64	1361.67	788.38	TA2-099779	Info	TA2-099779	(4, 1), (4, 3), (4, 5)	0	1	1
1567	0.0037004	1066.63	1223.92	913.55	946	762.12	941.45	TA1-005566	Info	TA1-005566	(5, 1), (5, 2)	0	1	1
1568	0.0037237	817.96	869.04	832.53	622.58	799.41	633.39	TA1-145961	Info	TA1-145961	(4, 2), (6, 2), (4, 3)	0	0	0
1569	0.0037351	262.59	255.74	262.15	317.76	310.4	370.83	TA1-053969	Info	TA1-053969	(1, 6), (2, 6), (3, 6)	0	0	0
1570	0.0037373	87.26	139.15	139.45	117.38	128.48	113.11	TA2-077475	Info	TA2-077475	(1, 2), (1, 3), (1, 5)	0	1	1
1571	0.0037541	115.85	177.76	169.9	175.05	122.38	180.41	TA2-125392	Info	TA2-125392	(1, 2), (1, 3), (1, 4), (1, 6), (5, 6)	0	0	0
1572	0.003755	1036.12	1504.61	1511.27	1639.96	1597.19	1843.89	TA1-170971	Info	TA1-170971	(1, 2), (1, 3), (1, 4), (1, 5), (1, 6)	0	0	0
1573	0.0037556	1291.04	980.56	953.88	870.58	954.32	931.1	TA2-204650	Info	TA2-204650	(2, 1), (3, 1), (4, 1), (5, 1), (6, 1)	0	1	1
1574	0.0037589	878.21	655.75	658.96	717.87	810.89	762.63	TA2-152038	Info	TA2-152038	(2, 1), (3, 1)	0	0	0
1575	0.0037663	123.28	154.51	159.23	195.18	160.7	185.81	TA2-153256	Info	TA2-153256	(1, 4), (1, 6)	0	1	1
1576	0.0037829	444.03	482.22	479.17	365.37	410.24	364.68	TA1-187043	Info	TA1-187043	(4, 2), (6, 2), (4, 3), (6, 3)	0	0	0
1577	0.0037832	174.63	145.6	142.9	186.56	164.26	192.97	TA1-178258	Info	TA1-178258	(2, 4), (2, 6), (3, 4), (3, 6)	0	1	1
1578	0.0037973	8891.57	6858.73	6382.53	2322.21	4963.81	5090.12	TA1-157838	Info	TA1-157838	(4, 1), (4, 2), (4, 3)	0	0	0
1579	0.0038087	980.85	883.53	955.57	758.64	985.74	783.65	TA2-098183	Info	TA2-098183	(4, 1), (6, 1), (4, 3), (4, 5), (6, 5)	0	1	1
1580	0.0038096	160.11	107.35	117.3	100.52	127.51	113.22	TA1-035660	Info	TA1-035660	(2, 1), (3, 1), (4, 1), (6, 1)	0	0	0
1581	0.0038147	2440.5	1627.64	1857.13	1592.13	1966.26	1888.53	TA2-040531	Info	TA2-040531	(2, 1), (4, 1)	0	0	0
1582	0.0038191	34698.2	25470.7	24437.4	19867.4	25678.5	22073.9	TA1-075961	Info	TA1-075961	(4, 1), (6, 1)	0	1	1
1583	0.003825	187.54	161.52	164.21	106.13	169.6	108.8	TA1-116596	Info	TA1-116596	(4, 1), (6, 1), (4, 5)	1	0	1	TA1-116596	TA1-116596
1584	0.003846	102.93	158.46	170.98	165.77	146.74	145.02	TA1-003377	Info	TA1-003377	(1, 2), (1, 3), (1, 4), (1, 5)	0	1	1
1585	0.0038499	1512.33	3129.89	1109.79	2763.86	1812.45	4160.87	TA1-225040	Info	TA1-225040	(1, 6), (3, 2), (3, 6)	0	0	0
1586	0.0038513	3578.95	1016.75	1360.69	1381.17	1400.96	1520.27	TA1-026883	Info	TA1-026883	(2, 1), (3, 1), (4, 1), (5, 1), (6, 1)	0	0	0
1587	0.0038548	573.28	309.3	346.1	297.85	339.82	313.3	TA2-005099	Info	TA2-005099	(2, 1), (3, 1), (4, 1), (5, 1), (6, 1)	1	1	2	TA2-005099
1588	0.0038629	718.68	557.49	641.97	439.26	599.09	478.39	TA1-157532	Info	TA1-157532	(4, 1), (6, 1), (4, 3)	0	1	1
1589	0.0038647	894.89	831.68	715.54	739.77	714.7	689.33	TA1-079044	Info	TA1-079044	(3, 1), (5, 1), (6, 1)	0	0	0
1590	0.0038885	183.79	104.25	117.43	66.17	104.91	103.19	TA1-222942	Info	TA1-222942	(4, 1)	0	0	0
1591	0.0038901	326.67	425.52	464.69	432.12	365.07	468.51	TA1-025516	Info	TA1-025516	(1, 3), (1, 4), (1, 6)	0	0	0
1592	0.0038996	128.1	201.47	137.57	305.13	123.48	255.04	TA1-203667	Info	TA1-203667	(1, 4), (3, 4), (5, 4), (5, 6)	0	0	0
1593	0.0039072	349.81	439.91	403.65	465.33	374.96	469.05	TA2-128094	Info	TA2-128094	(1, 2), (1, 4), (1, 6)	0	1	1
1594	0.00391	30.22	76.67	53.55	106.41	48.45	86.71	TA1-217566	Info	TA1-217566	(1, 2), (1, 4), (1, 6)	1	1	2	TA1-217566
1595	0.0039195	166.85	158.63	134.23	125.25	113.31	95.94	TA2-095658	Info	TA2-095658	(6, 1), (6, 2)	0	1	1
1596	0.0039207	1330.09	1369.74	1642.51	733.06	1666.44	789.01	TA1-195264	Info	TA1-195264	(4, 3), (6, 3), (4, 5), (6, 5)	0	0	0
1597	0.0039377	314.16	418.63	362.64	559.71	430.16	626.66	TA2-033559	Info	TA2-033559	(1, 4), (1, 6), (3, 6)	0	0	0
1598	0.0039441	2324	2619.79	3118.59	3890.57	2503.19	3774.75	TA2-013316	Info	TA2-013316	(1, 4), (1, 6), (5, 4), (5, 6)	0	0	0
1599	0.0039503	245.86	275.68	310.04	363.16	283	377.86	TA1-175820	Info	TA1-175820	(1, 4), (1, 6), (2, 6)	0	0	0
1600	0.0039559	3810.52	3579.27	3199.58	2884.91	3156.35	2811.57	TA2-095271	Info	TA2-095271	(4, 1), (6, 1), (6, 2)	0	0	0
1601	0.0039638	281.32	423.78	380.06	492.12	376.75	392.35	TA1-034522	Info	TA1-034522	(1, 2), (1, 4)	0	0	0
1602	0.0039684	1579.79	1413.72	1067.79	846.2	1527.19	1178.99	TA2-206594	Info	TA2-206594	(4, 1), (4, 2), (4, 5)	0	0	0
1603	0.0039701	401.74	368.51	343.75	480.89	387.7	534.04	TA1-042056	Info	TA1-042056	(2, 6), (3, 4), (3, 6), (5, 6)	0	0	0
1604	0.0039781	273.74	167.08	250.09	261.09	188.25	366.66	TA2-011921	Info	TA2-011921	(2, 6), (5, 6)	0	0	0
1605	0.0039872	793.18	983.61	969.1	1018.84	991.84	1038.09	TA1-078236	Info	TA1-078236	(1, 2), (1, 3), (1, 4), (1, 5), (1, 6)	0	1	1
1606	0.0039875	774.22	728.22	950.2	2181.79	874.55	2121.98	TA1-000098	Info	TA1-000098	(1, 4), (1, 6), (2, 4), (2, 6)	0	0	0
1607	0.0039974	1586.7	2454.01	2549.47	2811.15	2008.16	2882.68	TA2-056977	Info	TA2-056977	(1, 2), (1, 3), (1, 4), (1, 6)	0	0	0
1608	0.0039985	395.71	288.36	235.23	112.29	181.51	135.46	TA1-174534	Info	TA1-174534	(4, 1), (6, 1), (4, 2)	0	1	1
1609	0.0039999	427.65	474.16	611.08	240.43	503.66	257.86	TA2-130809	Info	TA2-130809	(4, 3), (6, 3), (4, 5)	0	0	0
1610	0.0040029	4225.08	2585.88	3505.8	5599.48	3178.02	7728.68	TA2-098084	Info	TA2-098084	(2, 4), (2, 6), (3, 6), (5, 6)	0	1	1
1611	0.0040053	104.21	135.79	157.95	151.8	151.27	143.53	TA2-188635	Info	TA2-188635	(1, 3), (1, 4), (1, 5), (1, 6)	0	0	0
1612	0.0040066	826.29	742.05	885.87	615.84	846.44	607.85	TA2-152898	Info	TA2-152898	(4, 3), (6, 3), (4, 5), (6, 5)	0	1	1
1613	0.0040067	379.38	494.78	511.76	560.41	451.94	585.32	TA1-088765	Info	TA1-088765	(1, 3), (1, 4), (1, 6)	0	0	0
1614	0.0040088	1132.13	1085.46	1078.19	1453.68	1223.15	1696.17	TA1-197633	Info	TA1-197633	(1, 6), (2, 6), (3, 6)	0	0	0
1615	0.0040136	1450.95	1205.54	1135.72	1419.2	1369.87	1506.13	TA2-175644	Info	TA2-175644	(3, 1), (2, 6), (3, 4), (3, 6)	0	0	0
1616	0.0040181	2028.3	1391.2	1340.55	1379.54	1716.19	1515.87	TA1-096880	Info	TA1-096880	(2, 1), (3, 1), (4, 1)	0	0	0
1617	0.0040272	741.97	480.09	473.23	567.49	595.05	508.2	TA1-012409	Info	TA1-012409	(2, 1), (3, 1), (6, 1)	0	1	1
1618	0.0040325	2079.94	1646.55	1511.68	1227.99	1393.83	1024.9	TA2-070450	Info	TA2-070450	(4, 1), (6, 1), (6, 2)	0	0	0
1619	0.0040423	676.51	542.12	568.74	415.74	578.84	463.89	TA2-038428	Info	TA2-038428	(4, 1), (6, 1), (4, 5)	0	0	0
1620	0.0040467	149.37	172.67	185.36	342.61	82.6	219.34	TA1-205064	Info	TA1-205064	(5, 4), (5, 6)	0	1	1
1621	0.004049	23994.1	16960.3	21330.4	11638.6	19261.5	14048.2	TA1-147489	Info	TA1-147489	(4, 1), (6, 1), (4, 3)	0	1	1
1622	0.0040536	1001.85	877.08	985.11	725.21	860.24	669.02	TA2-078662	Info	TA2-078662	(4, 1), (6, 1), (6, 3)	0	0	0
1623	0.0040651	335.59	443.42	477.88	439.45	416.48	521.73	TA1-047920	Info	TA1-047920	(1, 3), (1, 6)	0	0	0
1624	0.0040683	616.78	424.5	394.77	412.23	467.97	475.44	TA1-030989	Info	TA1-030989	(2, 1), (3, 1), (4, 1)	0	1	1
1625	0.0040793	181.01	219.64	208.47	153.36	202.75	155.9	TA1-044473	Info	TA1-044473	(4, 2), (6, 2), (4, 3), (6, 3)	0	0	0
1626	0.0040876	1749.46	2047.17	2024.26	1534.14	2017.69	1664.94	TA2-006537	Info	TA2-006537	(4, 2), (4, 3), (4, 5)	0	1	1
1627	0.0040893	76.66	120.56	126.99	142.6	109.72	117.85	TA1-118640	Info	TA1-118640	(1, 2), (1, 3), (1, 4), (1, 6)	0	1	1
1628	0.0040913	3995.04	3073.25	3496.25	1792.58	3329.02	2069.98	TA2-132774	Info	TA2-132774	(4, 1), (6, 1), (4, 3), (4, 5)	0	0	0
1629	0.004094	3863.82	3412.12	3108.66	2366.63	2810.76	2229.65	TA1-069232	Info	TA1-069232	(4, 1), (6, 1), (6, 2)	0	0	0
1630	0.0041027	308.76	447.69	369.43	458.08	483.33	534.27	TA1-184522	Info	TA1-184522	(1, 4), (1, 5), (1, 6)	0	1	1
1631	0.0041056	138.62	199.27	186.31	306.33	215.85	288.8	TA1-221400	Info	TA1-221400	(1, 4), (1, 6)	0	0	0
1632	0.0041061	491.78	555.59	648.48	377.64	612.95	379.29	TA2-061105	Info	TA2-061105	(4, 3), (6, 3), (4, 5), (6, 5)	0	0	0
1633	0.0041075	161.27	197.76	261.19	421.13	200.27	457.1	TA2-028943	Info	TA2-028943	(1, 4), (1, 6), (2, 6), (5, 6)	0	0	0
1634	0.0041139	1975.06	1097.52	1091.26	715.07	1582.14	937.5	TA1-229772	Info	TA1-229772	(4, 1), (6, 1), (4, 5)	0	1	1
1635	0.0041239	164.75	201.6	201.84	141.22	177.08	147.23	TA1-192256	Info	TA1-192256	(4, 2), (6, 2), (4, 3), (6, 3)	0	0	0
1636	0.0041317	278.76	324.99	319.64	441.83	253.84	390.45	TA1-171352	Info	TA1-171352	(1, 4), (5, 4), (5, 6)	0	1	1
1637	0.0041457	65.29	69.55	69.42	257.13	108.36	71.75	TA2-082186	Info	TA2-082186	(1, 4), (2, 4), (3, 4), (6, 4)	0	0	0
1638	0.0041511	557.43	489	418.56	411.33	466.85	369.34	TA2-063573	Info	TA2-063573	(3, 1), (4, 1), (6, 1), (6, 2)	0	1	1
1639	0.0041587	2160.78	2169.06	2058.96	1553.67	2108.35	1631.12	TA2-012136	Info	TA2-012136	(4, 1), (4, 2), (6, 2), (4, 5)	0	1	1
1640	0.0041643	145.41	135.94	169.16	224.16	138.05	238.08	TA2-203586	Info	TA2-203586	(1, 6), (2, 4), (2, 6), (5, 4), (5, 6)	0	0	0
1641	0.0041666	2463.19	2116.4	2135.78	1659.73	2117.91	1505.73	TA2-017122	Info	TA2-017122	(4, 1), (6, 1), (6, 3)	0	1	1
1642	0.0041862	4087.44	2468.67	3486.1	5950.85	3233.41	7887.37	TA1-198765	Info	TA1-198765	(2, 4), (2, 6), (3, 6), (5, 6)	0	1	1
1643	0.0041863	2304.78	1472.49	1344.06	1304.23	1438.72	1638.5	TA1-086517	Info	TA1-086517	(2, 1), (3, 1), (4, 1), (5, 1)	0	1	1
1644	0.0041865	2823.08	4254.21	2935.52	4048.32	4066.26	1714.21	TA1-162282	Info	TA1-162282	(6, 2), (6, 4), (6, 5)	0	0	0
1645	0.00419	45.35	70.75	83.11	105.89	67.3	86.43	TA1-073865	Info	TA1-073865	(1, 3), (1, 4), (1, 6)	0	1	1
1646	0.0041942	324.89	279.74	262.15	469.49	263.15	492.92	TA1-208940	Info	TA1-208940	(2, 6), (3, 4), (3, 6), (5, 4), (5, 6)	0	1	1
1647	0.0041985	365.95	256.68	292.75	364.26	346.62	465.95	TA1-002772	Info	TA1-002772	(2, 6), (3, 6)	1	1	2	TA1-002772
1648	0.0042003	5080.26	3346.86	3132.06	2791.1	3174.48	2697.16	TA2-144740	Info	TA2-144740	(3, 1), (4, 1), (5, 1), (6, 1)	0	1	1
1649	0.0042098	3119.32	2386.05	2617.41	1975	2777.59	2293.95	TA2-101558	Info	TA2-101558	(4, 1), (6, 1), (4, 5)	0	1	1
1650	0.0042196	1219	1053.93	1038.95	677.28	1063.01	616.32	TA1-155713	Info	TA1-155713	(4, 1), (6, 1), (6, 2), (6, 5)	0	1	1
1651	0.0042209	615.9	820.47	680.02	558.36	685.17	471.26	TA1-018564	Info	TA1-018564	(4, 2), (6, 2), (6, 3), (6, 5)	0	0	0
1652	0.0042389	160.43	197.65	215.34	152.96	204.43	156.16	TA2-037560	Info	TA2-037560	(1, 3), (4, 3), (6, 3), (4, 5)	0	0	0
1653	0.0042446	1450.4	1392.33	1478.82	1156.05	1384.53	1139.19	TA1-201815	Info	TA1-201815	(4, 1), (6, 1), (4, 3), (6, 3)	0	0	0
1654	0.004245	275.39	405.45	377.79	471.38	392.2	423.1	TA1-012242	Info	TA1-012242	(1, 2), (1, 4), (1, 5), (1, 6)	0	0	0
1655	0.0042491	252.38	323.94	262.2	344.53	262.46	311.34	TA2-052496	Info	TA2-052496	(1, 2), (1, 4), (3, 4), (5, 4)	0	1	1
1656	0.0042692	3392.95	2186.48	2180.13	1862.52	2462.7	1907.68	TA2-185456	Info	TA2-185456	(2, 1), (3, 1), (4, 1), (6, 1)	0	1	1
1657	0.0042757	614.31	500.26	472.66	383.37	567.6	442.93	TA2-031054	Info	TA2-031054	(4, 1), (6, 1), (4, 5)	0	1	1
1658	0.0042813	205.06	199.26	252.81	124.8	220.39	122	TA1-092803	Info	TA1-092803	(4, 3), (6, 3), (6, 5)	0	0	0
1659	0.0043012	1491.78	1986.16	1983.64	1530.81	1914.66	1248.94	TA1-086920	Info	TA1-086920	(6, 2), (6, 3), (6, 5)	0	0	0
1660	0.0043018	18295.6	18946.7	19733.5	11680	14721.2	10231.9	TA1-104869	Info	TA1-104869	(6, 1), (6, 2), (4, 3), (6, 3)	0	0	0
1661	0.0043049	141.3	151.25	139.18	193.65	149.59	182.53	TA1-215174	Info	TA1-215174	(1, 4), (3, 4), (3, 6)	0	1	1
1662	0.0043063	125.86	168.31	186.68	153.14	166.27	133.4	TA1-057397	Info	TA1-057397	(1, 2), (1, 3), (6, 3)	0	0	0
1663	0.0043159	472.8	614.35	576.83	904.61	428.97	763.95	TA1-142351	Info	TA1-142351	(1, 4), (5, 4), (5, 6)	0	1	1
1664	0.0043227	100.03	152.1	154.84	170.87	152.51	169.64	TA1-036653	Info	TA1-036653	(1, 2), (1, 3), (1, 4), (1, 5), (1, 6)	0	1	1
1665	0.0043522	123.02	179.02	166.61	199.41	167.13	282.13	TA1-137875	Info	TA1-137875	(1, 6), (3, 6), (5, 6)	0	0	0
1666	0.0043557	735.44	689.85	631.88	437.97	817.86	503.94	TA1-224143	Info	TA1-224143	(4, 1), (4, 2), (4, 5), (6, 5)	0	0	0
1667	0.0043569	222.19	159.49	179.37	142.35	195.39	144.29	TA1-123137	Info	TA1-123137	(4, 1), (6, 1)	0	0	0
1668	0.0043664	3731.81	2740.03	2579.21	2401.13	3052.32	2987.22	TA1-150418	Info	TA1-150418	(2, 1), (3, 1), (4, 1)	0	1	1
1669	0.0043672	2160.86	1528.99	442.1	2467.07	4286.1	4337.8	TA1-163436	Info	TA1-163436	(3, 4), (3, 5), (3, 6)	0	0	0
1670	0.0043748	332.39	252.94	245.59	219.71	318.71	179.18	TA1-007184	Info	TA1-007184	(6, 1), (6, 5)	0	0	0
1671	0.0043835	1076.66	1028.77	1006	830	1011.85	825.45	TA2-032960	Info	TA2-032960	(4, 1), (6, 1), (6, 2)	0	0	0
1672	0.0044079	2765.88	2314.17	2538.36	1735.88	2554.52	1752.8	TA2-104018	Info	TA2-104018	(4, 1), (6, 1), (4, 5)	0	1	1
1673	0.0044122	235.88	193.01	183.6	264.22	199.15	305.23	TA1-168550	Info	TA1-168550	(2, 6), (3, 6), (5, 6)	0	1	1
1674	0.0044228	5258.1	4213.08	3980.65	3141.46	3743.38	3136.86	TA1-210916	Info	TA1-210916	(4, 1), (6, 1)	0	0	0
1675	0.0044272	1655.37	1211.1	1154.8	1051.19	1498.29	1251.72	TA2-142739	Info	TA2-142739	(3, 1), (4, 1), (4, 5)	0	0	0
1676	0.0044351	103.54	138.81	132.23	142.79	119.67	158.07	TA1-120997	Info	TA1-120997	(1, 2), (1, 4), (1, 6)	0	0	0
1677	0.0044554	68.09	95.54	108.35	97.18	99.35	95.99	TA1-237638	Info	TA1-237638	(1, 2), (1, 3), (1, 4), (1, 5), (1, 6)	0	0	0
1678	0.0044566	323.19	249.52	331.26	521.29	311.49	558.53	TA1-101456	Info	TA1-101456	(2, 4), (2, 6)	0	0	0
1679	0.0044654	212.03	177.52	232.13	134.04	262.4	142.1	TA1-123264	Info	TA1-123264	(4, 3), (4, 5), (6, 5)	0	0	0
1680	0.0044757	305.15	338.81	370.69	510.83	222.51	436.61	TA1-009035	Info	TA1-009035	(5, 4), (5, 6)	0	0	0
1681	0.004483	98.48	136.97	131.35	150.87	120.59	130.54	TA2-046267	Info	TA2-046267	(1, 2), (1, 3), (1, 4), (1, 6)	0	1	1
1682	0.0044868	5869.7	6925.63	6919.57	8128.96	4756.71	11460.8	TA1-106968	Info	TA1-106968	(1, 6), (5, 6)	0	0	0
1683	0.0044932	3419.6	2322.22	2311.42	2132.53	2656.53	2268.05	TA1-213980	Info	TA1-213980	(2, 1), (3, 1), (4, 1), (6, 1)	1	1	2	TA1-213980
1684	0.0044976	450.57	651.65	525.36	700.16	519.02	822.04	TA1-059917	Info	TA1-059917	(1, 4), (1, 6), (3, 6), (5, 6)	0	1	1
1685	0.0045069	297.09	194.28	195.95	234.64	242.38	251.67	TA2-097646	Info	TA2-097646	(2, 1), (3, 1)	0	0	0
1686	0.0045167	3830.06	1953.17	2016.29	2486.07	1952.1	2619.84	TA1-148778	Info	TA1-148778	(2, 1), (3, 1), (5, 1)	0	1	1
1687	0.0045237	152.24	233.47	196.2	251.31	181.79	271.28	TA2-147180	Info	TA2-147180	(1, 2), (1, 4), (1, 6)	0	1	1
1688	0.0045303	759.94	1446.07	1144.78	2043.24	875.34	1824.92	TA2-058469	Info	TA2-058469	(1, 4), (1, 6), (5, 4)	0	0	0
1689	0.0045419	101.38	116.55	123.62	178.04	114.26	144.64	TA1-238615	Info	TA1-238615	(1, 4), (2, 4), (5, 4)	0	0	0
1690	0.0045555	1697.51	1652.82	1469.15	1908.23	1727.77	2139.71	TA1-126061	Info	TA1-126061	(2, 6), (3, 4), (3, 6)	0	0	0
1691	0.0045565	680.71	600.73	661.05	444.24	599.75	447.48	TA1-204286	Info	TA1-204286	(4, 1), (6, 1), (4, 3), (6, 3)	0	1	1
1692	0.0045714	392.57	326.05	343.07	231.89	375.77	265.53	TA2-193760	Info	TA2-193760	(4, 1), (4, 3), (4, 5)	0	1	1
1693	0.004572	11019.7	6953.49	6700.96	9485.84	10722.3	12289.4	TA2-055405	Info	TA2-055405	(3, 1), (2, 6), (3, 6)	0	0	0
1694	0.0045722	281.26	327.49	284.15	325.74	291.74	348.01	TA1-069132	Info	TA1-069132	(1, 6), (3, 6), (5, 6)	0	1	1
1695	0.0045765	6964.47	2986.7	4878.93	8401.27	5095.19	7661.36	TA1-103406	Info	TA1-103406	(2, 1), (2, 4), (2, 6)	0	0	0
1696	0.0045766	339.26	240.19	233.33	317.54	334.37	292.23	TA1-042802	Info	TA1-042802	(2, 1), (3, 1), (2, 5), (3, 5)	0	0	0
1697	0.0045924	6704.35	4796.14	5313.99	3408.34	5507.61	4007.14	TA1-075558	Info	TA1-075558	(4, 1), (6, 1), (4, 5)	0	1	1
1698	0.0045939	285.65	499.7	526.67	476.02	507.2	448.87	TA2-180521	Info	TA2-180521	(1, 2), (1, 3), (1, 4), (1, 5), (1, 6)	0	1	1
1699	0.0046236	572.75	430.79	446.47	545.77	489.62	553.17	TA2-160656	Info	TA2-160656	(2, 1), (3, 1), (2, 4), (2, 6)	0	0	0
1700	0.0046242	4552.34	2930.54	3084.15	2769.05	3439.79	3194.55	TA1-148929	Info	TA1-148929	(2, 1), (3, 1), (4, 1), (6, 1)	0	1	1
1701	0.0046299	80.39	131.33	141.44	118.75	110.69	99.21	TA1-186128	Info	TA1-186128	(1, 2), (1, 3), (1, 4)	0	1	1
1702	0.0046365	1106.89	742.67	675.63	699.58	805.46	825.61	TA1-203580	Info	TA1-203580	(2, 1), (3, 1), (4, 1)	0	1	1
1703	0.0046674	171.05	174.06	192.94	239.06	183.15	312.69	TA2-141794	Info	TA2-141794	(1, 6), (2, 6), (3, 6), (5, 6)	0	0	0
1704	0.0046799	159.7	194.82	195.85	308.29	246.74	315.03	TA1-064700	Info	TA1-064700	(1, 4), (1, 6)	0	1	1
1705	0.0046865	742.09	580.35	540.51	877.06	883.54	866.38	TA2-193869	Info	TA2-193869	(3, 4), (3, 5), (3, 6)	0	0	0
1706	0.0046975	3519.2	2884.03	2593.58	1930.57	2847.04	2175.52	TA2-204499	Info	TA2-204499	(4, 1), (6, 1)	0	0	0
1707	0.0046991	382.79	365.97	363.44	299.54	438.57	306.11	TA1-180922	Info	TA1-180922	(4, 5), (6, 5)	1	1	2	TA1-180922
1708	0.0047056	668.98	576.38	552.48	715.42	683.62	778.93	TA2-143633	Info	TA2-143633	(2, 6), (3, 4), (3, 6)	0	1	1
1709	0.0047141	327.12	532.96	388.3	763.44	532.53	783.32	TA1-012579	Info	TA1-012579	(1, 4), (1, 6), (3, 4), (3, 6)	0	1	1
1710	0.0047316	187.1	261.55	259.68	301.51	239.97	303.67	TA2-047280	Info	TA2-047280	(1, 4), (1, 6)	0	0	0
1711	0.0047317	422.39	363.18	455.3	307.97	454.51	339.81	TA2-034454	Info	TA2-034454	(4, 1), (4, 3), (4, 5)	0	1	1
1712	0.0047449	29708.6	21267.5	21400.5	16142.5	21006.1	20707	TA1-026380	Info	TA1-026380	(4, 1)	0	1	1
1713	0.0047481	115.64	141.22	159.27	172.31	173.51	151.97	TA2-173283	Info	TA2-173283	(1, 3), (1, 4), (1, 5)	0	0	0
1714	0.0047508	731.82	688.53	623.9	556.8	660.38	546.12	TA1-147629	Info	TA1-147629	(4, 1), (6, 1), (6, 2)	0	0	0
1715	0.0047573	799.69	1067.3	1017.33	964.83	804.51	1105.09	TA1-157398	Info	TA1-157398	(1, 2), (1, 6), (5, 2), (5, 6)	0	0	0
1716	0.0047617	4531.05	4965.85	5673.51	6956.4	5444.69	7657.33	TA2-046108	Info	TA2-046108	(1, 4), (1, 6), (2, 6)	0	0	0
1717	0.0047658	1275.22	1124.48	1256.28	813.22	1152.87	847.51	TA2-022146	Info	TA2-022146	(4, 1), (6, 1), (4, 3), (6, 3)	0	1	1
1718	0.0047735	234.9	266.4	346.56	381.83	360.57	363.06	TA1-113828	Info	TA1-113828	(1, 3), (1, 4), (1, 5), (1, 6)	0	0	0
1719	0.0047757	208.96	244.12	256.49	205.47	273.89	214.95	TA1-113210	Info	TA1-113210	(1, 5), (4, 5), (6, 5)	0	0	0
1720	0.0047825	63.19	112	115.44	137.06	96.42	103.03	TA1-033742	Info	TA1-033742	(1, 2), (1, 3), (1, 4)	0	1	1
1721	0.0047827	195.7	246.96	260.03	306.49	217.96	272.63	TA2-152078	Info	TA2-152078	(1, 4), (1, 6), (5, 4)	1	1	2	TA2-152078
1722	0.0047867	756.65	651.98	664.29	447.39	614.01	504.81	TA2-006059	Info	TA2-006059	(4, 1), (6, 1), (4, 2), (4, 3)	0	0	0
1723	0.0047925	182.11	175.21	202.82	132.17	234.68	120.31	TA2-143365	Info	TA2-143365	(6, 3), (4, 5), (6, 5)	0	1	1
1724	0.0047948	718.88	980.72	1060.2	755.78	903.92	793.65	TA2-047290	Info	TA2-047290	(1, 2), (1, 3), (4, 3)	1	0	1	TA2-047290	TA2-047290
1725	0.0048001	874.13	1171.16	1278.1	977.59	1042.72	1024.03	TA1-047018	Info	TA1-047018	(1, 2), (1, 3), (4, 3)	0	0	0
1726	0.0048035	6696.84	5257.03	4909.45	3796.96	4927.13	4973.49	TA1-131087	Info	TA1-131087	(4, 1)	0	1	1
1727	0.0048313	43673.1	34585.3	27562.8	26956.1	27363.9	28500.6	TA2-073030	Info	TA2-073030	(3, 1), (4, 1), (5, 1), (6, 1)	0	1	1
1728	0.0048366	10340.5	7648.76	7402.29	6121.92	7749.36	6843.6	TA1-096726	Info	TA1-096726	(4, 1), (6, 1)	1	1	2	TA1-096726
1729	0.0048472	242.82	296.5	308.95	226.03	285.99	245.76	TA2-174752	Info	TA2-174752	(4, 2), (4, 3)	0	0	0
1730	0.0048475	414.22	734.56	523.14	608.29	584.79	522.61	TA2-203625	Info	TA2-203625	(1, 2), (1, 4)	0	0	0
1731	0.0048491	9575.44	5292.32	4454.67	7185.77	7874.98	7811.7	TA1-104055	Info	TA1-104055	(2, 1), (3, 1), (3, 5), (3, 6)	0	0	0
1732	0.0048549	96.81	158.13	126.42	196.2	134.81	198.03	TA1-240082	Info	TA1-240082	(1, 4), (1, 6)	0	1	1
1733	0.0048622	204.13	243.54	247.85	240.32	330.12	235.82	TA1-053751	Info	TA1-053751	(1, 5), (2, 5), (4, 5), (6, 5)	0	0	0
1734	0.0048627	1355.76	1958.83	1789.97	2406.61	2244.07	2420.64	TA2-015829	Info	TA2-015829	(1, 4), (1, 5), (1, 6)	0	0	0
1735	0.00487	325.32	435.12	465.98	483.18	412.65	502.6	TA1-198586	Info	TA1-198586	(1, 3), (1, 4), (1, 6)	0	0	0
1736	0.0048721	6353.46	4960.42	5052.6	3896.37	4733.65	3433.28	TA1-127008	Info	TA1-127008	(4, 1), (6, 1)	0	1	1
1737	0.0048723	5342.43	4535.29	4383.97	3820.93	4477.95	3516	TA2-185098	Info	TA2-185098	(4, 1), (6, 1)	0	0	0
1738	0.004875	188.77	161.17	194.24	226.22	163.24	238.9	TA2-038455	Info	TA2-038455	(2, 4), (2, 6), (5, 4), (5, 6)	0	0	0
1739	0.0048796	10240.7	5243.01	5653.3	6087.67	7451.27	7216.96	TA2-171320	Info	TA2-171320	(2, 1), (3, 1), (4, 1)	0	0	0
1740	0.0048807	3744.74	3122.22	3041.24	2505.98	2936.59	2349.55	TA2-009350	Info	TA2-009350	(4, 1), (6, 1)	0	1	1
1741	0.0048934	128.04	166.08	188.32	149.43	183.94	126.42	TA1-182255	Info	TA1-182255	(1, 3), (1, 5), (6, 3), (6, 5)	0	0	0
1742	0.0048989	251.43	267.33	292.73	333.02	312.92	355.36	TA2-144166	Info	TA2-144166	(1, 4), (1, 6), (2, 6)	0	0	0
1743	0.0049026	317.16	311.37	271.69	307.57	155.92	233.37	TA1-143595	Info	TA1-143595	(5, 1), (5, 2), (5, 3), (5, 4)	0	1	1
1744	0.0049037	425.63	233.61	263.98	596.75	278.69	715	TA2-002299	Info	TA2-002299	(2, 4), (2, 6), (3, 6), (5, 6)	0	0	0
1745	0.0049108	544.18	754.86	700.23	1060.39	691	1138.29	TA1-158991	Info	TA1-158991	(1, 4), (1, 6)	0	1	1
1746	0.0049121	25602.3	15932.2	14900.1	13506.8	17858.3	15457.8	TA2-016717	Info	TA2-016717	(2, 1), (3, 1), (4, 1), (6, 1)	0	0	0
1747	0.0049195	2458.72	2417.05	2439.92	3590.52	2380.2	4426.69	TA2-010882	Info	TA2-010882	(1, 6), (2, 6), (3, 6), (5, 6)	0	0	0
1748	0.0049232	3113.93	3621.52	3274.46	2010.32	3239.2	2601.19	TA1-158037	Info	TA1-158037	(4, 1), (4, 2), (4, 3), (4, 5)	0	0	0
1749	0.004939	2019.63	1528.6	1430.45	1337.17	1615.57	1384.17	TA1-198071	Info	TA1-198071	(3, 1), (4, 1), (6, 1)	0	1	1
1750	0.0049484	40816.2	30825.9	29627.7	23234.1	29241.8	24132.9	TA2-179228	Info	TA2-179228	(4, 1), (6, 1)	0	1	1
1751	0.0049502	324.73	312.34	289.17	378.2	284.83	604.42	TA2-100266	Info	TA2-100266	(1, 6), (2, 6), (3, 6), (5, 6)	0	0	0
1752	0.0049543	1698.34	1627.57	1623.66	1310.38	1644.51	1290.06	TA2-188374	Info	TA2-188374	(4, 1), (6, 1), (6, 5)	0	0	0
1753	0.004955	560.66	816.04	796.83	636.66	636.45	625.06	TA2-152111	Info	TA2-152111	(1, 2), (1, 3)	0	0	0
1754	0.0049583	8885.25	6599.22	5432.62	6816.77	5746.93	7752.4	TA2-157314	Info	TA2-157314	(3, 1), (5, 1), (3, 6)	0	1	1
1755	0.0049632	217.04	259.4	239.08	206.64	219.92	135.56	TA1-165419	Info	TA1-165419	(6, 1), (6, 2), (6, 3), (6, 5)	0	0	0
1756	0.0049701	437.67	262.08	327.1	270.89	422.61	256.07	TA2-181806	Info	TA2-181806	(2, 1), (4, 1), (6, 1), (2, 5), (6, 5)	0	0	0
1757	0.0049768	357.78	543.43	431.06	688.36	456.78	684.87	TA2-110565	Info	TA2-110565	(1, 4), (1, 6)	1	1	2	TA2-110565
1758	0.0049945	474.83	418.72	539.97	696.4	553.08	709.13	TA2-068242	Info	TA2-068242	(1, 6), (2, 4), (2, 6)	0	0	0
View expression of significant genes
View clustered heatmap of significant genes
View dynamic parallel coordinate plot of significant genes
Filtering parameters:
R version 2.13.2 (2011-09-30)
Name of the project file: TNTspike.xls
Time of the analysis: Thu Dec 01 15:17:34 2011
BRB-ArrayTools Version: 4.2.0 - Stable Release (October 2011)
User used his own gene identifiers for annotation.
Spot Filters: OFF
Average the replicate spots within an array: OFF
Normalization:
Normalize (center) each array using Target-Percentile normalization. Percentile: 50 TargetIntensity: 500
Exclude a gene under any of the following conditions:
Percent of data missing or filtered out exceeds 50 %
Gene Subsets: OFF

## Sheet: RepeatD4
HELP
Contents
Description of the problem
Genes which are differentially expressed among classes
View expression of significant genes
View clustered heatmap of significant genes
View dynamic parallel coordinate plot of significant genes
Filtering parameters
Description of the problem:
Number of classes: 4
Number of genes that passed filtering criteria: 15268
Type of univariate test used: F-test
Class variable : RD4
Multivariate Permutations test was computed based on 12870 random permutations
Confidence level of false discovery rate assessment: 80 %
Maximum allowed proportion of false-positive genes: 0.1
Genes which are differentially expressed among classes:
Number of significant genes by controlling the proportion of false positive genes: 886
Table 1 - Sorted by p-value of the univariate test.
Class 1: RD4; Class 2: RD4-12; Class 3: RD4-24; Class 4: RD4-6.
With probability of 80% the first 886 genes contain no more than 10% of false discoveries.
The 'Pairwise significant' column shows pairs of classes with significantly different gene expression at alpha = 0.01 . Class labels in a pair are ordered (ascending) by their averaged gene expression.
	Parametric p-value	Geom mean of intensities in class 1	Geom mean of intensities in class 2	Geom mean of intensities in class 3	Geom mean of intensities in class 4	UniqueID	Anno-	Symbol	Pairwise significant
							tations
1	< 1e-07	158.53	282.57	249.57	259.17	TA1-052529	Info	TA1-052529	(1, 2), (1, 3), (1, 4)
2	< 1e-07	2038.88	1476.49	1050.54	1117.6	TA2-058673	Info	TA2-058673	(2, 1), (3, 1), (4, 1), (3, 2), (4, 2)
3	< 1e-07	722.25	1223.82	1098.28	1281.98	TA2-046219	Info	TA2-046219	(1, 2), (1, 3), (1, 4)
4	< 1e-07	966.27	1570.8	1464.36	1638.21	TA1-059210	Info	TA1-059210	(1, 2), (1, 3), (1, 4)
5	< 1e-07	1340.33	730.25	765.68	835.25	TA1-147145	Info	TA1-147145	(2, 1), (3, 1), (4, 1)
6	< 1e-07	1673.52	1327.17	1122.4	1075.57	TA1-022442	Info	TA1-022442	(2, 1), (3, 1), (4, 1), (3, 2), (4, 2)
7	< 1e-07	473.19	824.97	721.01	878.96	TA2-085293	Info	TA2-085293	(1, 2), (1, 3), (1, 4)
8	< 1e-07	2650.84	1464.24	1458.26	1608.14	TA2-056405	Info	TA2-056405	(2, 1), (3, 1), (4, 1)
9	< 1e-07	227.6	120.43	140.68	132.18	TA1-000564	Info	TA1-000564	(2, 1), (3, 1), (4, 1)
10	1e-07	560.56	260.74	260.32	284.96	TA1-205269	Info	TA1-205269	(2, 1), (3, 1), (4, 1)
11	1e-07	728.43	541.21	592.03	564.04	TA1-115972	Info	TA1-115972	(2, 1), (3, 1), (4, 1)
12	1e-07	939.55	343.6	250.82	413.96	TA2-145309	Info	TA2-145309	(2, 1), (3, 1), (4, 1), (3, 4)
13	1e-07	726.94	1351.07	1177.81	1444.94	TA2-172116	Info	TA2-172116	(1, 2), (1, 3), (1, 4)
14	2e-07	104.92	184.37	156.38	165.79	TA2-199328	Info	TA2-199328	(1, 2), (1, 3), (1, 4)
15	2e-07	548.52	624.42	287.74	958.59	TA1-171099	Info	TA1-171099	(3, 1), (1, 4), (3, 2), (2, 4), (3, 4)
16	2e-07	610.37	399.95	337.52	371.25	TA1-158652	Info	TA1-158652	(2, 1), (3, 1), (4, 1)
17	3e-07	396.43	190.54	231.34	186.99	TA2-118209	Info	TA2-118209	(2, 1), (3, 1), (4, 1)
18	3e-07	2162.32	4689.98	4039.33	4047.32	TA2-039584	Info	TA2-039584	(1, 2), (1, 3), (1, 4)
19	3e-07	71.21	132.64	92.64	92.88	TA2-092502	Info	TA2-092502	(1, 2), (1, 3), (1, 4), (3, 2), (4, 2)
20	3e-07	721.19	934.02	803.45	881.4	TA1-166099	Info	TA1-166099	(1, 2), (1, 3), (1, 4), (3, 2)
21	4e-07	304.65	120.11	162.3	157.97	TA1-026013	Info	TA1-026013	(2, 1), (3, 1), (4, 1)
22	4e-07	570.73	818.8	733.83	885.25	TA2-090604	Info	TA2-090604	(1, 2), (1, 3), (1, 4), (3, 4)
23	5e-07	669	349.09	193.03	317.08	TA2-005815	Info	TA2-005815	(2, 1), (3, 1), (4, 1), (3, 2), (3, 4)
24	5e-07	114.85	184.06	198.25	173.77	TA1-181700	Info	TA1-181700	(1, 2), (1, 3), (1, 4)
25	5e-07	167.08	218.1	210.32	255.74	TA2-081089	Info	TA2-081089	(1, 2), (1, 3), (1, 4), (2, 4), (3, 4)
26	6e-07	2447.54	3925.74	3713.78	4011.1	TA1-144839	Info	TA1-144839	(1, 2), (1, 3), (1, 4)
27	6e-07	791.85	1079.18	927.59	1048.34	TA2-079868	Info	TA2-079868	(1, 2), (1, 3), (1, 4), (3, 2)
28	8e-07	168.38	106.46	103.6	107.17	TA2-150930	Info	TA2-150930	(2, 1), (3, 1), (4, 1)
29	8e-07	285.49	394.41	357.43	366.68	TA1-046995	Info	TA1-046995	(1, 2), (1, 3), (1, 4)
30	1.1e-06	525.54	267.63	312.31	254.02	TA2-186814	Info	TA2-186814	(2, 1), (3, 1), (4, 1)
31	1.4e-06	923.91	669.65	570.99	569.12	TA1-233171	Info	TA1-233171	(2, 1), (3, 1), (4, 1)
32	1.9e-06	655.51	403.42	499.69	424.95	TA1-075123	Info	TA1-075123	(2, 1), (3, 1), (4, 1), (2, 3)
33	2.3e-06	922.85	652.01	624.37	574.61	TA1-059846	Info	TA1-059846	(2, 1), (3, 1), (4, 1)
34	3e-06	210.51	367.52	320.99	330.28	TA1-028935	Info	TA1-028935	(1, 2), (1, 3), (1, 4)
35	3.1e-06	311.61	800.37	779.56	790.58	TA1-193463	Info	TA1-193463	(1, 2), (1, 3), (1, 4)
36	3.1e-06	280.69	379.58	198.03	268.16	TA2-017746	Info	TA2-017746	(1, 2), (3, 1), (3, 2), (4, 2), (3, 4)
37	3.2e-06	272.75	385.11	377.28	448.47	TA2-059555	Info	TA2-059555	(1, 2), (1, 3), (1, 4)
38	3.3e-06	53.84	95.47	130.9	211.45	TA2-135639	Info	TA2-135639	(1, 2), (1, 3), (1, 4), (2, 4)
39	3.6e-06	167.3	99.8	136.61	102.15	TA1-170651	Info	TA1-170651	(2, 1), (4, 1), (2, 3), (4, 3)
40	3.9e-06	307.21	390.26	367.94	437.7	TA2-032564	Info	TA2-032564	(1, 2), (1, 3), (1, 4), (3, 4)
41	4.2e-06	426.67	299.38	288.85	285.89	TA2-056985	Info	TA2-056985	(2, 1), (3, 1), (4, 1)
42	5e-06	101.47	168.96	163.01	146.89	TA2-132954	Info	TA2-132954	(1, 2), (1, 3), (1, 4)
43	5.1e-06	129.7	110.71	85.3	94.05	TA2-092830	Info	TA2-092830	(3, 1), (4, 1), (3, 2)
44	5.2e-06	1584.24	1057.51	1379.17	1275.02	TA2-030409	Info	TA2-030409	(2, 1), (4, 1), (2, 3), (2, 4)
45	5.2e-06	767.16	431.75	499.04	408.44	TA1-083257	Info	TA1-083257	(2, 1), (3, 1), (4, 1)
46	5.3e-06	612.02	232.47	154.95	248.67	TA2-154217	Info	TA2-154217	(2, 1), (3, 1), (4, 1)
47	5.4e-06	867.87	785.78	517.78	646.6	TA1-107651	Info	TA1-107651	(3, 1), (4, 1), (3, 2)
48	8e-06	8534.59	14677.1	14237.3	13771.1	TA2-010658	Info	TA2-010658	(1, 2), (1, 3), (1, 4)
49	9e-06	575.03	742.07	685.98	821.35	TA2-114212	Info	TA2-114212	(1, 2), (1, 3), (1, 4), (3, 4)
50	9.1e-06	376.58	188.42	246.49	201.66	TA1-009077	Info	TA1-009077	(2, 1), (3, 1), (4, 1)
51	1.09e-05	621.65	1160.78	1138.2	1102.28	TA2-155098	Info	TA2-155098	(1, 2), (1, 3), (1, 4)
52	1.13e-05	229.77	129.74	128.71	150.37	TA1-217307	Info	TA1-217307	(2, 1), (3, 1), (4, 1)
53	1.13e-05	1021.16	682.21	689.14	546.98	TA2-033746	Info	TA2-033746	(2, 1), (3, 1), (4, 1)
54	1.23e-05	186.59	209.83	180.64	343.94	TA1-037143	Info	TA1-037143	(1, 4), (2, 4), (3, 4)
55	1.23e-05	5512.85	8731.59	8467.18	8642.42	TA1-009133	Info	TA1-009133	(1, 2), (1, 3), (1, 4)
56	1.24e-05	431.35	305.1	271.42	293.06	TA2-187043	Info	TA2-187043	(2, 1), (3, 1), (4, 1)
57	1.31e-05	2127.75	1715.6	1327.65	1583.38	TA2-210040	Info	TA2-210040	(2, 1), (3, 1), (4, 1), (3, 2)
58	1.31e-05	664.86	918.8	812.76	976.72	TA2-047290	Info	TA2-047290	(1, 2), (1, 3), (1, 4), (3, 4)
59	1.34e-05	39.87	193.11	128.82	205.48	TA2-033453	Info	TA2-033453	(1, 2), (1, 3), (1, 4)
60	1.45e-05	1207.01	2089.9	2039.94	1837.75	TA1-208104	Info	TA1-208104	(1, 2), (1, 3), (1, 4)
61	1.49e-05	1201.97	534.28	834.5	523.53	TA1-050410	Info	TA1-050410	(2, 1), (4, 1), (2, 3), (4, 3)
62	1.55e-05	1323.78	940.13	876.12	899.25	TA1-017276	Info	TA1-017276	(2, 1), (3, 1), (4, 1)
63	1.66e-05	401.87	663.48	551.99	514.3	TA2-158669	Info	TA2-158669	(1, 2), (1, 3), (1, 4), (4, 2)
64	1.69e-05	253.13	579.3	560.29	792.43	TA2-139945	Info	TA2-139945	(1, 2), (1, 3), (1, 4)
65	1.74e-05	2627.37	6247.59	5054.4	6073.75	TA1-113635	Info	TA1-113635	(1, 2), (1, 3), (1, 4)
66	1.84e-05	1394.09	1116.08	1008.47	1012.35	TA1-098675	Info	TA1-098675	(2, 1), (3, 1), (4, 1)
67	1.99e-05	287.01	184.52	228.35	181.41	TA2-015469	Info	TA2-015469	(2, 1), (4, 1)
68	2.06e-05	864.78	443.07	349.25	498.69	TA1-101479	Info	TA1-101479	(2, 1), (3, 1), (4, 1)
69	2.09e-05	326.31	245	247.67	296.08	TA2-133427	Info	TA2-133427	(2, 1), (3, 1), (2, 4), (3, 4)
70	2.17e-05	2864.63	1625.74	1953.56	1802.65	TA1-201679	Info	TA1-201679	(2, 1), (3, 1), (4, 1)
71	2.29e-05	106.16	32.86	41.24	44.06	TA2-146300	Info	TA2-146300	(2, 1), (3, 1), (4, 1)
72	2.35e-05	970.71	1349.68	1299.55	1302.97	TA1-122763	Info	TA1-122763	(1, 2), (1, 3), (1, 4)
73	2.4e-05	265.27	629.67	550.2	503.44	TA1-184000	Info	TA1-184000	(1, 2), (1, 3), (1, 4)
74	2.41e-05	631.41	364.04	415.94	365.97	TA2-155163	Info	TA2-155163	(2, 1), (3, 1), (4, 1)
75	2.42e-05	962.43	1338.83	1305.69	1353.88	TA1-126665	Info	TA1-126665	(1, 2), (1, 3), (1, 4)
76	2.6e-05	166.6	124.88	120.71	109.96	TA1-044164	Info	TA1-044164	(2, 1), (3, 1), (4, 1)
77	2.74e-05	2934.29	4526.03	4139.47	4553.29	TA2-081772	Info	TA2-081772	(1, 2), (1, 3), (1, 4)
78	2.79e-05	170.06	94.87	114.01	109.23	TA2-170958	Info	TA2-170958	(2, 1), (3, 1), (4, 1)
79	3.02e-05	341.59	222.44	249.47	237.37	TA2-058216	Info	TA2-058216	(2, 1), (3, 1), (4, 1)
80	3.11e-05	285.41	390.37	400.07	363.22	TA2-110471	Info	TA2-110471	(1, 2), (1, 3), (1, 4)
81	3.17e-05	797.39	663.39	439.03	622.49	TA2-113397	Info	TA2-113397	(3, 1), (3, 2), (3, 4)
82	3.28e-05	172.89	94.65	103.08	133.19	TA1-092182	Info	TA1-092182	(2, 1), (3, 1), (2, 4)
83	3.37e-05	436.61	288.27	184.43	256.66	TA2-001762	Info	TA2-001762	(2, 1), (3, 1), (4, 1), (3, 2)
84	3.64e-05	150.21	87.31	123.39	104.07	TA2-185752	Info	TA2-185752	(2, 1), (4, 1), (2, 3)
85	3.67e-05	587.67	803.14	696.82	863.93	TA1-183464	Info	TA1-183464	(1, 2), (1, 4), (3, 4)
86	3.71e-05	309.83	226.86	211.73	233.11	TA1-134669	Info	TA1-134669	(2, 1), (3, 1), (4, 1)
87	3.76e-05	99.97	200.53	101.09	156.53	TA2-177738	Info	TA2-177738	(1, 2), (1, 4), (3, 2), (3, 4)
88	3.99e-05	344.71	485.37	542.92	589.21	TA1-087657	Info	TA1-087657	(1, 2), (1, 3), (1, 4)
89	4.1e-05	2763.82	4142.39	3972.71	4404.66	TA1-023824	Info	TA1-023824	(1, 2), (1, 3), (1, 4)
90	4.31e-05	476.16	678.01	711.24	728.42	TA1-167522	Info	TA1-167522	(1, 2), (1, 3), (1, 4)
91	4.31e-05	393.45	175.57	333	275.65	TA2-001261	Info	TA2-001261	(2, 1), (2, 3), (2, 4)
92	4.38e-05	319.9	511.2	423.25	575.33	TA2-149986	Info	TA2-149986	(1, 2), (1, 4), (3, 4)
93	4.43e-05	568.1	795.89	644.94	751.2	TA2-037774	Info	TA2-037774	(1, 2), (1, 4), (3, 2)
94	4.67e-05	545.63	831.03	758.43	847.23	TA1-153822	Info	TA1-153822	(1, 2), (1, 3), (1, 4)
95	4.72e-05	178.28	109.78	143.9	119.97	TA2-167807	Info	TA2-167807	(2, 1), (4, 1), (2, 3)
96	4.77e-05	321.34	212.48	284.95	230.23	TA1-162137	Info	TA1-162137	(2, 1), (4, 1), (2, 3)
97	4.83e-05	1399.38	689.17	484.9	738.7	TA2-011362	Info	TA2-011362	(2, 1), (3, 1), (4, 1)
98	4.85e-05	608.3	1340.63	1426.29	2108.49	TA1-194525	Info	TA1-194525	(1, 2), (1, 3), (1, 4)
99	4.89e-05	706.78	468.82	544.38	512.76	TA1-012907	Info	TA1-012907	(2, 1), (3, 1), (4, 1)
100	4.97e-05	145.02	89.14	108.86	99.57	TA1-086892	Info	TA1-086892	(2, 1), (3, 1), (4, 1)
101	4.97e-05	165.61	136.42	96.43	113.56	TA2-027659	Info	TA2-027659	(3, 1), (4, 1), (3, 2)
102	5.07e-05	6175.99	10617.3	9963.61	10844.2	TA1-154172	Info	TA1-154172	(1, 2), (1, 3), (1, 4)
103	5.19e-05	800.74	1315.12	1195.92	1221.37	TA1-011234	Info	TA1-011234	(1, 2), (1, 3), (1, 4)
104	5.24e-05	747.63	405.33	539.79	390.69	TA2-180108	Info	TA2-180108	(2, 1), (4, 1)
105	5.35e-05	170.87	214.47	211.46	238.29	TA1-181500	Info	TA1-181500	(1, 2), (1, 3), (1, 4)
106	5.55e-05	1156.34	1254.42	799.09	1346.68	TA1-109471	Info	TA1-109471	(3, 1), (3, 2), (3, 4)
107	5.73e-05	224.75	295.83	275.74	292.39	TA1-156932	Info	TA1-156932	(1, 2), (1, 3), (1, 4)
108	5.9e-05	272.13	390.08	356.76	412.31	TA2-107837	Info	TA2-107837	(1, 2), (1, 3), (1, 4)
109	6.15e-05	1080.35	820.81	773.33	792.28	TA2-060775	Info	TA2-060775	(2, 1), (3, 1), (4, 1)
110	6.51e-05	16362.9	25017.2	22160.7	21512.8	TA2-130692	Info	TA2-130692	(1, 2), (1, 3), (1, 4)
111	6.56e-05	666.84	621.88	421.29	547.74	TA1-037260	Info	TA1-037260	(3, 1), (3, 2), (3, 4)
112	6.87e-05	11809.4	22662.6	18600.5	21498.7	TA1-056351	Info	TA1-056351	(1, 2), (1, 3), (1, 4)
113	6.92e-05	959.54	1258.72	1140.04	1316.37	TA2-024929	Info	TA2-024929	(1, 2), (1, 3), (1, 4)
114	6.99e-05	424.19	323.73	308.82	319.42	TA1-018020	Info	TA1-018020	(2, 1), (3, 1), (4, 1)
115	7.01e-05	1357.58	1822.46	1863.73	1480.12	TA1-161195	Info	TA1-161195	(1, 2), (1, 3), (4, 2), (4, 3)
116	7.1e-05	112.97	181.69	163.84	181.6	TA2-163794	Info	TA2-163794	(1, 2), (1, 3), (1, 4)
117	7.19e-05	848.03	744.43	597.33	652.69	TA1-131094	Info	TA1-131094	(3, 1), (4, 1), (3, 2)
118	7.2e-05	275.63	170.55	248.71	226.47	TA2-003238	Info	TA2-003238	(2, 1), (2, 3), (2, 4)
119	7.35e-05	2971.99	4503.03	3887.65	4436.07	TA2-078393	Info	TA2-078393	(1, 2), (1, 3), (1, 4)
120	7.36e-05	209.47	281.86	255.26	231.75	TA1-199007	Info	TA1-199007	(1, 2), (1, 3), (4, 2)
121	7.38e-05	231.62	107.81	362.44	71.94	TA1-135823	Info	TA1-135823	(4, 1), (2, 3), (4, 3)
122	7.39e-05	452.02	526.4	319.9	510.84	TA1-116312	Info	TA1-116312	(3, 1), (3, 2), (3, 4)
123	7.56e-05	275.97	168.92	161.53	170.53	TA1-023467	Info	TA1-023467	(2, 1), (3, 1), (4, 1)
124	7.56e-05	434.8	184.51	292.7	268.77	TA2-051560	Info	TA2-051560	(2, 1), (4, 1), (2, 3)
125	7.74e-05	1547.9	2301.44	2388.69	3016.18	TA2-152239	Info	TA2-152239	(1, 2), (1, 3), (1, 4)
126	7.98e-05	1932.53	1291.11	1582.17	1287.05	TA1-229019	Info	TA1-229019	(2, 1), (4, 1)
127	8.19e-05	2431.14	1461.67	1112.98	1250	TA2-074632	Info	TA2-074632	(2, 1), (3, 1), (4, 1)
128	8.42e-05	163.01	189.45	87.42	161.08	TA2-029795	Info	TA2-029795	(3, 1), (3, 2), (3, 4)
129	8.59e-05	1795.87	1092	891.42	1227.24	TA2-037706	Info	TA2-037706	(2, 1), (3, 1), (4, 1)
130	8.9e-05	415.6	295.41	141.63	281.61	TA1-019102	Info	TA1-019102	(3, 1), (3, 2), (3, 4)
131	9.05e-05	346.78	484.03	270.61	367.08	TA2-202797	Info	TA2-202797	(1, 2), (3, 2), (3, 4)
132	9.18e-05	220.23	126.05	109.45	141.9	TA2-057635	Info	TA2-057635	(2, 1), (3, 1), (4, 1)
133	9.57e-05	244.38	377.24	290.06	361.67	TA2-146562	Info	TA2-146562	(1, 2), (1, 4), (3, 2)
134	9.68e-05	2278.75	3889.62	3950.73	3383.85	TA1-013811	Info	TA1-013811	(1, 2), (1, 3), (1, 4)
135	9.7e-05	1322.2	668.77	563.27	650.03	TA1-011551	Info	TA1-011551	(2, 1), (3, 1), (4, 1)
136	0.0001019	191.45	255.95	251.18	239.92	TA2-124451	Info	TA2-124451	(1, 2), (1, 3), (1, 4)
137	0.0001022	607.67	381.4	418.6	327.12	TA1-031347	Info	TA1-031347	(2, 1), (3, 1), (4, 1)
138	0.0001029	13316	19685.5	19372.2	20228.5	TA2-126858	Info	TA2-126858	(1, 2), (1, 3), (1, 4)
139	0.0001029	487.28	677.52	520.46	528.36	TA1-180858	Info	TA1-180858	(1, 2), (3, 2), (4, 2)
140	0.0001056	171.48	103.24	142.49	129.33	TA1-031044	Info	TA1-031044	(2, 1), (4, 1), (2, 3)
141	0.000107	411.69	570.69	482.35	555.64	TA1-193237	Info	TA1-193237	(1, 2), (1, 4)
142	0.0001076	12174.1	20838.3	19394.5	20836.7	TA1-132463	Info	TA1-132463	(1, 2), (1, 3), (1, 4)
143	0.0001078	2266.89	3266.93	2616.29	3805.18	TA1-176154	Info	TA1-176154	(1, 2), (1, 4), (3, 4)
144	0.0001093	513.62	418.74	349.84	382.97	TA2-107478	Info	TA2-107478	(2, 1), (3, 1), (4, 1)
145	0.000115	5154.75	7358.95	6912.18	7447.32	TA1-169445	Info	TA1-169445	(1, 2), (1, 3), (1, 4)
146	0.0001151	285.5	131.7	204.16	184.48	TA1-057430	Info	TA1-057430	(2, 1), (4, 1), (2, 3)
147	0.0001161	514.19	942.02	831.64	1301.82	TA1-174035	Info	TA1-174035	(1, 2), (1, 3), (1, 4)
148	0.0001183	348.46	524.24	468.09	460.64	TA2-174059	Info	TA2-174059	(1, 2), (1, 3), (1, 4)
149	0.0001227	6639.13	11280.6	9264.24	9259.74	TA2-173593	Info	TA2-173593	(1, 2), (1, 3), (1, 4)
150	0.0001247	426.01	768.37	591.71	776.21	TA1-190267	Info	TA1-190267	(1, 2), (1, 4)
151	0.0001295	199.03	263.71	179.55	414.87	TA1-026215	Info	TA1-026215	(1, 4), (3, 4)
152	0.0001331	418.39	381.93	311.87	527.56	TA1-173531	Info	TA1-173531	(3, 1), (2, 4), (3, 4)
153	0.0001341	8666.15	12869.4	12694.7	11463	TA1-054344	Info	TA1-054344	(1, 2), (1, 3), (1, 4)
154	0.0001343	114.16	72.16	100.33	75.91	TA1-057543	Info	TA1-057543	(2, 1), (4, 1), (2, 3), (4, 3)
155	0.0001348	220.79	378.67	270.05	331.4	TA2-187767	Info	TA2-187767	(1, 2), (1, 4), (3, 2)
156	0.000137	115.85	179.73	185.73	183.54	TA2-008940	Info	TA2-008940	(1, 2), (1, 3), (1, 4)
157	0.0001404	757.49	927.08	1139.58	1177.75	TA2-158951	Info	TA2-158951	(1, 3), (1, 4)
158	0.000142	265.19	169.02	176.16	136.91	TA2-025234	Info	TA2-025234	(2, 1), (3, 1), (4, 1)
159	0.0001434	800.86	1072.77	1240.53	1281.6	TA2-037131	Info	TA2-037131	(1, 2), (1, 3), (1, 4)
160	0.0001443	723.57	536.7	734.55	311.86	TA1-081266	Info	TA1-081266	(4, 1), (4, 2), (4, 3)
161	0.0001444	3036.96	1588.1	1246.2	2039.13	TA2-170244	Info	TA2-170244	(2, 1), (3, 1), (3, 4)
162	0.0001478	338.66	560.05	500.32	563.1	TA2-088796	Info	TA2-088796	(1, 2), (1, 3), (1, 4)
163	0.0001488	4913.29	10246.3	9551.17	11347.2	TA2-032940	Info	TA2-032940	(1, 2), (1, 3), (1, 4)
164	0.0001501	295.31	493.39	483.59	417.54	TA1-042053	Info	TA1-042053	(1, 2), (1, 3), (1, 4)
165	0.000151	626.36	385.51	312.27	375.46	TA1-176485	Info	TA1-176485	(2, 1), (3, 1), (4, 1)
166	0.0001564	574.68	293.44	665.08	636.55	TA2-194155	Info	TA2-194155	(2, 1), (2, 3), (2, 4)
167	0.0001594	289.37	371.36	354.65	387.86	TA1-086996	Info	TA1-086996	(1, 2), (1, 3), (1, 4)
168	0.0001604	198.3	120	146.77	127.68	TA2-061741	Info	TA2-061741	(2, 1), (3, 1), (4, 1)
169	0.0001643	529.1	446.31	382.82	382.74	TA2-078175	Info	TA2-078175	(3, 1), (4, 1)
170	0.000165	351.03	245.59	258.41	244.82	TA1-137247	Info	TA1-137247	(2, 1), (3, 1), (4, 1)
171	0.0001652	930.77	802.45	723.01	644.1	TA2-003305	Info	TA2-003305	(3, 1), (4, 1), (4, 2)
172	0.0001669	341.87	258.89	203.82	260.58	TA1-011871	Info	TA1-011871	(2, 1), (3, 1), (4, 1)
173	0.0001669	184.93	111.14	133.92	121.65	TA2-175856	Info	TA2-175856	(2, 1), (3, 1), (4, 1)
174	0.0001738	1007.43	995.79	606.5	1090.72	TA1-012389	Info	TA1-012389	(3, 1), (3, 2), (3, 4)
175	0.000174	295.88	397.47	332.93	354.02	TA2-002977	Info	TA2-002977	(1, 2), (1, 4), (3, 2)
176	0.0001744	131.55	107.48	75.5	75.94	TA2-118816	Info	TA2-118816	(3, 1), (4, 1), (3, 2), (4, 2)
177	0.000175	2229.86	4114.85	3827.5	4376.44	TA2-139028	Info	TA2-139028	(1, 2), (1, 3), (1, 4)
178	0.0001752	377.47	619.8	419.04	604.79	TA1-010176	Info	TA1-010176	(1, 2), (1, 4), (3, 2), (3, 4)
179	0.0001768	953.24	616.16	903.35	724.19	TA2-089963	Info	TA2-089963	(2, 1), (4, 1), (2, 3)
180	0.0001885	413.95	327.75	322.02	263.84	TA2-012119	Info	TA2-012119	(3, 1), (4, 1)
181	0.00019	377.64	268.94	175.93	267.77	TA1-235909	Info	TA1-235909	(3, 1), (3, 2), (3, 4)
182	0.0001904	595.83	785.93	709.93	808.59	TA2-177620	Info	TA2-177620	(1, 2), (1, 4)
183	0.0001994	2861.22	4740.54	3940	3638.53	TA1-192864	Info	TA1-192864	(1, 2), (1, 3)
184	0.000202	6491.33	13355.8	11291.8	12991.5	TA2-011570	Info	TA2-011570	(1, 2), (1, 3), (1, 4)
185	0.0002037	271.57	367.73	280.28	243.49	TA1-010641	Info	TA1-010641	(1, 2), (3, 2), (4, 2)
186	0.0002046	157.71	98.18	139.27	99.09	TA1-067312	Info	TA1-067312	(2, 1), (4, 1), (2, 3), (4, 3)
187	0.0002049	6778.66	2582.12	3045.07	4752.81	TA2-052277	Info	TA2-052277	(2, 1), (3, 1), (2, 4)
188	0.0002057	42.75	70.58	70	119.64	TA1-116272	Info	TA1-116272	(1, 4)
189	0.0002066	652.93	448.54	615.86	464.1	TA1-084021	Info	TA1-084021	(2, 1), (4, 1), (2, 3), (4, 3)
190	0.0002077	931.14	556.63	822.78	349.99	TA2-136191	Info	TA2-136191	(4, 1), (4, 3)
191	0.0002111	205.23	143.19	178.63	148.81	TA1-127314	Info	TA1-127314	(2, 1), (4, 1), (2, 3)
192	0.0002124	4682.4	3461.11	3383.54	3384.08	TA2-044779	Info	TA2-044779	(2, 1), (3, 1), (4, 1)
193	0.0002127	446.53	638.5	579.62	668.22	TA2-080493	Info	TA2-080493	(1, 2), (1, 3), (1, 4)
194	0.0002186	1314.03	892.12	951.25	810.46	TA2-105516	Info	TA2-105516	(2, 1), (3, 1), (4, 1)
195	0.0002191	383.73	521.1	534.95	498.42	TA2-108881	Info	TA2-108881	(1, 2), (1, 3), (1, 4)
196	0.0002192	175.32	338.13	352.52	276.64	TA1-030147	Info	TA1-030147	(1, 2), (1, 3), (1, 4)
197	0.0002208	6225.42	13193.6	9916.58	9407.59	TA1-123622	Info	TA1-123622	(1, 2), (1, 3), (1, 4)
198	0.000222	249.27	273.72	166.95	179.49	TA1-195224	Info	TA1-195224	(3, 1), (4, 1), (3, 2), (4, 2)
199	0.0002222	1098.87	989.91	670.11	837.67	TA1-129073	Info	TA1-129073	(3, 1), (3, 2)
200	0.0002289	519.48	274.14	285.35	249.03	TA2-063893	Info	TA2-063893	(2, 1), (3, 1), (4, 1)
201	0.0002327	159.08	268.12	234.93	216.5	TA1-224443	Info	TA1-224443	(1, 2), (1, 3), (1, 4)
202	0.0002366	5930.64	12293.7	9497.08	10645.2	TA1-113676	Info	TA1-113676	(1, 2), (1, 3), (1, 4)
203	0.0002375	1280.25	791.53	569.51	591.4	TA1-074364	Info	TA1-074364	(3, 1), (4, 1)
204	0.0002385	200.82	279.79	275.62	271.28	TA1-233660	Info	TA1-233660	(1, 2), (1, 3), (1, 4)
205	0.0002412	250.76	368.49	379.32	479.05	TA1-115873	Info	TA1-115873	(1, 2), (1, 3), (1, 4)
206	0.000242	336.62	985.32	831.41	834.76	TA1-082011	Info	TA1-082011	(1, 2), (1, 3), (1, 4)
207	0.0002462	328.51	173.02	254.95	180.37	TA2-130218	Info	TA2-130218	(2, 1), (4, 1)
208	0.0002519	113.6	167.42	182.01	158.59	TA1-062233	Info	TA1-062233	(1, 2), (1, 3), (1, 4)
209	0.0002622	89.32	140.85	134.85	140.06	TA2-083920	Info	TA2-083920	(1, 2), (1, 3), (1, 4)
210	0.0002645	110.77	71.44	73.97	59.94	TA1-127207	Info	TA1-127207	(2, 1), (3, 1), (4, 1)
211	0.0002674	329.53	1131.66	1062.73	1025.03	TA2-156906	Info	TA2-156906	(1, 2), (1, 3), (1, 4)
212	0.0002675	338.89	279.47	229.29	286.94	TA1-005358	Info	TA1-005358	(3, 1), (3, 4)
213	0.0002684	1010.56	1312.8	593.89	915.24	TA1-179471	Info	TA1-179471	(3, 1), (3, 2)
214	0.0002689	758.68	573.75	683.03	583.37	TA1-063930	Info	TA1-063930	(2, 1), (4, 1)
215	0.0002706	230.11	152.88	168.4	156.33	TA1-030715	Info	TA1-030715	(2, 1), (3, 1), (4, 1)
216	0.0002708	4674.13	3019.18	1958.44	3289.51	TA2-037204	Info	TA2-037204	(3, 1), (3, 4)
217	0.0002726	3041.01	5774.83	5166.87	5131.65	TA2-198152	Info	TA2-198152	(1, 2), (1, 3), (1, 4)
218	0.0002727	1604.68	1224.09	1168.19	1057.01	TA2-061099	Info	TA2-061099	(2, 1), (3, 1), (4, 1)
219	0.0002729	443.44	361.74	325.6	339.89	TA1-113887	Info	TA1-113887	(2, 1), (3, 1), (4, 1)
220	0.0002812	3986.74	8356.91	7143.92	8271.34	TA2-000973	Info	TA2-000973	(1, 2), (1, 3), (1, 4)
221	0.0002816	219.16	160.55	158.69	180.31	TA2-061845	Info	TA2-061845	(2, 1), (3, 1)
222	0.0002879	390.91	590.11	453.13	510.73	TA2-111486	Info	TA2-111486	(1, 2), (1, 4), (3, 2)
223	0.0002977	1705.23	1271.57	800.07	951.16	TA1-180094	Info	TA1-180094	(3, 1), (4, 1), (3, 2)
224	0.0003004	770.61	1041.82	993.26	1021.75	TA2-067934	Info	TA2-067934	(1, 2), (1, 3), (1, 4)
225	0.0003019	222.23	368.61	278.26	319.23	TA2-133792	Info	TA2-133792	(1, 2), (1, 4)
226	0.0003024	9694.63	16646.7	16556	17288.4	TA1-172934	Info	TA1-172934	(1, 2), (1, 3), (1, 4)
227	0.0003061	9152.93	23135.5	21694.3	25201.3	TA1-078165	Info	TA1-078165	(1, 2), (1, 3), (1, 4)
228	0.0003078	695.48	1013.41	877.85	1029.2	TA1-027697	Info	TA1-027697	(1, 2), (1, 4)
229	0.0003113	876.76	1285.18	1198.73	1266.7	TA1-234270	Info	TA1-234270	(1, 2), (1, 3), (1, 4)
230	0.0003116	2065.38	3948.98	2339.54	3224.22	TA1-078311	Info	TA1-078311	(1, 2), (1, 4), (3, 2)
231	0.0003129	2917.33	5095.56	4791.06	4384.98	TA2-180409	Info	TA2-180409	(1, 2), (1, 3), (1, 4)
232	0.0003134	9595.68	13565.5	12895.8	13951.5	TA2-000391	Info	TA2-000391	(1, 2), (1, 3), (1, 4)
233	0.0003143	108.56	211.4	136.1	76.11	TA1-202343	Info	TA1-202343	(1, 2), (4, 2), (4, 3)
234	0.0003161	691.57	1072.93	897.86	1091.77	TA2-148635	Info	TA2-148635	(1, 2), (1, 4)
235	0.0003191	278.41	150.01	217.07	147.99	TA1-021512	Info	TA1-021512	(2, 1), (4, 1)
236	0.0003197	8531.91	14756.9	12510	11498	TA2-129791	Info	TA2-129791	(1, 2), (1, 3)
237	0.0003245	1035.72	1377.9	1271.53	1414.72	TA2-182037	Info	TA2-182037	(1, 2), (1, 3), (1, 4)
238	0.0003275	13257.5	21620.5	18514.4	18435.7	TA1-180023	Info	TA1-180023	(1, 2), (1, 3), (1, 4)
239	0.000328	10847	17718.5	15679.2	15177.8	TA1-051657	Info	TA1-051657	(1, 2), (1, 3), (1, 4)
240	0.0003303	599.23	1272.05	810.33	1001.78	TA1-161737	Info	TA1-161737	(1, 2), (1, 4), (3, 2)
241	0.0003316	880.61	776.94	1038.44	1132.65	TA2-139778	Info	TA2-139778	(1, 4), (2, 3), (2, 4)
242	0.0003334	86.89	145.18	92.35	135.18	TA2-199968	Info	TA2-199968	(1, 2), (1, 4), (3, 2), (3, 4)
243	0.0003349	5729.89	12506	11858.7	13436.6	TA2-142610	Info	TA2-142610	(1, 2), (1, 3), (1, 4)
244	0.0003373	201.09	285.85	159.34	192.35	TA1-187403	Info	TA1-187403	(1, 2), (3, 2), (4, 2)
245	0.0003395	524.82	811.12	504.82	733.89	TA1-070454	Info	TA1-070454	(1, 2), (1, 4), (3, 2), (3, 4)
246	0.0003416	462.34	705.48	646.72	702.54	TA2-145563	Info	TA2-145563	(1, 2), (1, 3), (1, 4)
247	0.0003458	1248.64	687.05	745.41	676.6	TA2-088309	Info	TA2-088309	(2, 1), (3, 1), (4, 1)
248	0.0003464	412.38	341.06	278.38	278.87	TA2-203644	Info	TA2-203644	(3, 1), (4, 1)
249	0.0003465	907.53	413.01	712.32	563.14	TA1-120865	Info	TA1-120865	(2, 1), (4, 1), (2, 3)
250	0.0003466	2570.96	3827.24	3934.85	3843.92	TA2-166401	Info	TA2-166401	(1, 2), (1, 3), (1, 4)
251	0.0003499	167.22	106.3	148.31	127.05	TA1-058136	Info	TA1-058136	(2, 1), (4, 1), (2, 3)
252	0.0003512	726.82	556.11	505.44	511.92	TA2-065659	Info	TA2-065659	(2, 1), (3, 1), (4, 1)
253	0.0003521	444.55	607.72	605.36	562.15	TA1-178216	Info	TA1-178216	(1, 2), (1, 3), (1, 4)
254	0.0003525	237.81	175.03	146.7	129.5	TA2-092146	Info	TA2-092146	(3, 1), (4, 1)
255	0.0003539	301.22	203	215.21	174.82	TA1-125265	Info	TA1-125265	(2, 1), (3, 1), (4, 1)
256	0.0003548	477.99	648.59	704.15	582.1	TA1-210576	Info	TA1-210576	(1, 2), (1, 3)
257	0.000355	3923.85	6031.01	5696.49	5448.46	TA1-057226	Info	TA1-057226	(1, 2), (1, 3), (1, 4)
258	0.0003627	964.05	1242.66	1228.96	1145.45	TA1-200075	Info	TA1-200075	(1, 2), (1, 3), (1, 4)
259	0.000366	352.46	557.01	569.22	866.1	TA1-130456	Info	TA1-130456	(1, 4)
260	0.0003695	443.28	348.75	361.46	361.42	TA1-122734	Info	TA1-122734	(2, 1), (3, 1), (4, 1)
261	0.000383	137.16	223.99	193.19	179.4	TA1-221676	Info	TA1-221676	(1, 2), (1, 3)
262	0.0003836	313.44	187.11	251.15	231.38	TA1-151748	Info	TA1-151748	(2, 1), (4, 1), (2, 3)
263	0.0003839	1309.15	930.06	983.69	910.26	TA2-149520	Info	TA2-149520	(2, 1), (3, 1), (4, 1)
264	0.0003847	367.24	517.06	441.82	615.61	TA2-176965	Info	TA2-176965	(1, 2), (1, 4), (3, 4)
265	0.0003852	5113.26	6835.4	5962.22	7690.14	TA1-074790	Info	TA1-074790	(1, 2), (1, 4), (3, 4)
266	0.00039	277.3	444.45	497.76	430.22	TA1-173733	Info	TA1-173733	(1, 2), (1, 3), (1, 4)
267	0.0003968	316.69	201.23	209.04	175.78	TA2-122485	Info	TA2-122485	(2, 1), (3, 1), (4, 1)
268	0.0003976	1258.97	1842.93	1705.75	1869.9	TA1-185327	Info	TA1-185327	(1, 2), (1, 3), (1, 4)
269	0.0003992	534.7	482.36	373.45	398.62	TA1-105244	Info	TA1-105244	(3, 1), (4, 1), (3, 2)
270	0.0004009	207.03	164.84	114.25	137.77	TA1-010111	Info	TA1-010111	(3, 1), (4, 1), (3, 2)
271	0.0004135	3244.67	5192.48	4881.71	4300.04	TA1-018146	Info	TA1-018146	(1, 2), (1, 3)
272	0.0004164	409.86	678.31	568.3	604.34	TA1-033135	Info	TA1-033135	(1, 2), (1, 3), (1, 4)
273	0.0004287	269.28	417.2	437.82	403.06	TA1-198746	Info	TA1-198746	(1, 2), (1, 3), (1, 4)
274	0.000434	93.13	76.12	75.97	131.33	TA1-097751	Info	TA1-097751	(2, 4), (3, 4)
275	0.0004361	150.06	96.51	111.39	104.93	TA1-162061	Info	TA1-162061	(2, 1), (3, 1), (4, 1)
276	0.0004381	1264.69	998.85	913.03	896.65	TA1-024762	Info	TA1-024762	(2, 1), (3, 1), (4, 1)
277	0.0004443	307.6	225.74	232.56	229.73	TA1-237198	Info	TA1-237198	(2, 1), (3, 1), (4, 1)
278	0.000449	1749.86	2791.88	2159.89	2474.86	TA1-048929	Info	TA1-048929	(1, 2), (1, 4)
279	0.0004519	197.65	111.46	180.64	81.7	TA1-081844	Info	TA1-081844	(2, 1), (4, 1), (4, 3)
280	0.0004555	7155.67	11571.8	11169.6	12307.1	TA1-173267	Info	TA1-173267	(1, 2), (1, 3), (1, 4)
281	0.0004598	128.91	160.03	158.92	189.26	TA2-036975	Info	TA2-036975	(1, 2), (1, 4)
282	0.0004624	6122.91	11132.8	10438.7	10702.6	TA1-161611	Info	TA1-161611	(1, 2), (1, 3), (1, 4)
283	0.0004691	764.88	1107.99	1024.61	1249.05	TA1-168293	Info	TA1-168293	(1, 2), (1, 3), (1, 4)
284	0.0004692	167.47	95.47	122.84	73.99	TA1-022730	Info	TA1-022730	(2, 1), (4, 1), (4, 3)
285	0.0004715	191.98	136.15	105.12	121.34	TA2-125364	Info	TA2-125364	(3, 1), (4, 1)
286	0.0004718	148.3	89.14	91.86	94.91	TA1-164677	Info	TA1-164677	(2, 1), (3, 1), (4, 1)
287	0.0004739	278.95	314.92	412.66	352.14	TA1-180922	Info	TA1-180922	(1, 3), (1, 4), (2, 3)
288	0.0004745	118.01	179.77	160.9	178.62	TA2-022906	Info	TA2-022906	(1, 2), (1, 3), (1, 4)
289	0.0004769	350.18	503	452.77	480.57	TA1-208286	Info	TA1-208286	(1, 2), (1, 3), (1, 4)
290	0.0004799	632.3	437.24	451.81	429.64	TA1-145408	Info	TA1-145408	(2, 1), (3, 1), (4, 1)
291	0.0004809	1143.14	659.4	892.35	703.92	TA2-018825	Info	TA2-018825	(2, 1), (4, 1)
292	0.0004851	1540.17	1138.02	942.24	1575.78	TA1-058085	Info	TA1-058085	(3, 1), (3, 4)
293	0.0004864	1764.14	1302.22	1167	1290.63	TA1-022519	Info	TA1-022519	(2, 1), (3, 1), (4, 1)
294	0.0004868	127.05	144.06	96.66	113.11	TA2-083417	Info	TA2-083417	(3, 1), (3, 2), (4, 2)
295	0.0004937	178.91	176.79	116.89	79.27	TA1-178011	Info	TA1-178011	(4, 1), (4, 2)
296	0.0005003	900.67	1385.77	1528.48	1433.94	TA1-097849	Info	TA1-097849	(1, 2), (1, 3), (1, 4)
297	0.0005036	5858.91	10120.4	9096.81	8584.16	TA1-104633	Info	TA1-104633	(1, 2), (1, 3), (1, 4)
298	0.0005045	599.39	662.14	488.42	587.59	TA1-150031	Info	TA1-150031	(3, 1), (3, 2), (3, 4)
299	0.0005159	5321.56	9657.61	8157.02	8199.7	TA1-116375	Info	TA1-116375	(1, 2), (1, 3), (1, 4)
300	0.0005386	722.43	355.26	301.54	475.64	TA2-140098	Info	TA2-140098	(2, 1), (3, 1)
301	0.000542	2173.02	3863.8	2415.07	3332.51	TA1-218164	Info	TA1-218164	(1, 2), (1, 4), (3, 2)
302	0.0005423	807.29	586.13	715.61	597.01	TA2-114422	Info	TA2-114422	(2, 1), (4, 1)
303	0.0005502	1128.34	1424.51	1200.69	1495.38	TA2-201948	Info	TA2-201948	(1, 2), (1, 4), (3, 4)
304	0.0005575	1123.15	740.36	528.24	550.56	TA1-038479	Info	TA1-038479	(3, 1), (4, 1)
305	0.0005625	1828.49	2270.12	1954.21	1775.91	TA1-002587	Info	TA1-002587	(1, 2), (4, 2)
306	0.0005631	3321.88	5398.27	4554.55	4456.86	TA2-090435	Info	TA2-090435	(1, 2), (1, 3), (1, 4)
307	0.0005648	307.93	207.31	233.33	209.01	TA2-025213	Info	TA2-025213	(2, 1), (3, 1), (4, 1)
308	0.0005693	1088.99	687.44	890.33	880.15	TA2-013146	Info	TA2-013146	(2, 1)
309	0.0005705	1541.8	2919.92	2573.68	3097.36	TA1-085195	Info	TA1-085195	(1, 2), (1, 3), (1, 4)
310	0.0005715	1151.48	1488.17	1321.61	1526.05	TA2-208035	Info	TA2-208035	(1, 2), (1, 4)
311	0.0005776	2247.96	4514.11	3954.37	4848.97	TA1-021704	Info	TA1-021704	(1, 2), (1, 3), (1, 4)
312	0.000579	322.59	179.69	179.11	221.42	TA2-206479	Info	TA2-206479	(2, 1), (3, 1)
313	0.0005794	238.21	324.19	255.14	375.04	TA1-105486	Info	TA1-105486	(1, 2), (1, 4), (3, 4)
314	0.0005879	304.6	214.56	243.75	194.82	TA1-070936	Info	TA1-070936	(2, 1), (4, 1)
315	0.0005897	432.38	833.52	721.3	738.72	TA1-150868	Info	TA1-150868	(1, 2), (1, 3), (1, 4)
316	0.0005913	319.74	367.82	416.87	406.94	TA1-166986	Info	TA1-166986	(1, 3), (1, 4)
317	0.0005939	4633.96	6759.09	6489.28	7130.12	TA2-184864	Info	TA2-184864	(1, 2), (1, 3), (1, 4)
318	0.0006009	559.37	817.92	697.15	724.78	TA1-018696	Info	TA1-018696	(1, 2), (1, 4)
319	0.0006077	646.9	866.1	800.35	845.65	TA1-037633	Info	TA1-037633	(1, 2), (1, 3), (1, 4)
320	0.000612	285.01	190.16	192.49	178.34	TA2-142398	Info	TA2-142398	(2, 1), (3, 1), (4, 1)
321	0.0006127	394.48	241.17	333.78	271.63	TA1-001754	Info	TA1-001754	(2, 1), (4, 1), (2, 3)
322	0.0006188	159.25	220.13	187.47	217.04	TA1-076612	Info	TA1-076612	(1, 2), (1, 4)
323	0.0006213	326.33	422.63	393.63	452.2	TA1-006626	Info	TA1-006626	(1, 2), (1, 4)
324	0.0006266	2491.22	5524.8	3357.93	4011.64	TA1-168832	Info	TA1-168832	(1, 2), (1, 4), (3, 2)
325	0.0006269	11547.9	22396.1	21742.7	22576.7	TA2-024281	Info	TA2-024281	(1, 2), (1, 3), (1, 4)
326	0.0006307	160.46	79.91	172.71	133.04	TA1-157624	Info	TA1-157624	(2, 1), (2, 3), (2, 4)
327	0.0006329	113.47	254.09	168.09	97.54	TA1-158916	Info	TA1-158916	(1, 2), (4, 2)
328	0.0006334	4915.39	3103.05	3556.29	3580.57	TA2-133621	Info	TA2-133621	(2, 1), (3, 1), (4, 1)
329	0.0006338	838.27	629.28	887.08	696.26	TA2-077531	Info	TA2-077531	(2, 1), (2, 3), (4, 3)
330	0.0006393	1070.23	1714.94	1159.23	1484.37	TA2-116925	Info	TA2-116925	(1, 2), (1, 4), (3, 2)
331	0.000647	584.34	391.13	510.16	495.86	TA1-186676	Info	TA1-186676	(2, 1), (2, 3), (2, 4)
332	0.0006502	5515.37	8493.75	7620.09	8009.08	TA2-114388	Info	TA2-114388	(1, 2), (1, 3), (1, 4)
333	0.0006502	566.87	378.65	382.93	364.92	TA1-236824	Info	TA1-236824	(2, 1), (3, 1), (4, 1)
334	0.0006524	583.7	804.02	667.61	778.69	TA1-111838	Info	TA1-111838	(1, 2), (1, 4)
335	0.0006551	1211.17	724.02	497.78	591.59	TA1-129835	Info	TA1-129835	(3, 1), (4, 1)
336	0.0006572	7054.42	13066.3	11170	9723.9	TA1-064341	Info	TA1-064341	(1, 2), (1, 3)
337	0.0006586	344.08	180.68	248.37	217	TA1-126700	Info	TA1-126700	(2, 1), (4, 1)
338	0.0006645	7632.49	14101.9	10991.6	12122.2	TA1-108701	Info	TA1-108701	(1, 2), (1, 4)
339	0.0006655	762.68	1140.23	829.92	991.33	TA2-199818	Info	TA2-199818	(1, 2), (1, 4), (3, 2)
340	0.0006661	1220.7	1810.22	1370.69	1580.7	TA1-211573	Info	TA1-211573	(1, 2), (1, 4), (3, 2)
341	0.0006809	98.75	64.99	84.6	78.34	TA2-180184	Info	TA2-180184	(2, 1), (2, 3)
342	0.0006849	1469.33	2150.98	1625.81	1612.54	TA2-053289	Info	TA2-053289	(1, 2), (3, 2), (4, 2)
343	0.0006857	1814.08	2011.98	846.88	2519.67	TA1-121431	Info	TA1-121431	(3, 1), (3, 2), (3, 4)
344	0.0006875	4183.51	5739.43	4403.88	5213.98	TA1-169237	Info	TA1-169237	(1, 2), (1, 4), (3, 2)
345	0.0006923	475.41	313.03	374.17	347.78	TA2-191129	Info	TA2-191129	(2, 1), (4, 1)
346	0.000695	443.87	569.66	383.28	319.87	TA1-017730	Info	TA1-017730	(3, 2), (4, 2)
347	0.0007002	5014.44	7837.53	8125.97	6538.42	TA1-216211	Info	TA1-216211	(1, 2), (1, 3)
348	0.0007046	164.36	217.11	258.43	249.57	TA2-005099	Info	TA2-005099	(1, 3), (1, 4)
349	0.0007062	77.04	149.55	126.37	156.94	TA2-203870	Info	TA2-203870	(1, 2), (1, 3), (1, 4)
350	0.0007107	849.53	1047.17	741.38	946.38	TA1-184909	Info	TA1-184909	(3, 2), (3, 4)
351	0.0007271	1145.55	823.95	954.17	821.28	TA2-202790	Info	TA2-202790	(2, 1), (4, 1)
352	0.0007279	716.38	849.8	917.43	859.15	TA2-128994	Info	TA2-128994	(1, 2), (1, 3), (1, 4)
353	0.0007282	254.24	214.11	235.14	174.16	TA2-016459	Info	TA2-016459	(4, 1), (4, 3)
354	0.0007325	6211.79	8461.03	5673.53	6321.2	TA2-178236	Info	TA2-178236	(1, 2), (3, 2), (4, 2)
355	0.0007344	1472.55	1059.06	1259.9	1077.94	TA1-148295	Info	TA1-148295	(2, 1), (4, 1)
356	0.0007438	112.37	126.88	165.36	152.81	TA2-157688	Info	TA2-157688	(1, 3), (1, 4), (2, 3)
357	0.0007443	354.45	232.14	274.53	248.69	TA1-202773	Info	TA1-202773	(2, 1), (4, 1)
358	0.0007455	164.47	87.07	153.4	64.5	TA1-162361	Info	TA1-162361	(4, 1), (4, 3)
359	0.0007458	188.62	79.55	57.56	83.34	TA2-102180	Info	TA2-102180	(2, 1), (3, 1), (4, 1)
360	0.0007511	682.04	418.42	449.49	469.43	TA1-206536	Info	TA1-206536	(2, 1), (3, 1), (4, 1)
361	0.0007602	117.98	78.94	78.22	66.04	TA1-076010	Info	TA1-076010	(2, 1), (3, 1), (4, 1)
362	0.0007608	309.75	366.1	429.58	384.69	TA1-077389	Info	TA1-077389	(1, 3), (1, 4)
363	0.0007629	2106.36	3796.8	4330.29	3922.61	TA2-021623	Info	TA2-021623	(1, 2), (1, 3), (1, 4)
364	0.0007727	159.49	178.24	101.43	178.72	TA1-162895	Info	TA1-162895	(3, 1), (3, 2), (3, 4)
365	0.0007728	232.44	112.96	201.25	148.65	TA1-069425	Info	TA1-069425	(2, 1), (2, 3)
366	0.0007729	131.05	187.11	156.26	161.44	TA1-179827	Info	TA1-179827	(1, 2), (1, 4)
367	0.0007738	1771.31	2558.44	2510.93	2778.61	TA2-096421	Info	TA2-096421	(1, 2), (1, 3), (1, 4)
368	0.0007882	357.47	465.86	386.6	499.89	TA1-032887	Info	TA1-032887	(1, 2), (1, 4), (3, 4)
369	0.0008039	947.81	600.36	725.13	620.57	TA2-019843	Info	TA2-019843	(2, 1), (4, 1)
370	0.0008048	358.48	227.36	348.27	302.88	TA2-013201	Info	TA2-013201	(2, 1), (2, 3)
371	0.0008053	1067.94	1384.34	1214.83	1488.83	TA2-029812	Info	TA2-029812	(1, 2), (1, 4)
372	0.0008059	385.92	823.47	777.6	775.37	TA2-035662	Info	TA2-035662	(1, 2), (1, 3), (1, 4)
373	0.0008153	366.53	290.47	256.18	472.26	TA2-121474	Info	TA2-121474	(2, 4), (3, 4)
374	0.0008179	153.79	96.22	126.29	101.15	TA2-140817	Info	TA2-140817	(2, 1), (4, 1)
375	0.0008189	179.76	219.86	210.6	237.17	TA2-047751	Info	TA2-047751	(1, 2), (1, 4)
376	0.0008216	1727.97	2446.65	2224.42	2578.75	TA1-215849	Info	TA1-215849	(1, 2), (1, 4)
377	0.000827	650.51	332.37	302.92	423	TA2-003167	Info	TA2-003167	(2, 1), (3, 1)
378	0.0008327	818.44	1163.62	1124.37	1162.03	TA1-147134	Info	TA1-147134	(1, 2), (1, 3), (1, 4)
379	0.0008357	2269.88	3872.81	3938.2	4313.88	TA2-029374	Info	TA2-029374	(1, 2), (1, 3), (1, 4)
380	0.0008386	2785.07	4447.4	4056.49	4299.21	TA2-053704	Info	TA2-053704	(1, 2), (1, 3), (1, 4)
381	0.0008458	404.61	589.32	544.46	751.15	TA2-112180	Info	TA2-112180	(1, 2), (1, 4)
382	0.0008584	294.68	185.78	230.17	164.67	TA2-030479	Info	TA2-030479	(2, 1), (4, 1)
383	0.0008586	165.66	275.67	230.51	277.12	TA2-083845	Info	TA2-083845	(1, 2), (1, 4)
384	0.000862	314.58	227.31	230.4	212.07	TA2-060574	Info	TA2-060574	(2, 1), (3, 1), (4, 1)
385	0.0008632	9965.07	19626.7	18879.5	21879.6	TA1-123967	Info	TA1-123967	(1, 2), (1, 3), (1, 4)
386	0.0008644	456.8	604.3	550.25	518.17	TA1-206395	Info	TA1-206395	(1, 2), (1, 3)
387	0.0008662	651.08	1006.71	908.22	974.55	TA1-134075	Info	TA1-134075	(1, 2), (1, 3), (1, 4)
388	0.0008691	181.71	125.92	137.94	129.64	TA2-178495	Info	TA2-178495	(2, 1), (3, 1), (4, 1)
389	0.0008704	5414.49	7772.69	6940.12	8031.56	TA1-071166	Info	TA1-071166	(1, 2), (1, 4)
390	0.0008704	1711.91	1809.66	1367.82	1462.02	TA1-113644	Info	TA1-113644	(3, 1), (3, 2), (4, 2)
391	0.0008727	471.62	390.36	361.24	337	TA1-117295	Info	TA1-117295	(3, 1), (4, 1)
392	0.0008734	216.28	334.57	225.22	290.84	TA1-013648	Info	TA1-013648	(1, 2), (3, 2)
393	0.0008763	3974.25	3764.36	2766.66	3298.22	TA1-100156	Info	TA1-100156	(3, 1), (3, 2)
394	0.0008804	1133.38	1570.89	1832.4	1436.49	TA1-122188	Info	TA1-122188	(1, 2), (1, 3)
395	0.0008821	7.73	3.74	3.41	7.83	ETG05_66023	Info	ETG05_66023	(2, 1), (3, 1), (2, 4), (3, 4)
396	0.0008854	1262.59	816.34	1092.75	793.86	TA1-127619	Info	TA1-127619	(2, 1), (4, 1)
397	0.0008878	117.2	168.27	165.68	160.69	TA2-173458	Info	TA2-173458	(1, 2), (1, 3), (1, 4)
398	0.0008879	3587.88	5932.28	5663.82	5718.65	TA1-175193	Info	TA1-175193	(1, 2), (1, 3), (1, 4)
399	0.0008904	6331.94	8024.51	5486.81	5928.96	TA2-206646	Info	TA2-206646	(1, 2), (3, 2), (4, 2)
400	0.000896	145.14	103.97	105.92	147.61	TA1-052962	Info	TA1-052962	(2, 1), (3, 1), (2, 4), (3, 4)
401	0.0009	1059.01	1405.89	1190.56	1348.77	TA2-125234	Info	TA2-125234	(1, 2), (1, 4)
402	0.0009093	197.4	212.89	220.79	295.55	TA2-075931	Info	TA2-075931	(1, 4), (2, 4), (3, 4)
403	0.0009145	157.71	168.47	180.02	208.88	TA2-022177	Info	TA2-022177	(1, 4), (2, 4)
404	0.000916	860.85	485.17	397.67	387.51	TA2-114200	Info	TA2-114200	(2, 1), (3, 1), (4, 1)
405	0.0009165	1429.86	2353.48	1889.78	2327.41	TA2-153354	Info	TA2-153354	(1, 2), (1, 4)
406	0.0009194	97.01	62.23	81.08	73.05	TA2-083357	Info	TA2-083357	(2, 1), (4, 1)
407	0.0009196	957.7	568.63	469.12	863.31	TA1-057953	Info	TA1-057953	(2, 1), (3, 1), (3, 4)
408	0.000922	323.7	1227.55	1061.25	1567.5	TA1-073840	Info	TA1-073840	(1, 2), (1, 3), (1, 4)
409	0.000926	914.38	637.55	867.43	426.76	TA1-013998	Info	TA1-013998	(4, 1), (4, 3)
410	0.0009288	560.51	696.92	658.64	705.43	TA1-006804	Info	TA1-006804	(1, 2), (1, 3), (1, 4)
411	0.0009323	2007.13	2946.6	2840.96	2891.31	TA2-082138	Info	TA2-082138	(1, 2), (1, 3), (1, 4)
412	0.0009398	504.98	1499.36	1455.27	1278.68	TA1-104887	Info	TA1-104887	(1, 2), (1, 3), (1, 4)
413	0.0009424	1414.21	2257.11	1880.53	2319.99	TA1-066831	Info	TA1-066831	(1, 2), (1, 4)
414	0.0009528	213.05	143.99	172.31	124.34	TA2-061466	Info	TA2-061466	(2, 1), (4, 1)
415	0.0009679	431.18	319.69	278.86	361.2	TA2-044157	Info	TA2-044157	(2, 1), (3, 1)
416	0.0009741	409.8	632.32	576.79	643.24	TA2-166882	Info	TA2-166882	(1, 2), (1, 3), (1, 4)
417	0.0009773	1017.39	714.42	791.29	807.65	TA2-156155	Info	TA2-156155	(2, 1), (3, 1), (4, 1)
418	0.0009827	9541.69	8046.34	7741.85	7637.89	TA1-089098	Info	TA1-089098	(2, 1), (3, 1), (4, 1)
419	0.0009849	6128.11	10777.6	8376.74	6557.77	TA2-007539	Info	TA2-007539	(1, 2), (4, 2)
420	0.0009952	293.78	367.6	372.75	510.8	TA1-172532	Info	TA1-172532	(1, 4)
421	0.0010027	442.72	332.69	295.33	320.94	TA2-044782	Info	TA2-044782	(2, 1), (3, 1), (4, 1)
422	0.0010159	1491.14	1153.88	1320.47	1110.38	TA2-099801	Info	TA2-099801	(2, 1), (4, 1)
423	0.0010198	1063.93	1755.11	1600.64	1693.3	TA1-176392	Info	TA1-176392	(1, 2), (1, 3), (1, 4)
424	0.0010315	315.47	215.77	269.08	245.34	TA1-216625	Info	TA1-216625	(2, 1), (4, 1)
425	0.0010324	141.55	186.18	175.98	172.07	TA1-124826	Info	TA1-124826	(1, 2), (1, 3), (1, 4)
426	0.0010432	3770.53	6110.54	4833.57	5465.42	TA1-121895	Info	TA1-121895	(1, 2), (1, 4)
427	0.0010484	320.73	264.99	347.11	216.81	TA1-211251	Info	TA1-211251	(4, 1), (4, 3)
428	0.0010577	551.37	1184.54	996.32	1263.58	TA1-025726	Info	TA1-025726	(1, 2), (1, 3), (1, 4)
429	0.0010692	1076.02	923.01	405.22	580.19	TA1-091543	Info	TA1-091543	(3, 1), (3, 2)
430	0.0010703	836.41	1586.66	1347.85	1282.01	TA1-010907	Info	TA1-010907	(1, 2), (1, 3), (1, 4)
431	0.0010751	2892.19	3600.07	3242.6	4146.73	TA2-020813	Info	TA2-020813	(1, 4), (3, 4)
432	0.001078	136.88	231.36	181.15	236.86	TA1-025408	Info	TA1-025408	(1, 2), (1, 4)
433	0.0010879	371.95	239	288.22	268.74	TA1-178809	Info	TA1-178809	(2, 1), (4, 1)
434	0.0010907	94.88	41.98	47.8	50.75	TA2-158605	Info	TA2-158605	(2, 1), (3, 1), (4, 1)
435	0.0010926	5930.06	5146.28	3273.92	5216.42	TA1-148320	Info	TA1-148320	(3, 1), (3, 2), (3, 4)
436	0.0010927	235.13	316.67	240.72	336.83	TA2-048210	Info	TA2-048210	(1, 2), (1, 4), (3, 2), (3, 4)
437	0.0010977	434.54	620.75	612.04	706.23	TA1-240141	Info	TA1-240141	(1, 2), (1, 3), (1, 4)
438	0.0010983	418.59	238.15	256.6	227.34	TA1-215602	Info	TA1-215602	(2, 1), (3, 1), (4, 1)
439	0.0011039	431.06	299.55	346.84	348.01	TA2-014409	Info	TA2-014409	(2, 1)
440	0.0011105	1507.54	2285.93	1743.21	1992.32	TA2-109698	Info	TA2-109698	(1, 2), (1, 4), (3, 2)
441	0.0011122	383.91	213.78	222.39	235.15	TA2-058133	Info	TA2-058133	(2, 1), (3, 1), (4, 1)
442	0.0011128	1598.03	1185.29	1413.65	1051.02	TA1-179596	Info	TA1-179596	(2, 1), (4, 1), (4, 3)
443	0.0011132	2772.8	1400.62	2292.91	1859.44	TA2-041039	Info	TA2-041039	(2, 1), (2, 3)
444	0.0011224	3316.03	5545.24	5673.32	5168.72	TA2-066321	Info	TA2-066321	(1, 2), (1, 3), (1, 4)
445	0.0011257	523.07	385.69	478.58	439.86	TA1-137219	Info	TA1-137219	(2, 1), (2, 3)
446	0.0011278	160.89	135.98	122.93	122.68	TA2-117209	Info	TA2-117209	(3, 1), (4, 1)
447	0.0011344	419.91	232.9	228.11	288.4	TA1-191599	Info	TA1-191599	(2, 1), (3, 1)
448	0.0011422	1345.61	897.1	619.67	812.28	TA1-023789	Info	TA1-023789	(3, 1), (4, 1)
449	0.0011446	183.28	362.5	306.46	418.02	TA1-169929	Info	TA1-169929	(1, 2), (1, 4)
450	0.0011611	754.06	1052.13	1019.15	831.55	TA1-088576	Info	TA1-088576	(1, 2), (1, 3)
451	0.0011613	683.05	484.51	580	446.56	TA2-064733	Info	TA2-064733	(2, 1), (4, 1)
452	0.0011623	669.03	842.98	764.27	905.16	TA2-132778	Info	TA2-132778	(1, 2), (1, 4)
453	0.0011707	1435.46	839.4	1133.23	754.28	TA1-126711	Info	TA1-126711	(2, 1), (4, 1)
454	0.0011868	540.79	299.9	462.43	450.83	TA1-165296	Info	TA1-165296	(2, 1), (2, 3), (2, 4)
455	0.0011884	2053.17	3537.35	2726.44	2901.76	TA1-045802	Info	TA1-045802	(1, 2), (1, 4)
456	0.0011896	429.51	299.54	410.5	301.57	TA1-179589	Info	TA1-179589	(2, 1), (4, 1), (2, 3), (4, 3)
457	0.0011921	261.87	350.95	305.52	358.07	TA2-085436	Info	TA2-085436	(1, 2), (1, 4)
458	0.0012095	157.47	102.92	88.07	103.28	TA1-020715	Info	TA1-020715	(2, 1), (3, 1), (4, 1)
459	0.0012102	252.03	176.56	207.07	179.17	TA2-134952	Info	TA2-134952	(2, 1), (4, 1)
460	0.0012103	491.39	307.95	294.27	275.33	TA1-167395	Info	TA1-167395	(2, 1), (3, 1), (4, 1)
461	0.0012106	76.91	118.08	124.85	110.94	TA2-037570	Info	TA2-037570	(1, 2), (1, 3), (1, 4)
462	0.001213	326.07	212.4	217.09	202.56	TA2-068975	Info	TA2-068975	(2, 1), (3, 1), (4, 1)
463	0.0012158	526.18	668	699.16	702.8	TA1-178361	Info	TA1-178361	(1, 2), (1, 3), (1, 4)
464	0.0012187	2096.71	2980.37	3027.59	2724.27	TA2-018774	Info	TA2-018774	(1, 2), (1, 3), (1, 4)
465	0.0012243	1878.18	2314.15	2029.08	2442.66	TA1-028250	Info	TA1-028250	(1, 2), (1, 4), (3, 4)
466	0.0012461	584.89	436.1	793.53	551.1	TA1-058615	Info	TA1-058615	(2, 3)
467	0.0012514	573.11	405.61	470.59	455.37	TA1-130816	Info	TA1-130816	(2, 1), (4, 1)
468	0.0012611	2217.04	3393.39	3147.43	3453.03	TA1-144202	Info	TA1-144202	(1, 2), (1, 3), (1, 4)
469	0.0012645	287.2	200.69	269.59	210.73	TA1-179916	Info	TA1-179916	(2, 1), (4, 1), (2, 3)
470	0.0012677	856.9	1367.13	1258.59	1580.89	TA2-146611	Info	TA2-146611	(1, 2), (1, 4)
471	0.0012873	10584.9	16980.1	14587.2	14353	TA1-033852	Info	TA1-033852	(1, 2), (1, 3), (1, 4)
472	0.0012928	60.72	129.12	108.18	178.35	TA2-207661	Info	TA2-207661	(1, 2), (1, 4)
473	0.0012944	698.3	894.49	799.49	927.49	TA2-189922	Info	TA2-189922	(1, 2), (1, 4)
474	0.0012949	401.05	495.95	459.86	515.12	TA1-000264	Info	TA1-000264	(1, 2), (1, 4)
475	0.0013005	4881.09	8289.33	6934.34	6646.81	TA2-130431	Info	TA2-130431	(1, 2), (1, 3)
476	0.0013104	95.09	149.87	144.67	126.25	TA1-231547	Info	TA1-231547	(1, 2), (1, 3)
477	0.0013298	437.94	416.27	302.99	369.45	TA2-125465	Info	TA2-125465	(3, 1), (3, 2)
478	0.0013334	877.37	1144.38	1032	1038.48	TA1-090454	Info	TA1-090454	(1, 2), (1, 4)
479	0.0013345	58.04	97.29	83.51	99.71	TA2-096783	Info	TA2-096783	(1, 2), (1, 4)
480	0.0013373	835.99	777.9	691.25	624.19	TA1-014382	Info	TA1-014382	(4, 1), (4, 2)
481	0.0013588	976.23	839.25	388.77	534.91	TA1-033009	Info	TA1-033009	(3, 1), (3, 2)
482	0.0013628	1382.45	1022.44	1093.48	972.88	TA2-203515	Info	TA2-203515	(2, 1), (3, 1), (4, 1)
483	0.0013882	366.26	528.39	422.7	490.14	TA1-132687	Info	TA1-132687	(1, 2), (1, 4)
484	0.001392	3477.22	5005.56	4286.35	5400.52	TA1-059992	Info	TA1-059992	(1, 2), (1, 4)
485	0.0013963	146.23	222.02	184.29	209.92	TA1-036079	Info	TA1-036079	(1, 2), (1, 4)
486	0.0013971	219	329.56	233.38	324.19	TA1-210134	Info	TA1-210134	(1, 2), (1, 4), (3, 2), (3, 4)
487	0.0013991	14071.2	20125.2	19406.9	18056	TA1-084901	Info	TA1-084901	(1, 2), (1, 3), (1, 4)
488	0.0014066	211.49	183.87	232.56	148.97	TA1-113557	Info	TA1-113557	(4, 1), (4, 3)
489	0.0014142	3023.71	4250.68	4105.76	4240.86	TA2-120644	Info	TA2-120644	(1, 2), (1, 3), (1, 4)
490	0.0014168	1954.35	2678.63	2573.05	2930.16	TA1-215623	Info	TA1-215623	(1, 2), (1, 3), (1, 4)
491	0.0014409	332.6	453.39	453.75	504.65	TA2-163044	Info	TA2-163044	(1, 2), (1, 3), (1, 4)
492	0.0014484	4918.59	3046.27	2550.13	3297.64	TA1-044856	Info	TA1-044856	(2, 1), (3, 1)
493	0.0014532	3114.43	4402.81	2983.55	3007.3	TA2-202435	Info	TA2-202435	(1, 2), (3, 2), (4, 2)
494	0.0014762	728.99	983.92	843.95	783.85	TA1-008970	Info	TA1-008970	(1, 2), (4, 2)
495	0.0014825	1560.07	2718.6	2720.56	3513.1	TA1-125334	Info	TA1-125334	(1, 2), (1, 3), (1, 4)
496	0.0014872	515.9	675.54	672.9	921.57	TA1-059423	Info	TA1-059423	(1, 4)
497	0.0014921	1596.18	1935.89	2142.39	2355.95	TA2-090719	Info	TA2-090719	(1, 3), (1, 4)
498	0.0014981	9922.62	19529	19299.7	22029.1	TA2-096899	Info	TA2-096899	(1, 2), (1, 3), (1, 4)
499	0.0015136	760.01	966.47	916.27	1110.53	TA1-110992	Info	TA1-110992	(1, 2), (1, 4)
500	0.0015296	221.67	132.88	130.68	138.19	TA1-056023	Info	TA1-056023	(2, 1), (3, 1), (4, 1)
501	0.0015362	10956	15777.4	14660.9	13288	TA1-049874	Info	TA1-049874	(1, 2), (1, 3)
502	0.00154	225.37	132.36	173.17	139.9	TA1-167015	Info	TA1-167015	(2, 1), (4, 1)
503	0.0015436	3293.62	2488.42	2555.94	2562.51	TA1-155217	Info	TA1-155217	(2, 1), (3, 1), (4, 1)
504	0.0015449	123.95	196.31	190.01	195.15	TA1-032478	Info	TA1-032478	(1, 2), (1, 3), (1, 4)
505	0.0015578	166.86	114.76	129.92	100.62	TA1-031969	Info	TA1-031969	(2, 1), (4, 1)
506	0.0015618	184.49	143.98	165.86	299.23	TA2-180818	Info	TA2-180818	(1, 4), (2, 4), (3, 4)
507	0.0015693	506.31	610.37	558.36	654.78	TA2-134665	Info	TA2-134665	(1, 2), (1, 4)
508	0.0015807	839.71	1036.31	1031.82	661.72	TA1-107054	Info	TA1-107054	(4, 2), (4, 3)
509	0.001593	1314.91	877.06	954.06	939.43	TA1-230511	Info	TA1-230511	(2, 1), (3, 1), (4, 1)
510	0.0016087	326.88	434.4	418.83	427.87	TA1-104854	Info	TA1-104854	(1, 2), (1, 3), (1, 4)
511	0.0016098	1090.91	727.52	790.92	803.47	TA2-112179	Info	TA2-112179	(2, 1), (3, 1), (4, 1)
512	0.0016222	461.19	606.44	649.28	639.23	TA1-016967	Info	TA1-016967	(1, 2), (1, 3), (1, 4)
513	0.0016335	78.33	190.1	138.08	128.52	TA2-179354	Info	TA2-179354	(1, 2), (1, 3)
514	0.0016395	1763.88	1191.74	1439.15	1209.09	TA1-052034	Info	TA1-052034	(2, 1), (4, 1)
515	0.0016418	1165.39	1427.95	1414.65	1508.05	TA1-067306	Info	TA1-067306	(1, 2), (1, 3), (1, 4)
516	0.0016434	1597.02	2185.41	1830.13	2166.25	TA1-228060	Info	TA1-228060	(1, 2), (1, 4)
517	0.0016533	506.97	646.5	668.58	596.67	TA2-098826	Info	TA2-098826	(1, 2), (1, 3)
518	0.0016638	1848.19	3108.49	1892.12	2627.44	TA1-215391	Info	TA1-215391	(1, 2), (3, 2)
519	0.0016678	409.5	276.27	241.41	252.14	TA1-000513	Info	TA1-000513	(2, 1), (3, 1), (4, 1)
520	0.0016682	62.06	98.27	95.28	111.96	TA2-081238	Info	TA2-081238	(1, 2), (1, 3), (1, 4)
521	0.0016755	765.1	1214.67	1120.53	1222.37	TA2-023399	Info	TA2-023399	(1, 2), (1, 3), (1, 4)
522	0.0016784	236.03	372.75	350.46	350.99	TA1-032001	Info	TA1-032001	(1, 2), (1, 3), (1, 4)
523	0.0016934	2220.41	3141.63	2869.86	3101.75	TA1-143702	Info	TA1-143702	(1, 2), (1, 3), (1, 4)
524	0.0017055	164.84	137.82	108.04	131.83	TA1-163430	Info	TA1-163430	(3, 1)
525	0.0017072	2634.59	2282.58	2329.8	1704.36	TA1-086395	Info	TA1-086395	(4, 1), (4, 2), (4, 3)
526	0.0017085	237.03	382.77	321.61	382.01	TA2-071314	Info	TA2-071314	(1, 2), (1, 4)
527	0.0017117	1268.88	1751.77	1280.18	1409.56	TA1-180711	Info	TA1-180711	(1, 2), (3, 2)
528	0.00173	1192.55	841.74	987.6	743.92	TA2-170029	Info	TA2-170029	(2, 1), (4, 1)
529	0.0017325	1355.1	1053.77	1172.21	1299.52	TA2-058110	Info	TA2-058110	(2, 1), (2, 4)
530	0.0017372	3832.31	6438.8	5840.17	5719.55	TA2-110944	Info	TA2-110944	(1, 2), (1, 3), (1, 4)
531	0.0017554	401.8	441.44	275.34	431.24	TA1-085672	Info	TA1-085672	(3, 1), (3, 2), (3, 4)
532	0.001775	118.55	143.12	104.69	179.78	TA2-169979	Info	TA2-169979	(1, 4), (3, 4)
533	0.0017846	185.46	126.58	198.03	186.19	TA1-031059	Info	TA1-031059	(2, 1), (2, 3), (2, 4)
534	0.001793	1073.21	1427.51	1365.85	1419.82	TA2-052312	Info	TA2-052312	(1, 2), (1, 3), (1, 4)
535	0.0017943	7768.61	11179.9	9742.53	11366.3	TA1-153182	Info	TA1-153182	(1, 2), (1, 4)
536	0.001803	505.71	351.95	331.68	508.31	TA2-117062	Info	TA2-117062	(2, 1), (3, 1), (2, 4), (3, 4)
537	0.0018037	9034.16	5169.48	3938.74	6011.48	TA2-019470	Info	TA2-019470	(2, 1), (3, 1)
538	0.0018236	173.69	216.42	238.14	238.46	TA2-080486	Info	TA2-080486	(1, 3), (1, 4)
539	0.0018281	458.7	229.38	367.12	193.91	TA1-123922	Info	TA1-123922	(2, 1), (4, 1), (4, 3)
540	0.0018291	790.34	515.24	355.53	489.58	TA1-117573	Info	TA1-117573	(3, 1)
541	0.0018321	649.65	446.02	566.62	427.7	TA2-114445	Info	TA2-114445	(2, 1), (4, 1)
542	0.0018365	646.04	1328.11	793.75	979.04	TA2-048765	Info	TA2-048765	(1, 2), (3, 2)
543	0.0018413	3276.32	1923.06	2547.82	2463.94	TA2-077368	Info	TA2-077368	(2, 1)
544	0.0018491	170.48	81.51	142.61	113.6	TA1-098754	Info	TA1-098754	(2, 1), (2, 3)
545	0.0018539	176.03	105.85	152.57	126.58	TA2-120329	Info	TA2-120329	(2, 1), (2, 3)
546	0.00186	465.01	319.11	571.53	435.67	TA2-155928	Info	TA2-155928	(2, 1), (2, 3)
547	0.0018608	158.83	65.72	112.27	99.38	TA1-051740	Info	TA1-051740	(2, 1)
548	0.0018667	383.93	564.62	492.49	576.19	TA1-169526	Info	TA1-169526	(1, 2), (1, 4)
549	0.0018692	255.48	68.09	253.86	125.16	TA2-101470	Info	TA2-101470	(2, 1), (2, 3)
550	0.0018728	1081.36	1444.2	1344.91	1911.56	TA2-036994	Info	TA2-036994	(1, 4)
551	0.0018775	2225.41	3259.14	2911.65	2968.64	TA1-028549	Info	TA1-028549	(1, 2), (1, 3), (1, 4)
552	0.0018796	5909.61	9610.91	9352.15	8970.88	TA1-032372	Info	TA1-032372	(1, 2), (1, 3), (1, 4)
553	0.0018833	2584.78	3423.7	3140.18	3452.58	TA1-015869	Info	TA1-015869	(1, 2), (1, 4)
554	0.0018902	13330.8	18534.3	18148.2	19201.6	TA2-167612	Info	TA2-167612	(1, 2), (1, 3), (1, 4)
555	0.0018902	6309.66	8028.13	8640.83	7925.39	TA2-044507	Info	TA2-044507	(1, 2), (1, 3), (1, 4)
556	0.0019035	672.81	463.8	438.04	778.87	TA1-041628	Info	TA1-041628	(2, 4), (3, 4)
557	0.0019196	193.48	95.68	184.8	102.44	TA2-172233	Info	TA2-172233	(2, 1), (4, 1), (2, 3), (4, 3)
558	0.0019201	393.91	328.77	242.51	376.75	TA2-117649	Info	TA2-117649	(3, 1), (3, 4)
559	0.001925	272.79	132.24	222.35	196.31	TA1-116596	Info	TA1-116596	(2, 1), (2, 3)
560	0.0019274	834.22	624.16	676.21	648.86	TA1-028018	Info	TA1-028018	(2, 1), (3, 1), (4, 1)
561	0.0019456	248.86	422.06	359.28	399.05	TA2-108751	Info	TA2-108751	(1, 2), (1, 3), (1, 4)
562	0.0019491	195.1	316.73	254.42	260.7	TA1-234225	Info	TA1-234225	(1, 2)
563	0.0019534	120.26	171.48	133.45	147.82	TA2-168386	Info	TA2-168386	(1, 2), (3, 2)
564	0.0019703	2158.17	3051.82	2884.36	3289.03	TA1-079703	Info	TA1-079703	(1, 2), (1, 3), (1, 4)
565	0.0019798	237.58	192.91	199.39	210.52	TA1-073676	Info	TA1-073676	(2, 1), (3, 1)
566	0.0019829	426.84	625.39	601.77	657.98	TA1-204236	Info	TA1-204236	(1, 2), (1, 3), (1, 4)
567	0.0019873	1092.67	282.87	256.8	490.22	TA2-126305	Info	TA2-126305	(2, 1), (3, 1)
568	0.0019903	142.91	287.33	118.32	139.52	TA1-088096	Info	TA1-088096	(1, 2), (3, 2), (4, 2)
569	0.0019915	297.67	206.93	180.06	173.06	TA1-163927	Info	TA1-163927	(3, 1), (4, 1)
570	0.0019945	761.09	539.69	374.76	460.98	TA1-216046	Info	TA1-216046	(3, 1), (4, 1)
571	0.0019959	244.7	285.13	219.2	338.83	TA2-066670	Info	TA2-066670	(1, 4), (3, 4)
572	0.0020343	143.77	71.94	74.73	94.91	TA1-179797	Info	TA1-179797	(2, 1), (3, 1)
573	0.0020379	521.77	776.63	802.22	876.28	TA1-105983	Info	TA1-105983	(1, 2), (1, 3), (1, 4)
574	0.0020388	365.39	515.82	371.61	593.72	TA1-198279	Info	TA1-198279	(1, 4), (3, 4)
575	0.00204	3569.67	5614.28	5508.75	5351.95	TA2-210418	Info	TA2-210418	(1, 2), (1, 3), (1, 4)
576	0.0020556	408.23	347.09	332.89	332.04	TA1-109308	Info	TA1-109308	(2, 1), (3, 1), (4, 1)
577	0.0020615	444.09	556.22	448.28	671.31	TA1-188767	Info	TA1-188767	(1, 4), (3, 4)
578	0.0020792	480.5	247.07	410.24	287.27	TA1-218467	Info	TA1-218467	(2, 1), (4, 1), (2, 3)
579	0.0020812	345.8	294.96	265.32	244.54	TA1-121551	Info	TA1-121551	(3, 1), (4, 1)
580	0.0021036	3369.48	2565.74	1761.86	2905.04	TA1-147842	Info	TA1-147842	(3, 1), (3, 4)
581	0.0021126	8214.58	12677.3	11700.9	11572.1	TA1-000639	Info	TA1-000639	(1, 2), (1, 3), (1, 4)
582	0.0021285	580.41	376.52	574.61	400.81	TA1-048276	Info	TA1-048276	(2, 1), (4, 1), (2, 3), (4, 3)
583	0.0021286	83.68	118.67	88.08	105.87	TA2-145520	Info	TA2-145520	(1, 2), (3, 2)
584	0.0021369	263.94	317.13	330.83	388.52	TA1-092884	Info	TA1-092884	(1, 4)
585	0.0021369	96.53	150.05	138.18	139.42	TA1-113378	Info	TA1-113378	(1, 2), (1, 3), (1, 4)
586	0.0021475	1349.4	971.42	1182.66	976.73	TA2-029613	Info	TA2-029613	(2, 1), (4, 1)
587	0.0021485	334.51	292.99	248.18	234.3	TA1-114194	Info	TA1-114194	(3, 1), (4, 1)
588	0.0021495	753.73	1056.5	886.64	1178.32	TA1-160414	Info	TA1-160414	(1, 2), (1, 4)
589	0.0021508	765.86	1130.64	967.15	1072.39	TA2-118827	Info	TA2-118827	(1, 2), (1, 4)
590	0.002151	1128.05	935.05	845.04	910.01	TA1-028298	Info	TA1-028298	(3, 1), (4, 1)
591	0.0021533	529	371.31	683.1	385.38	TA2-005067	Info	TA2-005067	(2, 3), (4, 3)
592	0.0021659	1350.96	2265.35	2155.95	2103.55	TA1-213980	Info	TA1-213980	(1, 2), (1, 3), (1, 4)
593	0.0021668	213.83	134.83	231.56	206.16	TA2-184836	Info	TA2-184836	(2, 1), (2, 3), (2, 4)
594	0.0021771	699.49	315.37	528.91	414.3	TA1-106307	Info	TA1-106307	(2, 1)
595	0.0021794	580.8	795.51	676.15	821.95	TA2-001489	Info	TA2-001489	(1, 2), (1, 4)
596	0.0021809	716.81	1012.55	1451.62	1283.45	TA2-168164	Info	TA2-168164	(1, 3), (1, 4)
597	0.0021821	498.58	322.17	551.68	426.29	TA1-051739	Info	TA1-051739	(2, 1), (2, 3)
598	0.0021926	51.3	61.81	92.23	75.18	TA1-237105	Info	TA1-237105	(1, 3), (2, 3)
599	0.002207	81.45	162.96	133.63	110.25	TA1-142988	Info	TA1-142988	(1, 2), (1, 3)
600	0.0022145	1548.26	2245.61	1920.96	1807.58	TA1-197425	Info	TA1-197425	(1, 2)
601	0.0022205	10324.8	18563.8	18634.2	18317.7	TA1-187120	Info	TA1-187120	(1, 2), (1, 3), (1, 4)
602	0.0022232	372.38	551.66	493.22	654.82	TA1-155964	Info	TA1-155964	(1, 2), (1, 4)
603	0.0022416	1148.34	790.51	850.72	678.18	TA2-117235	Info	TA2-117235	(2, 1), (4, 1)
604	0.0022501	300.54	183.01	260.52	193.06	TA2-037279	Info	TA2-037279	(2, 1), (4, 1)
605	0.0022593	1709.96	2089.78	2017.61	3455.5	TA2-185423	Info	TA2-185423	(1, 4), (2, 4), (3, 4)
606	0.0022676	538.85	661.31	612.54	874.55	TA2-142589	Info	TA2-142589	(1, 4), (3, 4)
607	0.0022799	58.58	118.3	101.38	99.41	TA2-212554	Info	TA2-212554	(1, 2), (1, 3), (1, 4)
608	0.0022847	643.12	475.13	526.83	426.99	TA1-024395	Info	TA1-024395	(2, 1), (4, 1)
609	0.0022922	1153.32	1644.7	1458.44	1720.42	TA1-042465	Info	TA1-042465	(1, 2), (1, 4)
610	0.002298	702.02	417.71	493.51	361.23	TA2-143068	Info	TA2-143068	(2, 1), (4, 1)
611	0.0023225	268.56	360.39	327.85	366.07	TA1-215620	Info	TA1-215620	(1, 2), (1, 4)
612	0.0023468	2240.9	1401.36	1413.87	1622.74	TA2-110863	Info	TA2-110863	(2, 1), (3, 1)
613	0.0023544	1354.39	731.22	993.23	638.81	TA1-071487	Info	TA1-071487	(2, 1), (4, 1)
614	0.0023597	2622.55	2190.21	2905.86	1665.37	TA1-063401	Info	TA1-063401	(4, 1), (4, 3)
615	0.0023607	58.51	95.77	97.28	117.65	TA1-116822	Info	TA1-116822	(1, 2), (1, 3), (1, 4)
616	0.0024024	1480.16	2124.82	1667.57	1384.15	TA2-038324	Info	TA2-038324	(1, 2), (4, 2)
617	0.0024048	576.41	832.92	770.81	829.69	TA2-176783	Info	TA2-176783	(1, 2), (1, 3), (1, 4)
618	0.002413	464.41	452.25	626.84	547.56	TA2-079799	Info	TA2-079799	(1, 3), (2, 3)
619	0.0024218	1239.62	1275.51	932.58	1191.47	TA2-166451	Info	TA2-166451	(3, 1), (3, 2), (3, 4)
620	0.0024228	478.61	361.78	645.57	469.82	TA2-046456	Info	TA2-046456	(2, 3)
621	0.0024259	153.14	186.37	90.25	85.84	TA1-217566	Info	TA1-217566	(3, 2), (4, 2)
622	0.0024278	236.76	326.08	300.72	311.17	TA1-137359	Info	TA1-137359	(1, 2), (1, 3), (1, 4)
623	0.0024367	18784.1	27106.8	17825.2	26063.9	TA1-108698	Info	TA1-108698	(1, 2), (3, 2), (3, 4)
624	0.0024393	172.5	137.13	138.32	119.07	TA2-108390	Info	TA2-108390	(4, 1)
625	0.0024438	337.63	493.2	366.11	378.72	TA2-106177	Info	TA2-106177	(1, 2), (3, 2), (4, 2)
626	0.0024973	182.45	247.75	257.65	270.76	TA2-034283	Info	TA2-034283	(1, 2), (1, 3), (1, 4)
627	0.0025009	905.19	588.64	418.02	603.67	TA1-031191	Info	TA1-031191	(3, 1)
628	0.0025236	266.59	335.51	307.08	346.27	TA1-140594	Info	TA1-140594	(1, 2), (1, 4)
629	0.0025239	208.1	146.05	170	142.74	TA2-041134	Info	TA2-041134	(2, 1), (4, 1)
630	0.0025477	1908.07	1609.27	919.63	1378.76	TA1-079707	Info	TA1-079707	(3, 1), (3, 2)
631	0.0025527	1176.09	1894.63	1362.73	1538.4	TA1-131378	Info	TA1-131378	(1, 2), (3, 2)
632	0.0025684	567.45	700.78	606.24	678.16	TA1-009279	Info	TA1-009279	(1, 2), (1, 4)
633	0.0025707	2801.23	2151.83	1779.98	2493.74	TA1-057981	Info	TA1-057981	(3, 1), (3, 4)
634	0.0025847	510.88	403.57	354.38	330.14	TA2-013176	Info	TA2-013176	(3, 1), (4, 1)
635	0.0026152	1621.23	1041.25	1293.82	1154.98	TA1-151613	Info	TA1-151613	(2, 1), (4, 1)
636	0.0026178	4006.94	6571.23	6038.56	6199.24	TA1-146629	Info	TA1-146629	(1, 2), (1, 3), (1, 4)
637	0.0026245	726.26	693.36	594.75	616.53	TA2-010564	Info	TA2-010564	(3, 1), (4, 1), (3, 2)
638	0.0026344	219.36	310.71	303.47	265.65	TA2-208113	Info	TA2-208113	(1, 2), (1, 3)
639	0.0026409	1408.25	1835.81	2012.91	2529.49	TA1-165379	Info	TA1-165379	(1, 4)
640	0.002644	660.97	453.55	563.78	482.79	TA1-136538	Info	TA1-136538	(2, 1), (4, 1)
641	0.0026591	21425.8	34966	32395.5	35454.6	TA2-025293	Info	TA2-025293	(1, 2), (1, 3), (1, 4)
642	0.0026626	478.35	691.47	740.93	617.7	TA1-166644	Info	TA1-166644	(1, 2), (1, 3)
643	0.0026809	368.96	329.68	271.24	251.1	TA2-143055	Info	TA2-143055	(3, 1), (4, 1)
644	0.0026816	546.03	855.69	621.94	822.5	TA1-218846	Info	TA1-218846	(1, 2), (1, 4)
645	0.0026888	519.51	502.21	386.36	414.35	TA2-116807	Info	TA2-116807	(3, 1), (3, 2)
646	0.0027067	486.05	260.43	318.85	196.44	TA2-208378	Info	TA2-208378	(2, 1), (4, 1)
647	0.0027105	8904.94	11740.4	13236.6	10960.2	TA2-032067	Info	TA2-032067	(1, 2), (1, 3)
648	0.0027182	348.4	323.67	268.65	232.56	TA2-111168	Info	TA2-111168	(4, 1), (4, 2)
649	0.0027201	174.01	133.96	134.18	113.92	TA2-158108	Info	TA2-158108	(4, 1)
650	0.0027313	562.67	804.04	718.37	897.05	TA1-225331	Info	TA1-225331	(1, 2), (1, 4)
651	0.0027346	1933.3	2906.96	2622.23	2883.71	TA1-174490	Info	TA1-174490	(1, 2), (1, 4)
652	0.0027351	135.38	197.5	137.47	167.25	TA2-141939	Info	TA2-141939	(1, 2), (3, 2)
653	0.0027377	295.04	512.92	605.52	587.51	TA1-085124	Info	TA1-085124	(1, 2), (1, 3), (1, 4)
654	0.0027381	1544.03	2198.35	1914.32	2035.78	TA1-006307	Info	TA1-006307	(1, 2), (1, 4)
655	0.0027469	10307.9	7696.77	6388.67	9070.97	TA2-173075	Info	TA2-173075	(3, 1), (3, 4)
656	0.0027513	773.32	552.31	639.89	514.17	TA1-059598	Info	TA1-059598	(2, 1), (4, 1)
657	0.0027532	1150.95	1556.42	1047.56	1572.74	TA1-151839	Info	TA1-151839	(3, 2), (3, 4)
658	0.002764	183.06	154.17	177.47	120.17	TA2-054642	Info	TA2-054642	(4, 1), (4, 3)
659	0.0027689	114.11	177.55	123.67	145.47	TA2-035094	Info	TA2-035094	(1, 2), (3, 2)
660	0.0027734	5919.74	9282.98	8994.08	8993.38	TA1-112514	Info	TA1-112514	(1, 2), (1, 3), (1, 4)
661	0.002802	675.76	976.99	845.71	1133.9	TA1-009212	Info	TA1-009212	(1, 2), (1, 4)
662	0.0028112	144.96	106.31	122.43	104.14	TA1-192954	Info	TA1-192954	(2, 1), (4, 1)
663	0.0028215	552.23	771.73	618.89	698.74	TA1-067770	Info	TA1-067770	(1, 2), (1, 4)
664	0.0028225	2453.01	4207.17	3532.05	3711.9	TA2-004690	Info	TA2-004690	(1, 2), (1, 4)
665	0.0028309	466.4	784.84	723.57	865.6	TA1-028388	Info	TA1-028388	(1, 2), (1, 3), (1, 4)
666	0.0028381	545.07	372.63	410.27	414.75	TA2-058156	Info	TA2-058156	(2, 1), (3, 1), (4, 1)
667	0.002841	313.75	121.16	221.99	198.05	TA1-032316	Info	TA1-032316	(2, 1)
668	0.0028411	2358.71	3323.44	2740.52	3046.05	TA1-127163	Info	TA1-127163	(1, 2), (1, 4)
669	0.0028412	635.46	467.43	614.01	316.53	TA1-239325	Info	TA1-239325	(4, 1), (4, 3)
670	0.0028436	205.36	114.61	175.56	125.94	TA1-205233	Info	TA1-205233	(2, 1), (4, 1)
671	0.0028439	68.76	111.59	98.25	66.33	TA1-005756	Info	TA1-005756	(1, 2), (4, 2)
672	0.0028462	1474.44	1987.29	1880.2	2189.68	TA1-075073	Info	TA1-075073	(1, 2), (1, 4)
673	0.0028524	273.64	256.72	291.91	355.99	TA2-153645	Info	TA2-153645	(1, 4), (2, 4)
674	0.0028554	8862.65	6946.85	7015.1	5810.4	TA1-185913	Info	TA1-185913	(4, 1)
675	0.0028682	257.21	410.1	406.37	462.35	TA2-176493	Info	TA2-176493	(1, 2), (1, 3), (1, 4)
676	0.0028757	1437.6	2260.21	1904.48	2175.59	TA1-207888	Info	TA1-207888	(1, 2), (1, 4)
677	0.0028769	504.45	584.29	737.56	786.79	TA2-184040	Info	TA2-184040	(1, 3), (1, 4)
678	0.0028812	635.56	523.67	567.73	1031.58	TA1-009200	Info	TA1-009200	(2, 4), (3, 4)
679	0.0028817	435.59	286.81	579.6	394.51	TA2-141769	Info	TA2-141769	(2, 3)
680	0.0028818	220.55	132.9	166.77	151.55	TA1-203980	Info	TA1-203980	(2, 1), (4, 1)
681	0.0028821	2917.62	4400.29	3852.31	4124.13	TA2-131878	Info	TA2-131878	(1, 2), (1, 4)
682	0.0029111	442.14	320.63	322.67	289.53	TA2-198197	Info	TA2-198197	(2, 1), (3, 1), (4, 1)
683	0.0029156	173.19	197.11	189.8	240.45	TA1-028026	Info	TA1-028026	(1, 4), (3, 4)
684	0.002923	3428.41	5014.81	6967.07	6141.9	TA2-164073	Info	TA2-164073	(1, 3), (1, 4)
685	0.0029417	805.74	1077.94	847.91	856.82	TA2-059288	Info	TA2-059288	(1, 2), (3, 2), (4, 2)
686	0.002952	161.93	124.47	166.2	99.12	TA1-063954	Info	TA1-063954	(4, 1), (4, 3)
687	0.0029565	197.29	110.16	173.5	179.7	TA2-193624	Info	TA2-193624	(2, 1), (2, 3), (2, 4)
688	0.0029676	1012.11	1435.53	1183.2	1281.24	TA2-149044	Info	TA2-149044	(1, 2)
689	0.0029917	1188.42	607.34	965.62	663.35	TA1-171657	Info	TA1-171657	(2, 1), (4, 1)
690	0.002997	152.16	144.04	106.72	175.49	TA1-111748	Info	TA1-111748	(3, 1), (3, 4)
691	0.0029976	793.43	634.29	699.16	604.09	TA2-010721	Info	TA2-010721	(2, 1), (4, 1)
692	0.003	260.23	311.08	416.31	430.58	TA2-007641	Info	TA2-007641	(1, 3), (1, 4)
693	0.003008	3350.43	2126.86	2920.99	1986.05	TA1-134461	Info	TA1-134461	(2, 1), (4, 1)
694	0.0030281	335.81	448.49	386.27	468.93	TA1-011715	Info	TA1-011715	(1, 2), (1, 4)
695	0.0030334	136.61	206.16	142.08	199.25	TA1-080289	Info	TA1-080289	(1, 2), (1, 4), (3, 2)
696	0.0030348	150.12	101.17	113.89	96.33	TA2-042421	Info	TA2-042421	(2, 1), (4, 1)
697	0.0030431	520.63	354.5	603.27	493.16	TA1-031419	Info	TA1-031419	(2, 1), (2, 3)
698	0.0030435	46.71	90.45	79.59	89.86	TA1-052374	Info	TA1-052374	(1, 2), (1, 3), (1, 4)
699	0.0030454	146.99	89.03	131.69	88.2	TA1-021556	Info	TA1-021556	(2, 1), (4, 1)
700	0.0030536	215.35	144.67	176.84	148.39	TA1-145654	Info	TA1-145654	(2, 1), (4, 1)
701	0.003061	178.13	150.6	137.96	152.95	TA2-158432	Info	TA2-158432	(3, 1)
702	0.0030634	5869.49	5822.34	4793.31	4066.39	TA1-083455	Info	TA1-083455	(4, 1), (4, 2)
703	0.003078	700.72	1306.21	1427.45	1376.32	TA1-187712	Info	TA1-187712	(1, 2), (1, 3), (1, 4)
704	0.0030794	745.9	574.23	599.65	523.44	TA1-088197	Info	TA1-088197	(2, 1), (4, 1)
705	0.0030813	12882.1	17227.6	10525	16060.5	TA1-106726	Info	TA1-106726	(3, 2), (3, 4)
706	0.0030825	17742.7	29582.4	27972.8	33802.3	TA1-100559	Info	TA1-100559	(1, 2), (1, 3), (1, 4)
707	0.0030975	4421.22	2491.63	1831.59	3199.87	TA2-065306	Info	TA2-065306	(3, 1)
708	0.0030992	776.23	1083.04	941.1	1085.59	TA1-240061	Info	TA1-240061	(1, 2), (1, 4)
709	0.0031041	608.7	709.96	686.54	772.72	TA2-150258	Info	TA2-150258	(1, 4)
710	0.003106	576.94	374.77	430.99	462.97	TA1-096324	Info	TA1-096324	(2, 1), (3, 1)
711	0.0031102	2637.85	3530.1	3440.74	3916.82	TA1-024169	Info	TA1-024169	(1, 2), (1, 4)
712	0.0031107	218.55	466.51	178.38	408.08	TA1-128607	Info	TA1-128607	(1, 2), (3, 2), (3, 4)
713	0.0031202	682.36	638.79	560.57	530.23	TA1-087173	Info	TA1-087173	(3, 1), (4, 1)
714	0.0031209	16117.2	20533.9	17898.5	20509.7	TA1-191268	Info	TA1-191268	(1, 2), (1, 4)
715	0.0031323	1003.64	645.37	841.1	732.14	TA2-113659	Info	TA2-113659	(2, 1), (4, 1)
716	0.0031341	10526.3	17424.2	17055	19550	TA1-046716	Info	TA1-046716	(1, 2), (1, 3), (1, 4)
717	0.0031425	488.41	638.35	569.11	582.51	TA1-046199	Info	TA1-046199	(1, 2)
718	0.0031452	132.44	205.38	195.68	261.56	TA1-044439	Info	TA1-044439	(1, 4)
719	0.0031545	288.01	437.29	145.11	174.99	TA1-208430	Info	TA1-208430	(3, 2), (4, 2)
720	0.0031558	274.7	201.04	220.36	173.14	TA2-004031	Info	TA2-004031	(4, 1)
721	0.0031643	173.94	294.72	281.72	303.22	TA1-002772	Info	TA1-002772	(1, 2), (1, 3), (1, 4)
722	0.0031654	424.88	532.24	483.8	545.28	TA2-012826	Info	TA2-012826	(1, 2), (1, 4)
723	0.0031734	1120.69	1468.84	1248.55	1588.63	TA2-053179	Info	TA2-053179	(1, 2), (1, 4)
724	0.0031794	408.9	253.54	346.12	309.38	TA1-044293	Info	TA1-044293	(2, 1)
725	0.003188	304.03	404.75	299.65	318.42	TA2-024177	Info	TA2-024177	(1, 2), (3, 2), (4, 2)
726	0.0032035	1720.09	909.77	1199.31	1051.82	TA2-106693	Info	TA2-106693	(2, 1), (4, 1)
727	0.003213	113.84	211	91.31	199.01	TA2-047507	Info	TA2-047507	(3, 2), (3, 4)
728	0.0032242	221.78	238.7	179.12	244.12	TA2-134396	Info	TA2-134396	(3, 2), (3, 4)
729	0.0032529	18791.1	32463.9	29276.2	32600.9	TA2-107899	Info	TA2-107899	(1, 2), (1, 3), (1, 4)
730	0.0032562	427.58	820.2	681.72	860.39	TA2-116010	Info	TA2-116010	(1, 2), (1, 4)
731	0.0032655	282.8	179.86	291.79	131.03	TA2-107867	Info	TA2-107867	(4, 1), (4, 3)
732	0.0032866	394.1	214.66	348.01	302.86	TA1-005194	Info	TA1-005194	(2, 1), (2, 3)
733	0.0032997	598.5	384.17	471.25	416.96	TA1-037967	Info	TA1-037967	(2, 1), (4, 1)
734	0.0033114	898.81	1328.56	1289	1676.2	TA1-209383	Info	TA1-209383	(1, 4)
735	0.0033364	222.11	648.1	98.49	394.41	TA2-163894	Info	TA2-163894	(3, 2), (3, 4)
736	0.0033368	400.7	629.84	550.34	625.87	TA2-130102	Info	TA2-130102	(1, 2), (1, 4)
737	0.0033475	283.12	262.08	183.74	276.62	TA2-152078	Info	TA2-152078	(3, 1), (3, 2), (3, 4)
738	0.003354	420.76	269.25	333.09	288.55	TA2-209552	Info	TA2-209552	(2, 1), (4, 1)
739	0.0033589	7256.54	10732.3	10070.5	10403.4	TA1-094540	Info	TA1-094540	(1, 2), (1, 3), (1, 4)
740	0.0033685	246.2	1184.04	511.98	1484.21	TA2-060571	Info	TA2-060571	(1, 2), (1, 4)
741	0.0033723	1371.73	1783.25	1420.75	1526.06	TA2-203108	Info	TA2-203108	(1, 2), (3, 2)
742	0.003375	1154.34	888	1082.2	827.54	TA1-097549	Info	TA1-097549	(2, 1), (4, 1), (4, 3)
743	0.0034062	6160.48	8926.74	8218.41	7764.45	TA1-081197	Info	TA1-081197	(1, 2), (1, 3)
744	0.0034198	2090.91	1323.47	1215.46	1104.26	TA1-187181	Info	TA1-187181	(3, 1), (4, 1)
745	0.0034294	3776.82	3368.84	2605.78	3208.16	TA2-067249	Info	TA2-067249	(3, 1), (3, 2)
746	0.0034333	854.2	1206.62	1001.58	1080.62	TA1-003368	Info	TA1-003368	(1, 2)
747	0.0034387	99.71	71.45	89.92	75.49	TA1-161482	Info	TA1-161482	(2, 1), (4, 1)
748	0.0034522	1325.36	717.54	246.27	442.21	TA2-010811	Info	TA2-010811	(3, 1)
749	0.0034685	1107.61	1476.45	1580.47	1883.65	TA1-120027	Info	TA1-120027	(1, 4)
750	0.0034751	307.48	484.4	416.96	577.63	TA1-131803	Info	TA1-131803	(1, 2), (1, 4)
751	0.0035135	353.46	383.8	457.86	422.63	TA1-056273	Info	TA1-056273	(1, 3)
752	0.0035151	99.52	160.44	153.17	224.82	TA2-029918	Info	TA2-029918	(1, 4)
753	0.00353	840.86	637.34	674.78	697.79	TA1-183567	Info	TA1-183567	(2, 1), (3, 1)
754	0.0035308	171.28	253.35	157.83	164.96	TA1-202325	Info	TA1-202325	(1, 2), (3, 2), (4, 2)
755	0.0035578	5314.15	7641.58	7457.62	7649.8	TA1-096726	Info	TA1-096726	(1, 2), (1, 3), (1, 4)
756	0.0035738	400.08	467.46	429.94	511.15	TA1-052303	Info	TA1-052303	(1, 4)
757	0.0035835	516.86	793	639.53	636.49	TA1-066420	Info	TA1-066420	(1, 2)
758	0.0035845	481.31	344.01	486.85	231	TA2-188627	Info	TA2-188627	(4, 1), (4, 3)
759	0.0036087	2632.82	5404.83	3388.74	3748.07	TA1-063163	Info	TA1-063163	(1, 2)
760	0.0036382	271.42	172.02	198.89	158.47	TA2-000182	Info	TA2-000182	(2, 1), (4, 1)
761	0.0036678	392.76	482.37	368.04	380.94	TA1-201757	Info	TA1-201757	(1, 2), (3, 2), (4, 2)
762	0.0036777	166.92	199.24	207.33	217.82	TA2-177590	Info	TA2-177590	(1, 3), (1, 4)
763	0.0036832	736.46	1164.69	1039.81	1075.46	TA1-058331	Info	TA1-058331	(1, 2), (1, 3), (1, 4)
764	0.0036886	642.46	1194.12	460.13	1099.59	TA2-095833	Info	TA2-095833	(3, 2), (3, 4)
765	0.0036934	457.39	261.58	198.51	349.18	TA2-038757	Info	TA2-038757	(3, 1)
766	0.003694	513.83	734.6	626.95	661	TA2-200735	Info	TA2-200735	(1, 2), (1, 4)
767	0.0037043	1966.2	2570.28	1761.99	1887.28	TA2-089563	Info	TA2-089563	(3, 2), (4, 2)
768	0.003705	34.38	90.71	95.79	93.77	TA2-093009	Info	TA2-093009	(1, 2), (1, 3), (1, 4)
769	0.0037157	937.25	763.21	805.07	721.75	TA2-198049	Info	TA2-198049	(2, 1), (4, 1)
770	0.0037248	551.44	852.93	865.54	893.02	TA1-096333	Info	TA1-096333	(1, 2), (1, 3), (1, 4)
771	0.003737	128.95	117.96	103.31	211.85	TA2-173315	Info	TA2-173315	(2, 4), (3, 4)
772	0.0037456	185.05	147.04	92.73	192.43	TA2-185910	Info	TA2-185910	(3, 1), (3, 4)
773	0.003781	2860.31	4483.36	4338.3	4000.56	TA1-047213	Info	TA1-047213	(1, 2), (1, 3)
774	0.0037912	2702.39	3835.86	3465.36	3369.68	TA1-158260	Info	TA1-158260	(1, 2), (1, 3)
775	0.0038	145.39	165.24	109.05	184.88	TA2-128207	Info	TA2-128207	(3, 2), (3, 4)
776	0.0038004	1293.62	2363.7	1847.97	1357.08	TA2-014556	Info	TA2-014556	(1, 2), (4, 2)
777	0.0038137	511.96	292.89	402.46	610.4	TA1-099283	Info	TA1-099283	(2, 1), (2, 4)
778	0.0038284	369.44	444.72	457.87	473.25	TA2-023812	Info	TA2-023812	(1, 2), (1, 3), (1, 4)
779	0.0038419	214.57	299.87	262.34	339.66	TA1-095646	Info	TA1-095646	(1, 2), (1, 4)
780	0.0038462	96.3	156.94	106.18	165.48	TA2-180610	Info	TA2-180610	(1, 2), (1, 4)
781	0.0038486	1528.53	975.91	1617.96	1858.72	TA1-114544	Info	TA1-114544	(2, 3), (2, 4)
782	0.0038495	19210.5	30144.7	27838	30402	TA2-028121	Info	TA2-028121	(1, 2), (1, 3), (1, 4)
783	0.0038501	618.42	797.6	726.95	857.15	TA1-155269	Info	TA1-155269	(1, 2), (1, 4)
784	0.0038719	290.31	355.28	280.61	293.48	TA1-132025	Info	TA1-132025	(1, 2), (3, 2), (4, 2)
785	0.0038806	1034.3	1409.14	1122.81	1682.09	TA1-239298	Info	TA1-239298	(1, 4), (3, 4)
786	0.0038963	3909.26	2596.32	2285.88	2975.2	TA1-188659	Info	TA1-188659	(2, 1), (3, 1)
787	0.0038987	220.94	109.52	212.29	126.58	TA2-100972	Info	TA2-100972	(2, 1), (2, 3)
788	0.0039052	191.01	232.2	98.29	168.91	TA2-162426	Info	TA2-162426	(3, 1), (3, 2)
789	0.0039076	428.77	468.94	639.65	610.61	TA1-206181	Info	TA1-206181	(1, 3), (1, 4)
790	0.0039081	224.74	329.15	333.99	389.85	TA2-005026	Info	TA2-005026	(1, 3), (1, 4)
791	0.0039165	9398.46	18275.5	9565.96	15278.7	TA1-179073	Info	TA1-179073	(1, 2), (3, 2)
792	0.0039216	7192.29	6492.52	6626.77	4039.87	TA2-179459	Info	TA2-179459	(4, 1), (4, 2), (4, 3)
793	0.0039266	1234.26	740.11	916.63	804.3	TA1-203254	Info	TA1-203254	(2, 1), (4, 1)
794	0.0039551	942.22	598.55	554.6	799.92	TA1-126584	Info	TA1-126584	(2, 1), (3, 1)
795	0.0039648	1739.14	1318.71	1455.66	1345.31	TA2-058573	Info	TA2-058573	(2, 1), (4, 1)
796	0.0039694	327.85	422.83	447.33	490.31	TA2-048138	Info	TA2-048138	(1, 3), (1, 4)
797	0.0039707	152.66	192.59	207.8	261.17	TA1-144845	Info	TA1-144845	(1, 4)
798	0.0039735	540.31	809.22	682.99	752.03	TA1-008487	Info	TA1-008487	(1, 2), (1, 4)
799	0.004052	1122.48	1724.23	1525.99	1669.35	TA1-101735	Info	TA1-101735	(1, 2), (1, 4)
800	0.0040656	147.8	181.04	152.59	192.38	TA2-169846	Info	TA2-169846	(1, 4), (3, 4)
801	0.0040862	461.46	620.07	689.82	618.34	TA1-127115	Info	TA1-127115	(1, 2), (1, 3), (1, 4)
802	0.0040874	7012.28	4896.79	4250.12	5706.58	TA2-186012	Info	TA2-186012	(2, 1), (3, 1)
803	0.0040943	686.24	1086.1	987.27	967.87	TA1-076853	Info	TA1-076853	(1, 2), (1, 3), (1, 4)
804	0.0040945	602.74	951.63	813.11	729.57	TA1-102485	Info	TA1-102485	(1, 2)
805	0.004096	1662.69	2532.9	2655.9	2438.4	TA1-066697	Info	TA1-066697	(1, 2), (1, 3), (1, 4)
806	0.0041013	235.6	186.86	226.81	175.09	TA2-092678	Info	TA2-092678	(4, 1), (4, 3)
807	0.0041301	1797.05	2202.56	2079.56	2796.43	TA2-179367	Info	TA2-179367	(1, 4)
808	0.0041327	153.51	160.62	245.9	220.43	TA1-019639	Info	TA1-019639	(1, 3), (2, 3)
809	0.0041507	540.85	995.06	1012.98	1186.67	TA1-132893	Info	TA1-132893	(1, 2), (1, 3), (1, 4)
810	0.0041533	2838.41	2706.62	2687.29	1965.98	TA1-139596	Info	TA1-139596	(4, 1), (4, 2), (4, 3)
811	0.0041623	530.45	599.64	598.36	737.46	TA1-176188	Info	TA1-176188	(1, 4)
812	0.0041632	918.04	1178.7	1102.02	1240.34	TA1-122844	Info	TA1-122844	(1, 2), (1, 4)
813	0.0041737	1421.8	755.41	941.09	925.97	TA2-003042	Info	TA2-003042	(2, 1)
814	0.0041786	108.66	41.42	38.52	34.65	TA2-177937	Info	TA2-177937	(2, 1), (3, 1), (4, 1)
815	0.0041827	401.34	255.55	327.32	295.36	TA1-098566	Info	TA1-098566	(2, 1)
816	0.0041894	1275.08	1571.57	1251.12	1266.9	TA1-164184	Info	TA1-164184	(1, 2), (3, 2), (4, 2)
817	0.0042078	1603.67	126.57	178.21	238.02	TA1-027204	Info	TA1-027204	(2, 1), (3, 1), (4, 1)
818	0.0042098	1887.57	1704.2	1548.88	1274.43	TA2-031211	Info	TA2-031211	(4, 1), (4, 2)
819	0.0042102	2657.08	1902.04	1282.84	1898.54	TA2-027994	Info	TA2-027994	(3, 1)
820	0.0042225	166.57	87.73	88.49	68	TA1-052790	Info	TA1-052790	(2, 1), (4, 1)
821	0.0042317	103.51	172.48	161.81	179.13	TA2-020458	Info	TA2-020458	(1, 2), (1, 3), (1, 4)
822	0.0042324	283.4	365.12	324.13	319.31	TA1-007499	Info	TA1-007499	(1, 2)
823	0.0042352	5941.57	10880.9	7709.69	7410.4	TA1-043272	Info	TA1-043272	(1, 2)
824	0.0042368	231.94	294.4	292.86	329.72	TA1-239500	Info	TA1-239500	(1, 4)
825	0.0042369	91.68	109.07	117.35	138.92	TA1-101100	Info	TA1-101100	(1, 4)
826	0.0042588	328.71	378.71	444.31	531.31	TA2-000736	Info	TA2-000736	(1, 4)
827	0.004273	724.21	997.74	1059.57	1383.7	TA2-052330	Info	TA2-052330	(1, 4)
828	0.0042784	560.9	36.75	460.19	394.91	TA1-065141	Info	TA1-065141	(2, 1), (2, 3), (2, 4)
829	0.0042863	298.15	377.69	402.47	364.32	TA1-002129	Info	TA1-002129	(1, 2), (1, 3)
830	0.004305	216.94	167.89	203.45	155.06	TA2-176310	Info	TA2-176310	(4, 1), (4, 3)
831	0.0043051	3929.72	3909.54	2883.5	3593.28	TA2-023862	Info	TA2-023862	(3, 1), (3, 2)
832	0.0043132	168.04	140.14	129.52	122.24	TA2-084540	Info	TA2-084540	(3, 1), (4, 1)
833	0.004314	643.6	296.75	416.99	270.47	TA2-022903	Info	TA2-022903	(2, 1), (4, 1)
834	0.0043237	252.07	170.99	175.92	171.96	TA2-115861	Info	TA2-115861	(2, 1), (3, 1), (4, 1)
835	0.0043357	407.2	279.19	360.87	277.42	TA1-136519	Info	TA1-136519	(2, 1), (4, 1)
836	0.0043572	1086.86	1949.47	1735.94	1847.46	TA2-122789	Info	TA2-122789	(1, 2), (1, 3), (1, 4)
837	0.0043843	2168.39	1711.9	1633.67	2026.61	TA1-144534	Info	TA1-144534	(2, 1), (3, 1)
838	0.0043846	475.15	400.13	252.97	188.6	TA2-149738	Info	TA2-149738	(4, 1), (4, 2)
839	0.0044109	345.76	451.13	328.47	379.65	TA1-133204	Info	TA1-133204	(1, 2), (3, 2)
840	0.0044384	3009.98	2984.7	3266.45	4131.69	TA1-190038	Info	TA1-190038	(1, 4), (2, 4)
841	0.0044476	359.64	289.83	325.84	295.08	TA2-045534	Info	TA2-045534	(2, 1), (4, 1)
842	0.0044504	178.58	102.39	140.43	135.02	TA1-209409	Info	TA1-209409	(2, 1)
843	0.0044685	145.97	194.91	289.79	295.41	TA1-194047	Info	TA1-194047	(1, 3), (1, 4)
844	0.0044946	221.78	292.2	318.11	397.41	TA2-016611	Info	TA2-016611	(1, 4)
845	0.0045165	2303.93	3262.73	4431.97	3896.19	TA2-092252	Info	TA2-092252	(1, 3), (1, 4)
846	0.004529	568.92	236.93	527.59	278.71	TA1-070727	Info	TA1-070727	(2, 1), (2, 3)
847	0.0045728	154.74	244.19	153.51	209.55	TA1-148607	Info	TA1-148607	(1, 2), (3, 2)
848	0.00458	10598.3	14541.8	14850.1	13138	TA1-121761	Info	TA1-121761	(1, 2), (1, 3)
849	0.0045918	359.63	657.79	578.56	578.4	TA1-145733	Info	TA1-145733	(1, 2), (1, 3), (1, 4)
850	0.0046006	308.03	253.8	293.13	257.7	TA1-018352	Info	TA1-018352	(2, 1), (4, 1)
851	0.0046145	1092.7	1500.23	1405.25	1669.74	TA1-013430	Info	TA1-013430	(1, 2), (1, 4)
852	0.004615	3247.81	4082.92	4530.71	3889.51	TA2-035680	Info	TA2-035680	(1, 3)
853	0.0046525	858.6	493.23	565.05	505.38	TA1-065233	Info	TA1-065233	(2, 1), (4, 1)
854	0.0046704	22203	33204.9	29697.2	35223.2	TA1-032504	Info	TA1-032504	(1, 2), (1, 4)
855	0.0046739	768.17	1133.15	858.9	970.97	TA2-077661	Info	TA2-077661	(1, 2)
856	0.0046762	713.72	334.56	535.14	450.24	TA2-067709	Info	TA2-067709	(2, 1)
857	0.0046871	919.54	1179.98	1437.53	1063.91	TA2-010667	Info	TA2-010667	(1, 3)
858	0.0046905	6590.59	12030.2	7714.55	8943.78	TA1-117931	Info	TA1-117931	(1, 2), (3, 2)
859	0.0047129	305.53	321.8	254.81	383.62	TA2-202133	Info	TA2-202133	(3, 4)
860	0.0047238	230.28	201.91	136.34	154.91	TA1-155227	Info	TA1-155227	(3, 1)
861	0.0047276	17811.9	23305.4	20593.4	21210.3	TA1-177562	Info	TA1-177562	(1, 2)
862	0.0047542	454.27	351.56	360.09	305.1	TA1-126775	Info	TA1-126775	(4, 1)
863	0.0047634	1291.56	2041.53	1986.37	2907.75	TA2-023468	Info	TA2-023468	(1, 4)
864	0.0047722	993.09	667.41	682.88	626.89	TA2-178133	Info	TA2-178133	(2, 1), (3, 1), (4, 1)
865	0.0047757	637.97	434.58	536.17	420.88	TA1-003321	Info	TA1-003321	(2, 1), (4, 1)
866	0.0047901	183.26	83.38	153.25	136.33	TA1-140461	Info	TA1-140461	(2, 1), (2, 3)
867	0.0047967	102.85	141.99	153.58	117.44	TA2-025790	Info	TA2-025790	(1, 2), (1, 3)
868	0.0047981	8406.95	11681	11732.7	11168	TA2-112833	Info	TA2-112833	(1, 2), (1, 3), (1, 4)
869	0.0048142	1042.96	816.19	656.04	738.05	TA1-111620	Info	TA1-111620	(3, 1), (4, 1)
870	0.004829	8505.19	14410.1	14546.5	14793.2	TA1-147329	Info	TA1-147329	(1, 2), (1, 3), (1, 4)
871	0.0048347	453.85	342.17	348.1	308.06	TA2-205947	Info	TA2-205947	(2, 1), (4, 1)
872	0.0048364	714.77	566.56	574.28	548.86	TA1-218916	Info	TA1-218916	(2, 1), (3, 1), (4, 1)
873	0.0048514	1101.72	1338.09	1311.59	1457.52	TA2-020348	Info	TA2-020348	(1, 4)
874	0.0048563	1672.91	2269.71	1953.8	2298.34	TA1-066422	Info	TA1-066422	(1, 2), (1, 4)
875	0.004875	597.47	968.75	800.77	877.41	TA2-135205	Info	TA2-135205	(1, 2), (1, 4)
876	0.0048785	324.05	348.39	347.59	471.32	TA2-122033	Info	TA2-122033	(1, 4), (2, 4), (3, 4)
877	0.0048871	731.96	1044.17	885.9	720.45	TA1-087049	Info	TA1-087049	(1, 2), (4, 2)
878	0.0048921	625.22	669.03	863.35	815.25	TA1-086351	Info	TA1-086351	(1, 3), (1, 4)
879	0.0049147	669.59	828.53	556.83	768.81	TA2-137006	Info	TA2-137006	(3, 2), (3, 4)
880	0.0049228	3657.68	5018.11	4090.52	4658.56	TA1-192270	Info	TA1-192270	(1, 2), (1, 4)
881	0.004934	936.66	654.08	704.6	724.73	TA2-110565	Info	TA2-110565	(2, 1), (3, 1)
882	0.0049415	1804.62	1157.65	1630.26	1145.57	TA1-155248	Info	TA1-155248	(2, 1), (4, 1)
883	0.0049482	21216.4	33543.1	27840.3	31206.9	TA1-096595	Info	TA1-096595	(1, 2), (1, 4)
884	0.0049504	131.1	186.02	183.01	205.06	TA1-041183	Info	TA1-041183	(1, 2), (1, 3), (1, 4)
885	0.0049683	333.87	205.53	277.94	219.76	TA1-072982	Info	TA1-072982	(2, 1), (4, 1)
886	0.0049695	177.49	119.78	160.52	139.1	TA1-036940	Info	TA1-036940	(2, 1), (2, 3)
View expression of significant genes
View clustered heatmap of significant genes
View dynamic parallel coordinate plot of significant genes
Filtering parameters:
R version 2.13.2 (2011-09-30)
Name of the project file: TNTspike.xls
Time of the analysis: Thu Dec 01 15:52:34 2011
BRB-ArrayTools Version: 4.2.0 - Stable Release (October 2011)
User used his own gene identifiers for annotation.
Spot Filters: OFF
Average the replicate spots within an array: OFF
Normalization:
Normalize (center) each array using Target-Percentile normalization. Percentile: 50 TargetIntensity: 500
Exclude a gene under any of the following conditions:
Percent of data missing or filtered out exceeds 50 %
Gene Subsets: OFF

## Sheet: D4Controls
HELP
Contents
Description of the problem
Genes which are differentially expressed among classes
View expression of significant genes
View clustered heatmap of significant genes
View dynamic volcano plot of significant genes
Filtering parameters
Description of the problem:
Number of classes: 2
Number of genes that passed filtering criteria: 15268
Type of univariate test used: Two-sample T-test
Class variable : D4C
Multivariate Permutations test was computed based on 12870 random permutations
Confidence level of false discovery rate assessment: 80 %
Maximum allowed proportion of false-positive genes: 0.1
Genes which are differentially expressed among classes:
Number of significant genes by controlling the proportion of false positive genes: 4985
Table 1 - Sorted by p-value of the univariate test.
Class 1: OD4; Class 2: RD4.
With probability of 80% the first 4985 genes contain no more than 10% of false discoveries. Further extension of the list was halted because the list would contain more than 100 false discoveries
	Parametric p-value	Geom mean of intensities in class 1	Geom mean of intensities in class 2	Fold-change	UniqueID	Anno-	Symbol
						tations
1	< 1e-07	415.19	728.43	0.57	TA1-115972	Info	TA1-115972
2	< 1e-07	1387.24	568.02	2.44	TA1-079649	Info	TA1-079649
3	< 1e-07	1071.13	506.31	2.12	TA2-134665	Info	TA2-134665
4	< 1e-07	1367.17	483.47	2.83	TA2-105332	Info	TA2-105332
5	< 1e-07	1840.23	277.3	6.64	TA1-173733	Info	TA1-173733
6	< 1e-07	1350.38	482.38	2.8	TA1-153705	Info	TA1-153705
7	< 1e-07	71.49	237.13	0.3	TA1-209829	Info	TA1-209829
8	< 1e-07	106.16	35.34	3	TA1-022273	Info	TA1-022273
9	< 1e-07	66.65	233.45	0.29	TA1-210004	Info	TA1-210004
10	< 1e-07	1975.06	210.12	9.4	TA1-229772	Info	TA1-229772
11	< 1e-07	1307	322.41	4.05	TA1-119829	Info	TA1-119829
12	< 1e-07	984.49	485.34	2.03	TA1-202133	Info	TA1-202133
13	< 1e-07	102.93	235.07	0.44	TA1-003377	Info	TA1-003377
14	< 1e-07	637.49	187.92	3.39	TA1-053277	Info	TA1-053277
15	< 1e-07	33.01	175.18	0.19	TA2-039558	Info	TA2-039558
16	< 1e-07	357.48	81.45	4.39	TA1-142988	Info	TA1-142988
17	< 1e-07	3971.35	900.67	4.41	TA1-097849	Info	TA1-097849
18	< 1e-07	98.73	219.16	0.45	TA2-061845	Info	TA2-061845
19	< 1e-07	655.06	309.75	2.11	TA1-077389	Info	TA1-077389
20	< 1e-07	1605.65	3390.09	0.47	TA2-155254	Info	TA2-155254
21	< 1e-07	45232.9	18147.5	2.49	TA2-083946	Info	TA2-083946
22	< 1e-07	115.84	226.98	0.51	TA1-204365	Info	TA1-204365
23	< 1e-07	5933	2180.41	2.72	TA1-214183	Info	TA1-214183
24	< 1e-07	123.75	304.65	0.41	TA1-026013	Info	TA1-026013
25	< 1e-07	3049.44	820.73	3.72	TA2-101643	Info	TA2-101643
26	< 1e-07	1261.28	419.45	3.01	TA1-180826	Info	TA1-180826
27	< 1e-07	459.67	126.49	3.63	TA1-168701	Info	TA1-168701
28	< 1e-07	1926.4	651.08	2.96	TA1-134075	Info	TA1-134075
29	< 1e-07	475.26	278.35	1.71	TA2-211241	Info	TA2-211241
30	< 1e-07	76.66	181.18	0.42	TA1-118640	Info	TA1-118640
31	< 1e-07	794.39	367.39	2.16	TA1-111913	Info	TA1-111913
32	< 1e-07	435.53	160.65	2.71	TA2-076248	Info	TA2-076248
33	< 1e-07	768.31	201.59	3.81	TA1-117277	Info	TA1-117277
34	< 1e-07	585.59	202.3	2.89	TA2-056216	Info	TA2-056216
35	< 1e-07	38260.8	11547.9	3.31	TA2-024281	Info	TA2-024281
36	< 1e-07	1636.83	786.99	2.08	TA1-097161	Info	TA1-097161
37	< 1e-07	528.7	255.12	2.07	TA2-202967	Info	TA2-202967
38	< 1e-07	374.91	147.98	2.53	TA2-114414	Info	TA2-114414
39	< 1e-07	12.59	180.09	0.07	TA2-132003	Info	TA2-132003
40	< 1e-07	358.92	179.36	2	TA1-082034	Info	TA1-082034
41	< 1e-07	9124.19	3355.92	2.72	TA1-142658	Info	TA1-142658
42	< 1e-07	1542.19	698.14	2.21	TA2-190350	Info	TA2-190350
43	< 1e-07	34.81	190.81	0.18	TA2-187223	Info	TA2-187223
44	< 1e-07	1767.05	840.33	2.1	TA2-201681	Info	TA2-201681
45	< 1e-07	181.62	387.9	0.47	TA2-009305	Info	TA2-009305
46	< 1e-07	103.87	358.15	0.29	TA1-241246	Info	TA1-241246
47	< 1e-07	1980.29	465.62	4.25	TA1-053356	Info	TA1-053356
48	< 1e-07	337.06	121.69	2.77	TA2-050191	Info	TA2-050191
49	1e-07	601.97	309.79	1.94	TA1-083806	Info	TA1-083806
50	1e-07	528.71	210.51	2.51	TA1-028935	Info	TA1-028935
51	1e-07	1845.82	441.14	4.18	TA2-005786	Info	TA2-005786
52	1e-07	683.59	217.61	3.14	TA1-096965	Info	TA1-096965
53	1e-07	2273	960.5	2.37	TA1-077641	Info	TA1-077641
54	1e-07	463.64	53.84	8.61	TA2-135639	Info	TA2-135639
55	1e-07	9963.54	2303.93	4.32	TA2-092252	Info	TA2-092252
56	1e-07	1265.02	439.92	2.88	TA1-235352	Info	TA1-235352
57	1e-07	410.83	181.65	2.26	TA1-205535	Info	TA1-205535
58	1e-07	2302.85	605.08	3.81	TA1-150026	Info	TA1-150026
59	1e-07	42592.6	16808.3	2.53	TA2-103674	Info	TA2-103674
60	1e-07	2363.59	593.85	3.98	TA1-101695	Info	TA1-101695
61	1e-07	146.76	59.72	2.46	TA2-023393	Info	TA2-023393
62	1e-07	1373.02	536.78	2.56	TA1-116559	Info	TA1-116559
63	1e-07	519.07	257.57	2.02	TA2-001755	Info	TA2-001755
64	1e-07	516.32	187.97	2.75	TA1-192822	Info	TA1-192822
65	1e-07	392.57	99.43	3.95	TA2-193760	Info	TA2-193760
66	1e-07	115.72	310.68	0.37	TA2-124905	Info	TA2-124905
67	1e-07	2895.56	1654.46	1.75	TA2-075475	Info	TA2-075475
68	1e-07	1622.91	542.81	2.99	TA2-137398	Info	TA2-137398
69	1e-07	1279.31	582.9	2.19	TA1-050888	Info	TA1-050888
70	1e-07	11445.3	3818.89	3	TA1-055280	Info	TA1-055280
71	1e-07	1802.1	671.36	2.68	TA2-010925	Info	TA2-010925
72	1e-07	87.98	221.67	0.4	TA1-056023	Info	TA1-056023
73	1e-07	45.59	217.57	0.21	TA2-125283	Info	TA2-125283
74	1e-07	230.28	64.76	3.56	TA1-188459	Info	TA1-188459
75	1e-07	4620.97	1566.35	2.95	TA1-003312	Info	TA1-003312
76	1e-07	1553.61	803.03	1.93	TA2-070246	Info	TA2-070246
77	1e-07	748.75	378.32	1.98	TA2-161291	Info	TA2-161291
78	1e-07	92.73	402.68	0.23	TA2-010612	Info	TA2-010612
79	1e-07	153.26	408.15	0.38	TA1-068604	Info	TA1-068604
80	1e-07	4601.05	2230.05	2.06	TA1-028574	Info	TA1-028574
81	1e-07	8192.99	3648.84	2.25	TA2-177552	Info	TA2-177552
82	1e-07	730.81	1665.21	0.44	TA1-057249	Info	TA1-057249
83	1e-07	37.51	127.05	0.3	TA2-083417	Info	TA2-083417
84	1e-07	573.28	164.36	3.49	TA2-005099	Info	TA2-005099
85	1e-07	1512.05	807.72	1.87	TA2-036940	Info	TA2-036940
86	1e-07	741.14	329.95	2.25	TA1-115616	Info	TA1-115616
87	1e-07	1760.98	764.88	2.3	TA1-168293	Info	TA1-168293
88	1e-07	3322.51	1230.13	2.7	TA2-108446	Info	TA2-108446
89	1e-07	521.2	274.99	1.9	TA1-210277	Info	TA1-210277
90	1e-07	15242.4	5864.01	2.6	TA1-112607	Info	TA1-112607
91	2e-07	32.25	104.03	0.31	TA2-115953	Info	TA2-115953
92	2e-07	914.97	398.95	2.29	TA1-137466	Info	TA1-137466
93	2e-07	322.56	79.42	4.06	TA1-066541	Info	TA1-066541
94	2e-07	4475.75	889.19	5.03	TA2-190938	Info	TA2-190938
95	2e-07	4033.41	10488.9	0.38	TA1-101843	Info	TA1-101843
96	2e-07	1323.15	532.65	2.48	TA1-240336	Info	TA1-240336
97	2e-07	430.28	753.26	0.57	TA2-211390	Info	TA2-211390
98	2e-07	1623.52	646.74	2.51	TA1-157863	Info	TA1-157863
99	2e-07	1797.8	792.53	2.27	TA2-088964	Info	TA2-088964
100	2e-07	1141.77	462.34	2.47	TA2-145563	Info	TA2-145563
101	2e-07	283.43	631.41	0.45	TA2-155163	Info	TA2-155163
102	2e-07	203.82	459.87	0.44	TA1-038597	Info	TA1-038597
103	2e-07	448.09	1238.74	0.36	TA1-048140	Info	TA1-048140
104	2e-07	47985.2	19210.5	2.5	TA2-028121	Info	TA2-028121
105	2e-07	1852.63	622.95	2.97	TA1-131768	Info	TA1-131768
106	2e-07	180.78	637.97	0.28	TA1-003321	Info	TA1-003321
107	2e-07	657.14	200.82	3.27	TA1-050131	Info	TA1-050131
108	2e-07	232.49	60.72	3.83	TA2-207661	Info	TA2-207661
109	2e-07	25887.2	10956	2.36	TA1-049874	Info	TA1-049874
110	2e-07	1102.1	520.49	2.12	TA2-107358	Info	TA2-107358
111	2e-07	105.95	194.01	0.55	TA2-132813	Info	TA2-132813
112	2e-07	13402	3256.77	4.12	TA1-128510	Info	TA1-128510
113	2e-07	5080.26	1670.12	3.04	TA2-144740	Info	TA2-144740
114	2e-07	92.99	257.7	0.36	TA2-193796	Info	TA2-193796
115	2e-07	5461.76	1914.24	2.85	TA1-117794	Info	TA1-117794
116	2e-07	407.39	254.65	1.6	TA1-165152	Info	TA1-165152
117	3e-07	2980.49	1098.23	2.71	TA1-015040	Info	TA1-015040
118	3e-07	5631.7	2030.86	2.77	TA2-042155	Info	TA2-042155
119	3e-07	11292.4	2907.97	3.88	TA2-132276	Info	TA2-132276
120	3e-07	11825	2901.34	4.08	TA1-032597	Info	TA1-032597
121	3e-07	546.04	277.39	1.97	TA1-026115	Info	TA1-026115
122	3e-07	47.42	236.06	0.2	TA2-061423	Info	TA2-061423
123	3e-07	277.94	524.86	0.53	TA1-089150	Info	TA1-089150
124	3e-07	2160.85	514.19	4.2	TA1-174035	Info	TA1-174035
125	3e-07	1171.06	567.66	2.06	TA2-000444	Info	TA2-000444
126	3e-07	124.85	328.77	0.38	TA2-141961	Info	TA2-141961
127	3e-07	155.74	248.32	0.63	TA2-203685	Info	TA2-203685
128	3e-07	6291.15	2505.86	2.51	TA2-161762	Info	TA2-161762
129	3e-07	264.85	527.74	0.5	TA1-121258	Info	TA1-121258
130	3e-07	518.54	209.81	2.47	TA2-031866	Info	TA2-031866
131	3e-07	1916.13	970.4	1.97	TA2-202961	Info	TA2-202961
132	3e-07	2948.52	608.3	4.85	TA1-194525	Info	TA1-194525
133	3e-07	10363.9	3484.37	2.97	TA1-164139	Info	TA1-164139
134	3e-07	169.8	68.76	2.47	TA1-005756	Info	TA1-005756
135	3e-07	2438.86	1099.28	2.22	TA2-039737	Info	TA2-039737
136	3e-07	443.63	168.37	2.63	TA1-043611	Info	TA1-043611
137	3e-07	2131.35	734.3	2.9	TA2-130681	Info	TA2-130681
138	3e-07	842.8	325.3	2.59	TA1-191633	Info	TA1-191633
139	3e-07	2876.12	1695.67	1.7	TA2-123656	Info	TA2-123656
140	3e-07	1660.71	619.51	2.68	TA1-136063	Info	TA1-136063
141	3e-07	384.37	200.81	1.91	TA1-176745	Info	TA1-176745
142	3e-07	6319.36	3009.98	2.1	TA1-190038	Info	TA1-190038
143	3e-07	87.22	172.5	0.51	TA2-108390	Info	TA2-108390
144	3e-07	333.35	164.67	2.02	TA2-136434	Info	TA2-136434
145	4e-07	17419.2	7256.54	2.4	TA1-094540	Info	TA1-094540
146	4e-07	71.24	271.66	0.26	TA1-011711	Info	TA1-011711
147	4e-07	15511.5	5431.45	2.86	TA2-154098	Info	TA2-154098
148	4e-07	3233.2	1162.78	2.78	TA2-149640	Info	TA2-149640
149	4e-07	2142.32	692.24	3.09	TA1-010970	Info	TA1-010970
150	4e-07	525.54	272.13	1.93	TA2-107837	Info	TA2-107837
151	4e-07	97.98	213.2	0.46	TA1-167396	Info	TA1-167396
152	4e-07	1802.23	983.43	1.83	TA1-105314	Info	TA1-105314
153	4e-07	487.94	116.06	4.2	TA2-011772	Info	TA2-011772
154	4e-07	30163.9	11533.2	2.62	TA1-052551	Info	TA1-052551
155	4e-07	42250	20574.2	2.05	TA2-009602	Info	TA2-009602
156	4e-07	980.85	601.45	1.63	TA2-098183	Info	TA2-098183
157	4e-07	476.78	1638.23	0.29	TA2-033398	Info	TA2-033398
158	4e-07	46956.4	19625.2	2.39	TA1-203080	Info	TA1-203080
159	4e-07	1745.33	781.68	2.23	TA2-188811	Info	TA2-188811
160	5e-07	24.04	75.68	0.32	TA1-200774	Info	TA1-200774
161	5e-07	576.62	215.39	2.68	TA1-108831	Info	TA1-108831
162	5e-07	9614.48	3569.67	2.69	TA2-210418	Info	TA2-210418
163	5e-07	20843.8	8503.7	2.45	TA1-041015	Info	TA1-041015
164	5e-07	5678.42	1180.72	4.81	TA2-072156	Info	TA2-072156
165	5e-07	327.29	608.7	0.54	TA2-150258	Info	TA2-150258
166	5e-07	419.05	122.24	3.43	TA1-100964	Info	TA1-100964
167	5e-07	1193.65	385.98	3.09	TA1-012771	Info	TA1-012771
168	5e-07	1335.91	555.6	2.4	TA1-201214	Info	TA1-201214
169	5e-07	166.96	427.86	0.39	TA1-178509	Info	TA1-178509
170	5e-07	7177.78	3134.22	2.29	TA2-105771	Info	TA2-105771
171	6e-07	2654	1268.12	2.09	TA1-149857	Info	TA1-149857
172	6e-07	574.63	240.08	2.39	TA1-040663	Info	TA1-040663
173	6e-07	732.87	3140.89	0.23	TA1-239398	Info	TA1-239398
174	6e-07	667.48	222.7	3	TA1-050767	Info	TA1-050767
175	6e-07	1000.38	549.58	1.82	TA2-035998	Info	TA2-035998
176	6e-07	2244.34	1048.15	2.14	TA1-031303	Info	TA1-031303
177	6e-07	3166.95	1216.08	2.6	TA2-210259	Info	TA2-210259
178	6e-07	752.63	344.71	2.18	TA1-087657	Info	TA1-087657
179	6e-07	200.51	1237.27	0.16	TA1-007521	Info	TA1-007521
180	6e-07	138.14	282.61	0.49	TA1-135678	Info	TA1-135678
181	6e-07	644.31	170.92	3.77	TA2-011887	Info	TA2-011887
182	6e-07	1159.27	540.03	2.15	TA1-194614	Info	TA1-194614
183	6e-07	197.87	606.58	0.33	TA1-129187	Info	TA1-129187
184	7e-07	14092.4	3428.41	4.11	TA2-164073	Info	TA2-164073
185	7e-07	567.95	179.52	3.16	TA2-069959	Info	TA2-069959
186	7e-07	622.53	305.68	2.04	TA1-019957	Info	TA1-019957
187	7e-07	2966.31	1361.78	2.18	TA1-196932	Info	TA1-196932
188	7e-07	174.84	339.89	0.51	TA2-181921	Info	TA2-181921
189	7e-07	237.64	767.16	0.31	TA1-083257	Info	TA1-083257
190	7e-07	1247.62	334.67	3.73	TA2-108409	Info	TA2-108409
191	7e-07	208.69	849.62	0.25	TA1-024016	Info	TA1-024016
192	7e-07	4227.55	871.42	4.85	TA1-139296	Info	TA1-139296
193	7e-07	1304.68	745.51	1.75	TA1-214004	Info	TA1-214004
194	7e-07	4198.85	1271.3	3.3	TA1-145406	Info	TA1-145406
195	7e-07	2049.62	874.6	2.34	TA2-006917	Info	TA2-006917
196	7e-07	4995.17	2217.04	2.25	TA1-144202	Info	TA1-144202
197	7e-07	3828.51	1921.5	1.99	TA2-098567	Info	TA2-098567
198	8e-07	58.67	157.71	0.37	TA1-067312	Info	TA1-067312
199	8e-07	1711.15	793.96	2.16	TA1-031149	Info	TA1-031149
200	8e-07	40784.1	13886.1	2.94	TA1-011218	Info	TA1-011218
201	8e-07	3019.86	869.07	3.47	TA1-136205	Info	TA1-136205
202	8e-07	17688.8	7094.49	2.49	TA2-015194	Info	TA2-015194
203	8e-07	5315.89	2860.62	1.86	TA1-095968	Info	TA1-095968
204	8e-07	3214.97	1321.94	2.43	TA2-185534	Info	TA2-185534
205	8e-07	36093.7	16372.3	2.2	TA1-188281	Info	TA1-188281
206	9e-07	237.33	464.74	0.51	TA2-116277	Info	TA2-116277
207	9e-07	619.66	323.13	1.92	TA2-081693	Info	TA2-081693
208	9e-07	1070.16	276.65	3.87	TA1-185747	Info	TA1-185747
209	9e-07	733.22	356.04	2.06	TA1-009622	Info	TA1-009622
210	9e-07	13655.1	6160.48	2.22	TA1-081197	Info	TA1-081197
211	9e-07	148.9	309.83	0.48	TA1-134669	Info	TA1-134669
212	9e-07	784.66	274.46	2.86	TA2-083355	Info	TA2-083355
213	9e-07	83.07	646.76	0.13	TA2-100151	Info	TA2-100151
214	9e-07	1648.23	738.58	2.23	TA1-106536	Info	TA1-106536
215	9e-07	2172.77	5930.06	0.37	TA1-148320	Info	TA1-148320
216	9e-07	1799.23	461.77	3.9	TA1-136617	Info	TA1-136617
217	9e-07	687.34	376.55	1.83	TA2-042139	Info	TA2-042139
218	9e-07	546.53	172.2	3.17	TA2-021063	Info	TA2-021063
219	9e-07	3755.86	1594.78	2.36	TA2-205488	Info	TA2-205488
220	9e-07	1024.55	450.61	2.27	TA2-128336	Info	TA2-128336
221	1e-06	650.71	360.92	1.8	TA1-127234	Info	TA1-127234
222	1e-06	42797.1	18398.5	2.33	TA1-031935	Info	TA1-031935
223	1e-06	808.52	383.73	2.11	TA2-108881	Info	TA2-108881
224	1e-06	106.62	263.05	0.41	TA1-184405	Info	TA1-184405
225	1e-06	3188.21	1324.18	2.41	TA1-145467	Info	TA1-145467
226	1e-06	147.36	301.22	0.49	TA1-125265	Info	TA1-125265
227	1e-06	422.39	231.48	1.82	TA2-034454	Info	TA2-034454
228	1e-06	445.97	251.8	1.77	TA1-164138	Info	TA1-164138
229	1e-06	252.38	589.54	0.43	TA2-052496	Info	TA2-052496
230	1e-06	244.89	831.1	0.29	TA2-154238	Info	TA2-154238
231	1e-06	1682.21	683.95	2.46	TA1-144966	Info	TA1-144966
232	1e-06	810.05	393.58	2.06	TA2-053958	Info	TA2-053958
233	1e-06	306.06	98.58	3.1	TA2-180548	Info	TA2-180548
234	1.1e-06	34698.2	14912.7	2.33	TA1-075961	Info	TA1-075961
235	1.1e-06	90.64	210.85	0.43	TA2-050993	Info	TA2-050993
236	1.1e-06	308.21	501.8	0.61	TA1-156454	Info	TA1-156454
237	1.1e-06	85.58	191.53	0.45	TA2-005569	Info	TA2-005569
238	1.1e-06	48022.7	20559.6	2.34	TA1-135556	Info	TA1-135556
239	1.1e-06	34968.8	17543.2	1.99	TA2-001961	Info	TA2-001961
240	1.1e-06	216.87	326.97	0.66	TA1-219185	Info	TA1-219185
241	1.1e-06	5156.83	2614.75	1.97	TA2-018195	Info	TA2-018195
242	1.1e-06	96.86	376.58	0.26	TA1-009077	Info	TA1-009077
243	1.1e-06	1441.75	4674.13	0.31	TA2-037204	Info	TA2-037204
244	1.1e-06	31.5	99.68	0.32	TA1-089143	Info	TA1-089143
245	1.1e-06	960.68	580.17	1.66	TA1-148978	Info	TA1-148978
246	1.1e-06	1635.47	853.07	1.92	TA2-018639	Info	TA2-018639
247	1.1e-06	35.87	98.55	0.36	TA1-110693	Info	TA1-110693
248	1.1e-06	974.63	55.76	17.48	TA1-140951	Info	TA1-140951
249	1.2e-06	213.54	376.21	0.57	TA2-084094	Info	TA2-084094
250	1.2e-06	2954.94	1379.46	2.14	TA1-014262	Info	TA1-014262
251	1.2e-06	222.73	82.44	2.7	TA1-187917	Info	TA1-187917
252	1.2e-06	5595.27	3107.01	1.8	TA2-190618	Info	TA2-190618
253	1.2e-06	1135.17	634.13	1.79	TA1-200959	Info	TA1-200959
254	1.2e-06	44128	19450.8	2.27	TA2-143897	Info	TA2-143897
255	1.2e-06	191.74	338.89	0.57	TA1-005358	Info	TA1-005358
256	1.3e-06	112.61	263.07	0.43	TA2-095237	Info	TA2-095237
257	1.3e-06	59.24	160.89	0.37	TA2-117209	Info	TA2-117209
258	1.3e-06	5395.99	2190.23	2.46	TA1-008358	Info	TA1-008358
259	1.3e-06	495.34	813.22	0.61	TA1-036092	Info	TA1-036092
260	1.3e-06	614.61	151.18	4.07	TA1-125867	Info	TA1-125867
261	1.3e-06	18100.4	7934.88	2.28	TA1-099490	Info	TA1-099490
262	1.3e-06	91.25	283.6	0.32	TA1-000122	Info	TA1-000122
263	1.3e-06	268.16	114.79	2.34	TA2-113589	Info	TA2-113589
264	1.4e-06	6066.09	1766.12	3.43	TA1-070070	Info	TA1-070070
265	1.4e-06	4437.15	959.14	4.63	TA1-104699	Info	TA1-104699
266	1.4e-06	6042.98	2515.86	2.4	TA1-180286	Info	TA1-180286
267	1.4e-06	621.54	1540.92	0.4	TA2-090180	Info	TA2-090180
268	1.4e-06	31072.8	12906.7	2.41	TA1-034329	Info	TA1-034329
269	1.4e-06	687.46	399.22	1.72	TA2-088211	Info	TA2-088211
270	1.4e-06	197.5	443.44	0.45	TA1-113887	Info	TA1-113887
271	1.4e-06	29708.6	13564.8	2.19	TA1-026380	Info	TA1-026380
272	1.4e-06	58023.6	25057.8	2.32	TA1-066458	Info	TA1-066458
273	1.4e-06	96.51	230.15	0.42	TA1-220714	Info	TA1-220714
274	1.4e-06	611.24	1237.68	0.49	TA2-123333	Info	TA2-123333
275	1.4e-06	10318.1	4127.2	2.5	TA1-225154	Info	TA1-225154
276	1.4e-06	2533.77	1160.58	2.18	TA1-143622	Info	TA1-143622
277	1.5e-06	57.36	127.26	0.45	TA2-190008	Info	TA2-190008
278	1.5e-06	4968.41	1660.27	2.99	TA1-121833	Info	TA1-121833
279	1.5e-06	45.35	175.75	0.26	TA2-059533	Info	TA2-059533
280	1.5e-06	955.24	286.7	3.33	TA1-034119	Info	TA1-034119
281	1.5e-06	2725.76	1201.61	2.27	TA1-081310	Info	TA1-081310
282	1.5e-06	35942.2	16307.1	2.2	TA2-087675	Info	TA2-087675
283	1.5e-06	243.69	448.22	0.54	TA1-075866	Info	TA1-075866
284	1.5e-06	3419.6	1350.96	2.53	TA1-213980	Info	TA1-213980
285	1.5e-06	37.1	80.42	0.46	TA2-198186	Info	TA2-198186
286	1.5e-06	82.06	184.23	0.45	TA1-175625	Info	TA1-175625
287	1.5e-06	266.25	503.9	0.53	TA2-031806	Info	TA2-031806
288	1.5e-06	715.32	1025.31	0.7	TA2-177850	Info	TA2-177850
289	1.6e-06	3897.13	2031.51	1.92	TA2-191017	Info	TA2-191017
290	1.6e-06	669.62	1432.89	0.47	TA2-166674	Info	TA2-166674
291	1.6e-06	516.56	1289.66	0.4	TA2-186644	Info	TA2-186644
292	1.6e-06	30.51	124.76	0.24	TA2-165006	Info	TA2-165006
293	1.6e-06	171.17	89.2	1.92	TA2-136818	Info	TA2-136818
294	1.6e-06	315.69	196.11	1.61	TA1-198292	Info	TA1-198292
295	1.6e-06	64.7	149.59	0.43	TA1-124012	Info	TA1-124012
296	1.7e-06	2349.48	593.93	3.96	TA1-075604	Info	TA1-075604
297	1.7e-06	157.08	329.51	0.48	TA2-056351	Info	TA2-056351
298	1.7e-06	3856.3	1191.96	3.24	TA1-154404	Info	TA1-154404
299	1.7e-06	1851.44	972.25	1.9	TA1-132808	Info	TA1-132808
300	1.7e-06	33100.6	16416	2.02	TA2-184128	Info	TA2-184128
301	1.7e-06	292.14	610.37	0.48	TA1-158652	Info	TA1-158652
302	1.7e-06	45827.8	20424.8	2.24	TA1-092270	Info	TA1-092270
303	1.7e-06	214.47	370.81	0.58	TA2-120460	Info	TA2-120460
304	1.7e-06	3062.47	8594.73	0.36	TA2-046652	Info	TA2-046652
305	1.7e-06	585.06	266.57	2.19	TA2-211131	Info	TA2-211131
306	1.7e-06	50.08	135.03	0.37	TA2-020275	Info	TA2-020275
307	1.8e-06	2211.22	758.32	2.92	TA2-050524	Info	TA2-050524
308	1.8e-06	1790.45	826.32	2.17	TA1-075994	Info	TA1-075994
309	1.8e-06	495.94	293.78	1.69	TA1-172532	Info	TA1-172532
310	1.8e-06	86.81	154.04	0.56	TA2-054495	Info	TA2-054495
311	1.8e-06	20415	9874.59	2.07	TA2-061366	Info	TA2-061366
312	1.8e-06	546.62	353.71	1.55	TA1-198773	Info	TA1-198773
313	1.8e-06	361.53	745.9	0.48	TA1-088197	Info	TA1-088197
314	1.8e-06	434.48	276.16	1.57	TA2-032418	Info	TA2-032418
315	1.8e-06	42953.2	18147.9	2.37	TA2-195136	Info	TA2-195136
316	1.9e-06	1683.89	969.43	1.74	TA2-002245	Info	TA2-002245
317	1.9e-06	154.71	287.83	0.54	TA2-126800	Info	TA2-126800
318	1.9e-06	4225.08	13683.5	0.31	TA2-098084	Info	TA2-098084
319	2e-06	43720.4	18218	2.4	TA1-187014	Info	TA1-187014
320	2e-06	95.16	167.37	0.57	TA1-029746	Info	TA1-029746
321	2e-06	3840.62	1007.43	3.81	TA1-076652	Info	TA1-076652
322	2e-06	951.03	273.93	3.47	TA2-147703	Info	TA2-147703
323	2e-06	212.78	455.24	0.47	TA1-203372	Info	TA1-203372
324	2e-06	38778.8	14595	2.66	TA1-128096	Info	TA1-128096
325	2e-06	35.93	108.22	0.33	TA1-239079	Info	TA1-239079
326	2e-06	5285.06	1291.56	4.09	TA2-023468	Info	TA2-023468
327	2e-06	962.6	407.91	2.36	TA1-163522	Info	TA1-163522
328	2e-06	27366.8	8457	3.24	TA1-106382	Info	TA1-106382
329	2.1e-06	55.62	114.07	0.49	TA2-061418	Info	TA2-061418
330	2.1e-06	4645.36	1786.15	2.6	TA1-182661	Info	TA1-182661
331	2.1e-06	1971.15	587.04	3.36	TA2-087665	Info	TA2-087665
332	2.1e-06	240.27	51.79	4.64	TA2-140059	Info	TA2-140059
333	2.1e-06	50440.3	22803.3	2.21	TA2-034855	Info	TA2-034855
334	2.2e-06	127.03	246.67	0.51	TA1-142581	Info	TA1-142581
335	2.2e-06	5154.13	2705.77	1.9	TA1-049815	Info	TA1-049815
336	2.2e-06	1275.22	559.43	2.28	TA2-022146	Info	TA2-022146
337	2.2e-06	941.25	277.25	3.39	TA1-146359	Info	TA1-146359
338	2.2e-06	613.03	1242.88	0.49	TA2-187276	Info	TA2-187276
339	2.2e-06	46304.8	21165.9	2.19	TA2-166644	Info	TA2-166644
340	2.2e-06	1106.89	483.94	2.29	TA1-203580	Info	TA1-203580
341	2.2e-06	204.96	98.66	2.08	TA2-145257	Info	TA2-145257
342	2.3e-06	160.19	508.44	0.32	TA2-110559	Info	TA2-110559
343	2.3e-06	10538.6	6527.5	1.61	TA2-178965	Info	TA2-178965
344	2.3e-06	271.87	797.82	0.34	TA2-026527	Info	TA2-026527
345	2.3e-06	45309.7	19926.5	2.27	TA1-057410	Info	TA1-057410
346	2.3e-06	1227.15	3108.95	0.39	TA1-150615	Info	TA1-150615
347	2.3e-06	105.75	213.62	0.5	TA1-181671	Info	TA1-181671
348	2.3e-06	1486.16	510.48	2.91	TA2-166685	Info	TA2-166685
349	2.3e-06	167.49	258.04	0.65	TA1-204280	Info	TA1-204280
350	2.3e-06	603.22	221.97	2.72	TA1-005348	Info	TA1-005348
351	2.3e-06	569.12	1580.15	0.36	TA1-207878	Info	TA1-207878
352	2.4e-06	5645.03	2553.95	2.21	TA2-095490	Info	TA2-095490
353	2.4e-06	81.64	197.46	0.41	TA1-085050	Info	TA1-085050
354	2.4e-06	40751.8	19856.1	2.05	TA1-038092	Info	TA1-038092
355	2.5e-06	76.16	173.19	0.44	TA1-028026	Info	TA1-028026
356	2.5e-06	1314.15	918.27	1.43	TA2-107978	Info	TA2-107978
357	2.5e-06	18073.8	6587.74	2.74	TA2-185863	Info	TA2-185863
358	2.6e-06	130.67	262.16	0.5	TA1-050170	Info	TA1-050170
359	2.6e-06	5158.65	1992.58	2.59	TA2-113782	Info	TA2-113782
360	2.6e-06	4368.58	1649.31	2.65	TA1-052673	Info	TA1-052673
361	2.6e-06	109.03	272.25	0.4	TA2-168783	Info	TA2-168783
362	2.6e-06	112.69	257.91	0.44	TA1-207536	Info	TA1-207536
363	2.6e-06	160.94	279.58	0.58	TA1-110653	Info	TA1-110653
364	2.6e-06	299.05	180.75	1.65	TA2-086592	Info	TA2-086592
365	2.6e-06	255.97	1010.56	0.25	TA1-179471	Info	TA1-179471
366	2.6e-06	42341.3	18658.7	2.27	TA2-009924	Info	TA2-009924
367	2.6e-06	47884.1	20260.3	2.36	TA2-099767	Info	TA2-099767
368	2.7e-06	31267.8	9982.09	3.13	TA2-142009	Info	TA2-142009
369	2.7e-06	77	263.19	0.29	TA1-011051	Info	TA1-011051
370	2.7e-06	802.08	418.88	1.91	TA2-125298	Info	TA2-125298
371	2.7e-06	61.71	161.96	0.38	TA1-199518	Info	TA1-199518
372	2.7e-06	1731.45	889.76	1.95	TA1-099051	Info	TA1-099051
373	2.7e-06	50377.6	22808.9	2.21	TA1-185203	Info	TA1-185203
374	2.8e-06	135.55	308.41	0.44	TA1-019398	Info	TA1-019398
375	2.8e-06	490.96	290.26	1.69	TA1-125534	Info	TA1-125534
376	2.8e-06	2559.7	1197.34	2.14	TA1-189123	Info	TA1-189123
377	2.8e-06	26741.5	11556.5	2.31	TA2-079029	Info	TA2-079029
378	2.8e-06	8021.67	3283.44	2.44	TA1-077065	Info	TA1-077065
379	2.8e-06	757.07	298.9	2.53	TA1-030102	Info	TA1-030102
380	2.8e-06	38041.7	18222.9	2.09	TA1-083718	Info	TA1-083718
381	2.8e-06	46034.9	21326.9	2.16	TA1-080199	Info	TA1-080199
382	2.8e-06	2518.22	1302.86	1.93	TA1-129217	Info	TA1-129217
383	2.9e-06	47298.3	21561.5	2.19	TA1-037495	Info	TA1-037495
384	2.9e-06	60.97	204.74	0.3	TA1-005618	Info	TA1-005618
385	2.9e-06	929.68	444.55	2.09	TA1-178216	Info	TA1-178216
386	2.9e-06	500.65	807.84	0.62	TA1-171129	Info	TA1-171129
387	3e-06	14111.7	5250.98	2.69	TA2-037721	Info	TA2-037721
388	3e-06	836.37	414.26	2.02	TA2-094328	Info	TA2-094328
389	3e-06	42493.1	19721	2.15	TA1-239683	Info	TA1-239683
390	3e-06	45069.8	20015.9	2.25	TA1-128327	Info	TA1-128327
391	3.1e-06	247.8	354.15	0.7	TA1-181912	Info	TA1-181912
392	3.1e-06	6542.99	4312.74	1.52	TA1-024118	Info	TA1-024118
393	3.1e-06	56.53	87.64	0.64	TA1-191411	Info	TA1-191411
394	3.1e-06	1534.56	741.07	2.07	TA1-052611	Info	TA1-052611
395	3.1e-06	44086.1	19888.8	2.22	TA1-175430	Info	TA1-175430
396	3.1e-06	30772.6	12739.6	2.42	TA1-169692	Info	TA1-169692
397	3.1e-06	4743.89	2223.23	2.13	TA2-182553	Info	TA2-182553
398	3.2e-06	43865	18492	2.37	TA1-122545	Info	TA1-122545
399	3.2e-06	77.16	141.37	0.55	TA2-200119	Info	TA2-200119
400	3.2e-06	44707.8	20078.2	2.23	TA1-196228	Info	TA1-196228
401	3.2e-06	3462.95	2408.24	1.44	TA1-206322	Info	TA1-206322
402	3.2e-06	495.31	173.97	2.85	TA2-162964	Info	TA2-162964
403	3.3e-06	40619.3	17658.3	2.3	TA1-230022	Info	TA1-230022
404	3.3e-06	177.16	416.3	0.43	TA1-217385	Info	TA1-217385
405	3.3e-06	1849.39	4697.65	0.39	TA2-182533	Info	TA2-182533
406	3.3e-06	31540.9	12644.4	2.49	TA2-095318	Info	TA2-095318
407	3.4e-06	13993.3	5411.62	2.59	TA1-063537	Info	TA1-063537
408	3.4e-06	614.14	298.15	2.06	TA1-002129	Info	TA1-002129
409	3.4e-06	6389.61	2167.82	2.95	TA1-047278	Info	TA1-047278
410	3.4e-06	325.68	570.73	0.57	TA2-090604	Info	TA2-090604
411	3.4e-06	853.4	456.8	1.87	TA1-206395	Info	TA1-206395
412	3.4e-06	99.73	203.92	0.49	TA2-198898	Info	TA2-198898
413	3.5e-06	7093.85	3055.37	2.32	TA1-226180	Info	TA1-226180
414	3.5e-06	48755.9	21277.5	2.29	TA2-043927	Info	TA2-043927
415	3.5e-06	1458.79	602.74	2.42	TA1-102485	Info	TA1-102485
416	3.5e-06	30709.1	9122.26	3.37	TA2-062893	Info	TA2-062893
417	3.5e-06	1120.06	1900.09	0.59	TA1-008198	Info	TA1-008198
418	3.5e-06	743.81	219.36	3.39	TA2-208113	Info	TA2-208113
419	3.5e-06	239.52	95.09	2.52	TA1-231547	Info	TA1-231547
420	3.5e-06	194.56	448.76	0.43	TA1-050762	Info	TA1-050762
421	3.5e-06	44363.6	20119	2.21	TA1-145432	Info	TA1-145432
422	3.5e-06	59.22	114.27	0.52	TA1-005596	Info	TA1-005596
423	3.6e-06	984.63	480.99	2.05	TA2-003477	Info	TA2-003477
424	3.6e-06	190.03	425.38	0.45	TA1-107884	Info	TA1-107884
425	3.6e-06	8506.93	3582.1	2.37	TA1-040522	Info	TA1-040522
426	3.6e-06	3404.89	1878.25	1.81	TA2-185273	Info	TA2-185273
427	3.6e-06	112.77	265.19	0.43	TA2-025234	Info	TA2-025234
428	3.6e-06	46694.3	21136.4	2.21	TA1-171578	Info	TA1-171578
429	3.6e-06	97.91	232.83	0.42	TA1-008247	Info	TA1-008247
430	3.6e-06	86.74	484.39	0.18	TA2-162821	Info	TA2-162821
431	3.6e-06	30.22	153.14	0.2	TA1-217566	Info	TA1-217566
432	3.6e-06	45.45	86.31	0.53	TA2-081378	Info	TA2-081378
433	3.6e-06	3037	1841	1.65	TA2-072441	Info	TA2-072441
434	3.6e-06	145.43	363.34	0.4	TA1-064234	Info	TA1-064234
435	3.6e-06	131.29	341.14	0.38	TA1-010714	Info	TA1-010714
436	3.6e-06	733.71	262.03	2.8	TA1-114026	Info	TA1-114026
437	3.7e-06	2253.32	1183.1	1.9	TA1-058888	Info	TA1-058888
438	3.7e-06	632.6	297.32	2.13	TA1-188519	Info	TA1-188519
439	3.7e-06	42.35	161.29	0.26	TA1-172784	Info	TA1-172784
440	3.7e-06	50023.2	23083.9	2.17	TA1-032519	Info	TA1-032519
441	3.8e-06	51084.2	22403.7	2.28	TA1-126808	Info	TA1-126808
442	3.8e-06	3019.29	1588.35	1.9	TA2-187429	Info	TA2-187429
443	3.8e-06	692.27	237.88	2.91	TA1-112589	Info	TA1-112589
444	3.8e-06	688.56	454.92	1.51	TA1-015593	Info	TA1-015593
445	3.8e-06	43213.4	21094.8	2.05	TA1-115834	Info	TA1-115834
446	3.8e-06	208.14	642.19	0.32	TA1-052974	Info	TA1-052974
447	3.8e-06	39226.8	18671.2	2.1	TA1-036168	Info	TA1-036168
448	3.8e-06	48107.2	21128.4	2.28	TA2-146914	Info	TA2-146914
449	3.9e-06	1894.75	689.53	2.75	TA2-143846	Info	TA2-143846
450	3.9e-06	51590.6	21218.9	2.43	TA1-209964	Info	TA1-209964
451	3.9e-06	152.92	343.8	0.44	TA2-110791	Info	TA2-110791
452	4e-06	41961.4	19443.1	2.16	TA2-185349	Info	TA2-185349
453	4e-06	4930.5	2670.86	1.85	TA2-084983	Info	TA2-084983
454	4e-06	43369.9	20732.8	2.09	TA2-165742	Info	TA2-165742
455	4e-06	259.73	1121.81	0.23	TA2-036552	Info	TA2-036552
456	4e-06	43983.3	20145.3	2.18	TA1-005523	Info	TA1-005523
457	4e-06	83.7	392.08	0.21	TA1-101586	Info	TA1-101586
458	4e-06	49014.9	21576.9	2.27	TA2-101094	Info	TA2-101094
459	4.1e-06	42555.8	19670	2.16	TA1-178866	Info	TA1-178866
460	4.1e-06	47161.7	18116	2.6	TA1-125324	Info	TA1-125324
461	4.1e-06	423.47	264.15	1.6	TA1-091386	Info	TA1-091386
462	4.1e-06	53868.7	24960.7	2.16	TA2-030969	Info	TA2-030969
463	4.1e-06	5655.42	3586.59	1.58	TA2-104369	Info	TA2-104369
464	4.1e-06	195.58	75.29	2.6	TA2-152317	Info	TA2-152317
465	4.2e-06	43171.9	17742.7	2.43	TA1-100559	Info	TA1-100559
466	4.2e-06	6124.37	3019.95	2.03	TA1-186529	Info	TA1-186529
467	4.2e-06	1553.4	567.73	2.74	TA1-211026	Info	TA1-211026
468	4.2e-06	16010.1	5909.61	2.71	TA1-032372	Info	TA1-032372
469	4.2e-06	1953.65	780.02	2.5	TA2-178160	Info	TA2-178160
470	4.2e-06	47798.4	26152.9	1.83	TA1-087023	Info	TA1-087023
471	4.2e-06	597.11	360.26	1.66	TA1-133060	Info	TA1-133060
472	4.2e-06	2877.84	1741.4	1.65	TA2-036144	Info	TA2-036144
473	4.3e-06	1804.59	833.85	2.16	TA1-226291	Info	TA1-226291
474	4.3e-06	294.14	136.05	2.16	TA2-019737	Info	TA2-019737
475	4.3e-06	2357.72	957.28	2.46	TA1-143573	Info	TA1-143573
476	4.3e-06	246.01	131.72	1.87	TA2-089324	Info	TA2-089324
477	4.3e-06	152.89	319.23	0.48	TA2-191026	Info	TA2-191026
478	4.3e-06	329.38	241.74	1.36	TA2-105688	Info	TA2-105688
479	4.3e-06	433.04	200.67	2.16	TA2-044497	Info	TA2-044497
480	4.3e-06	7806.35	2459.9	3.17	TA1-019666	Info	TA1-019666
481	4.3e-06	677.37	261.87	2.59	TA2-085436	Info	TA2-085436
482	4.4e-06	169.76	307.92	0.55	TA1-165164	Info	TA1-165164
483	4.4e-06	40552.5	19288.7	2.1	TA1-200280	Info	TA1-200280
484	4.4e-06	170.71	301.14	0.57	TA1-005582	Info	TA1-005582
485	4.4e-06	363.38	765.54	0.47	TA2-010630	Info	TA2-010630
486	4.4e-06	53382.1	24182.6	2.21	TA1-052387	Info	TA1-052387
487	4.4e-06	7715.01	2367.72	3.26	TA2-131920	Info	TA2-131920
488	4.4e-06	47.29	120.8	0.39	TA1-032211	Info	TA1-032211
489	4.4e-06	8581.25	4183.51	2.05	TA1-169237	Info	TA1-169237
490	4.5e-06	73.69	156.2	0.47	TA1-017011	Info	TA1-017011
491	4.5e-06	1025.07	448.11	2.29	TA2-022236	Info	TA2-022236
492	4.5e-06	2335.94	1282.45	1.82	TA1-218390	Info	TA1-218390
493	4.5e-06	116.89	251.11	0.47	TA2-146702	Info	TA2-146702
494	4.6e-06	824.56	300.89	2.74	TA1-031190	Info	TA1-031190
495	4.6e-06	1686.46	854.2	1.97	TA1-003368	Info	TA1-003368
496	4.7e-06	44448.8	19314.7	2.3	TA1-031220	Info	TA1-031220
497	4.7e-06	80.74	260.5	0.31	TA2-043079	Info	TA2-043079
498	4.7e-06	755.17	357.47	2.11	TA1-032887	Info	TA1-032887
499	4.7e-06	1461.9	600.2	2.44	TA2-022292	Info	TA2-022292
500	4.8e-06	52.86	253.86	0.21	TA1-153171	Info	TA1-153171
501	4.8e-06	4426.99	1512.97	2.93	TA1-209738	Info	TA1-209738
502	4.8e-06	44684.7	17710.1	2.52	TA2-209067	Info	TA2-209067
503	4.8e-06	8756.07	3316.03	2.64	TA2-066321	Info	TA2-066321
504	4.8e-06	4430.85	1814.77	2.44	TA2-035187	Info	TA2-035187
505	4.8e-06	2155.76	1043.91	2.07	TA1-051620	Info	TA1-051620
506	4.9e-06	44.59	98.74	0.45	TA1-011201	Info	TA1-011201
507	4.9e-06	49958	22923.4	2.18	TA1-065792	Info	TA1-065792
508	4.9e-06	43943.7	17281.2	2.54	TA2-187718	Info	TA2-187718
509	4.9e-06	49.91	147.92	0.34	TA2-049787	Info	TA2-049787
510	4.9e-06	54189.7	23989.7	2.26	TA2-009673	Info	TA2-009673
511	5e-06	582.27	349.07	1.67	TA1-240655	Info	TA1-240655
512	5e-06	315.16	99.52	3.17	TA2-029918	Info	TA2-029918
513	5e-06	1679.57	765.93	2.19	TA1-001387	Info	TA1-001387
514	5e-06	46.8	178.54	0.26	TA1-073480	Info	TA1-073480
515	5e-06	228.16	385.99	0.59	TA2-209680	Info	TA2-209680
516	5e-06	135.32	225.5	0.6	TA2-130522	Info	TA2-130522
517	5e-06	20867.6	8652.17	2.41	TA1-204260	Info	TA1-204260
518	5e-06	6020.01	2169.04	2.78	TA2-205608	Info	TA2-205608
519	5.1e-06	41473	18442	2.25	TA2-011698	Info	TA2-011698
520	5.1e-06	50842	21910.4	2.32	TA1-088472	Info	TA1-088472
521	5.1e-06	29263.5	10966.3	2.67	TA1-144651	Info	TA1-144651
522	5.1e-06	3357.62	1547.08	2.17	TA2-194171	Info	TA2-194171
523	5.1e-06	1988.42	480.54	4.14	TA2-139232	Info	TA2-139232
524	5.1e-06	44.83	158.24	0.28	TA1-018054	Info	TA1-018054
525	5.1e-06	185.27	82.37	2.25	TA2-093492	Info	TA2-093492
526	5.1e-06	47456.9	21078.4	2.25	TA2-026853	Info	TA2-026853
527	5.1e-06	319.56	529.1	0.6	TA2-078175	Info	TA2-078175
528	5.2e-06	1893.75	795	2.38	TA2-066657	Info	TA2-066657
529	5.2e-06	355.94	180.65	1.97	TA1-122378	Info	TA1-122378
530	5.2e-06	256.32	91.49	2.8	TA2-175839	Info	TA2-175839
531	5.2e-06	48392.2	22158.2	2.18	TA2-078699	Info	TA2-078699
532	5.2e-06	36185.5	17653.2	2.05	TA2-147520	Info	TA2-147520
533	5.3e-06	44611.9	19885.8	2.24	DCP_1_1	Info	DCP_1_1
534	5.3e-06	115.53	396.3	0.29	TA2-199473	Info	TA2-199473
535	5.3e-06	8515.38	3242.05	2.63	TA2-093941	Info	TA2-093941
536	5.3e-06	8088.51	3041.52	2.66	TA1-123239	Info	TA1-123239
537	5.4e-06	52746.2	23772.7	2.22	TA1-043266	Info	TA1-043266
538	5.4e-06	63.19	179.81	0.35	TA1-033742	Info	TA1-033742
539	5.4e-06	732.42	930.77	0.79	TA2-003305	Info	TA2-003305
540	5.4e-06	570.37	1037.32	0.55	TA2-119933	Info	TA2-119933
541	5.4e-06	320.79	566.47	0.57	TA1-077667	Info	TA1-077667
542	5.5e-06	138.51	316.76	0.44	TA2-090269	Info	TA2-090269
543	5.5e-06	20553	7956.68	2.58	TA2-200150	Info	TA2-200150
544	5.5e-06	87	325.11	0.27	TA2-211991	Info	TA2-211991
545	5.5e-06	4258.04	1149.12	3.71	TA1-192225	Info	TA1-192225
546	5.5e-06	232.63	400.53	0.58	TA1-221490	Info	TA1-221490
547	5.5e-06	433.87	947.81	0.46	TA2-019843	Info	TA2-019843
548	5.6e-06	35103.2	14911.9	2.35	TA1-090804	Info	TA1-090804
549	5.6e-06	20846	8131.81	2.56	TA2-026889	Info	TA2-026889
550	5.6e-06	632.77	333.93	1.89	TA2-190369	Info	TA2-190369
551	5.6e-06	24294.8	8849.11	2.75	TA2-111887	Info	TA2-111887
552	5.6e-06	7654.03	3030.05	2.53	TA2-067932	Info	TA2-067932
553	5.6e-06	3101.47	1142.09	2.72	TA2-108818	Info	TA2-108818
554	5.6e-06	443.38	1136.36	0.39	TA1-132931	Info	TA1-132931
555	5.7e-06	35.04	97.22	0.36	TA2-103409	Info	TA2-103409
556	5.7e-06	2774.86	1518.31	1.83	TA1-026276	Info	TA1-026276
557	5.7e-06	946.41	456.21	2.07	TA2-034038	Info	TA2-034038
558	5.7e-06	6985.28	1923.91	3.63	TA2-210896	Info	TA2-210896
559	5.7e-06	47166	21752	2.17	TA2-010215	Info	TA2-010215
560	5.7e-06	57417.7	25786.4	2.23	TA1-190950	Info	TA1-190950
561	5.8e-06	47985.2	21393.9	2.24	TA1-131575	Info	TA1-131575
562	5.8e-06	126.73	274.03	0.46	TA2-050121	Info	TA2-050121
563	5.8e-06	31960.1	17781.8	1.8	TA1-031211	Info	TA1-031211
564	5.9e-06	718.68	353.82	2.03	TA1-157532	Info	TA1-157532
565	5.9e-06	13959.5	6565.93	2.13	TA1-012556	Info	TA1-012556
566	5.9e-06	263.57	152.32	1.73	TA1-185383	Info	TA1-185383
567	6e-06	8589.18	4401.12	1.95	TA2-075958	Info	TA2-075958
568	6e-06	55296.3	24945.9	2.22	TA1-142014	Info	TA1-142014
569	6e-06	1333.1	539.98	2.47	TA1-186908	Info	TA1-186908
570	6e-06	3142.87	1878.18	1.67	TA1-028250	Info	TA1-028250
571	6.1e-06	1056.94	454.84	2.32	TA2-077346	Info	TA2-077346
572	6.2e-06	44208.8	18377.4	2.41	TA1-216763	Info	TA1-216763
573	6.2e-06	791.07	378.7	2.09	TA1-063019	Info	TA1-063019
574	6.2e-06	2581.75	1285.56	2.01	TA1-064182	Info	TA1-064182
575	6.2e-06	43735.4	19076.1	2.29	TA2-196539	Info	TA2-196539
576	6.2e-06	42511.7	18553.4	2.29	TA2-038335	Info	TA2-038335
577	6.2e-06	24	168.65	0.14	TA2-116889	Info	TA2-116889
578	6.2e-06	39534.8	21405.7	1.85	TA1-069332	Info	TA1-069332
579	6.3e-06	619.44	1268.88	0.49	TA1-180711	Info	TA1-180711
580	6.3e-06	85.57	171.96	0.5	TA2-171324	Info	TA2-171324
581	6.3e-06	48616.9	21960.5	2.21	TA2-166059	Info	TA2-166059
582	6.3e-06	44549.2	20434.3	2.18	TA1-060790	Info	TA1-060790
583	6.3e-06	45335.8	21027.3	2.16	TA2-027419	Info	TA2-027419
584	6.3e-06	349.89	210.66	1.66	TA1-097213	Info	TA1-097213
585	6.4e-06	46445.8	18791.1	2.47	TA2-107899	Info	TA2-107899
586	6.4e-06	28157.1	10525.4	2.68	TA1-138313	Info	TA1-138313
587	6.4e-06	1002.22	428.77	2.34	TA1-206181	Info	TA1-206181
588	6.4e-06	948.77	700.47	1.35	TA1-095322	Info	TA1-095322
589	6.4e-06	6302.37	3533.65	1.78	TA1-060416	Info	TA1-060416
590	6.4e-06	81.5	158.27	0.51	TA2-025245	Info	TA2-025245
591	6.4e-06	25120.2	11778.6	2.13	TA1-118589	Info	TA1-118589
592	6.4e-06	43320.3	19484.8	2.22	TA2-067523	Info	TA2-067523
593	6.5e-06	5084.12	2278.75	2.23	TA1-013811	Info	TA1-013811
594	6.5e-06	653.04	1266.98	0.52	TA1-042281	Info	TA1-042281
595	6.5e-06	47894.7	21809.5	2.2	TA2-132519	Info	TA2-132519
596	6.6e-06	2102.09	1138.13	1.85	TA2-109697	Info	TA2-109697
597	6.6e-06	54632.7	25386.2	2.15	TA1-004951	Info	TA1-004951
598	6.6e-06	45729.4	20662	2.21	TA2-088709	Info	TA2-088709
599	6.6e-06	523.44	205.93	2.54	TA1-022720	Info	TA1-022720
600	6.6e-06	1032.47	1513.04	0.68	TA1-154533	Info	TA1-154533
601	6.7e-06	72.49	144.09	0.5	TA2-081353	Info	TA2-081353
602	6.7e-06	148.15	402.08	0.37	TA2-081509	Info	TA2-081509
603	6.7e-06	49.25	89.6	0.55	TA2-213166	Info	TA2-213166
604	6.7e-06	1579.38	860.48	1.84	TA2-006513	Info	TA2-006513
605	6.8e-06	42472.1	22052.7	1.93	TA1-180063	Info	TA1-180063
606	6.9e-06	8607.67	4307.67	2	TA1-004836	Info	TA1-004836
607	6.9e-06	46194.3	21187.5	2.18	TA1-059924	Info	TA1-059924
608	6.9e-06	1424.04	853.93	1.67	TA1-189739	Info	TA1-189739
609	6.9e-06	214.02	91.13	2.35	TA2-144941	Info	TA2-144941
610	6.9e-06	7153.61	2068.22	3.46	TA2-099611	Info	TA2-099611
611	6.9e-06	601.79	157.52	3.82	TA2-187263	Info	TA2-187263
612	7e-06	129.97	265.43	0.49	TA1-119874	Info	TA1-119874
613	7.1e-06	115.28	213.55	0.54	TA1-234339	Info	TA1-234339
614	7.1e-06	1097.82	772.55	1.42	TA1-084314	Info	TA1-084314
615	7.2e-06	42972.1	21427.5	2.01	TA2-052050	Info	TA2-052050
616	7.2e-06	167.99	463.74	0.36	TA1-086280	Info	TA1-086280
617	7.2e-06	6217.41	2860.31	2.17	TA1-047213	Info	TA1-047213
618	7.2e-06	13271.4	6148.26	2.16	TA2-119302	Info	TA2-119302
619	7.2e-06	84.64	157.57	0.54	TA1-203957	Info	TA1-203957
620	7.2e-06	213.13	104.42	2.04	TA1-045932	Info	TA1-045932
621	7.2e-06	3724.34	1533.25	2.43	TA1-205081	Info	TA1-205081
622	7.3e-06	2463.42	1418.4	1.74	TA2-108643	Info	TA2-108643
623	7.3e-06	324.89	119.67	2.71	TA1-208940	Info	TA1-208940
624	7.3e-06	76.92	359.99	0.21	TA1-188643	Info	TA1-188643
625	7.3e-06	1209.48	2231.12	0.54	TA1-018442	Info	TA1-018442
626	7.4e-06	22518.1	11380.6	1.98	TA2-148467	Info	TA2-148467
627	7.4e-06	124.4	304.82	0.41	TA1-123511	Info	TA1-123511
628	7.4e-06	604.99	1355.08	0.45	TA1-142110	Info	TA1-142110
629	7.4e-06	17844.2	8430.98	2.12	TA2-143847	Info	TA2-143847
630	7.5e-06	231.22	137.57	1.68	TA1-062164	Info	TA1-062164
631	7.5e-06	39349.6	18050.5	2.18	TA2-060900	Info	TA2-060900
632	7.5e-06	47.84	98.87	0.48	TA1-049090	Info	TA1-049090
633	7.5e-06	959.3	595.91	1.61	TA2-000712	Info	TA2-000712
634	7.5e-06	92.97	313.11	0.3	TA1-148813	Info	TA1-148813
635	7.6e-06	3684.53	2128.98	1.73	TA1-108774	Info	TA1-108774
636	7.6e-06	598.57	208.31	2.87	TA1-164573	Info	TA1-164573
637	7.6e-06	17397.3	8988.23	1.94	TA2-021532	Info	TA2-021532
638	7.6e-06	3038.88	1408.68	2.16	TA1-119858	Info	TA1-119858
639	7.6e-06	746.72	1598.82	0.47	TA1-153623	Info	TA1-153623
640	7.6e-06	40.75	118	0.35	TA2-073586	Info	TA2-073586
641	7.7e-06	2412.96	1485.54	1.62	TA2-111552	Info	TA2-111552
642	7.7e-06	11481.9	5736.25	2	TA1-006304	Info	TA1-006304
643	7.8e-06	388.16	682.04	0.57	TA1-206536	Info	TA1-206536
644	7.9e-06	1147.35	613.16	1.87	TA1-114023	Info	TA1-114023
645	7.9e-06	3731.81	1535.97	2.43	TA1-150418	Info	TA1-150418
646	7.9e-06	15712.1	9651.18	1.63	TA1-001702	Info	TA1-001702
647	7.9e-06	176.21	344.87	0.51	TA1-015631	Info	TA1-015631
648	7.9e-06	2655.66	1163.21	2.28	TA1-131537	Info	TA1-131537
649	7.9e-06	46572.6	20940.2	2.22	TA2-129778	Info	TA2-129778
650	7.9e-06	1697.72	914.22	1.86	TA1-172304	Info	TA1-172304
651	8e-06	149.14	364.23	0.41	TA2-108475	Info	TA2-108475
652	8e-06	295.08	473.82	0.62	TA2-212509	Info	TA2-212509
653	8e-06	383.26	240.17	1.6	TA2-141929	Info	TA2-141929
654	8e-06	966.35	476.16	2.03	TA1-167522	Info	TA1-167522
655	8e-06	429.13	906.25	0.47	TA2-050417	Info	TA2-050417
656	8.1e-06	5161.81	1718.34	3	TA1-168523	Info	TA1-168523
657	8.1e-06	1376.8	2315.36	0.59	TA1-071410	Info	TA1-071410
658	8.1e-06	9598.56	6331.32	1.52	TA2-194950	Info	TA2-194950
659	8.1e-06	55904.3	25241.8	2.21	TA1-181743	Info	TA1-181743
660	8.1e-06	160.01	502.66	0.32	TA1-198888	Info	TA1-198888
661	8.1e-06	47255.2	21626.8	2.19	TA1-100612	Info	TA1-100612
662	8.1e-06	1493.13	798.1	1.87	TA1-009771	Info	TA1-009771
663	8.1e-06	36218.9	17789.2	2.04	TA1-007303	Info	TA1-007303
664	8.1e-06	53465.4	25747.7	2.08	TA2-187408	Info	TA2-187408
665	8.1e-06	490.22	687.95	0.71	TA1-174060	Info	TA1-174060
666	8.2e-06	141.3	233.05	0.61	TA1-215174	Info	TA1-215174
667	8.2e-06	6704.35	3010.07	2.23	TA1-075558	Info	TA1-075558
668	8.2e-06	29762.5	17794	1.67	TA1-034322	Info	TA1-034322
669	8.2e-06	55138.4	25459.2	2.17	TA1-153868	Info	TA1-153868
670	8.3e-06	41939.8	18628.3	2.25	TA1-226728	Info	TA1-226728
671	8.3e-06	1615.84	682.65	2.37	TA2-045089	Info	TA2-045089
672	8.3e-06	209.56	424.99	0.49	TA2-018404	Info	TA2-018404
673	8.3e-06	136.89	272.03	0.5	TA1-019687	Info	TA1-019687
674	8.3e-06	20.7	164.47	0.13	TA1-162361	Info	TA1-162361
675	8.3e-06	37049.5	17906.3	2.07	TA1-091692	Info	TA1-091692
676	8.4e-06	8153.74	3178.17	2.57	TA1-138079	Info	TA1-138079
677	8.4e-06	394.97	912.54	0.43	TA2-205768	Info	TA2-205768
678	8.4e-06	42508.8	16551.2	2.57	TA2-208105	Info	TA2-208105
679	8.4e-06	2994.38	1710.29	1.75	TA2-204129	Info	TA2-204129
680	8.4e-06	53568.4	24551.7	2.18	TA1-101224	Info	TA1-101224
681	8.4e-06	35720.5	18182.7	1.96	TA1-190988	Info	TA1-190988
682	8.5e-06	488.16	168.56	2.9	TA1-159580	Info	TA1-159580
683	8.5e-06	43062.8	19063.6	2.26	DCP_1_0	Info	DCP_1_0
684	8.5e-06	87.28	204.49	0.43	TA1-097297	Info	TA1-097297
685	8.5e-06	405.52	267.96	1.51	TA1-128970	Info	TA1-128970
686	8.5e-06	947.22	363.57	2.61	TA2-032239	Info	TA2-032239
687	8.6e-06	1876.48	1074.08	1.75	TA2-097209	Info	TA2-097209
688	8.6e-06	49471.4	23686.6	2.09	TA2-130038	Info	TA2-130038
689	8.6e-06	57038.6	24798.1	2.3	TA2-211155	Info	TA2-211155
690	8.6e-06	121.48	395.93	0.31	TA1-136789	Info	TA1-136789
691	8.6e-06	6073.87	2454.85	2.47	TA2-203091	Info	TA2-203091
692	8.6e-06	996.3	430.43	2.31	TA2-005201	Info	TA2-005201
693	8.7e-06	185.18	124.61	1.49	TA2-180212	Info	TA2-180212
694	8.7e-06	114.81	208.12	0.55	TA1-150212	Info	TA1-150212
695	8.7e-06	3539.36	1117.53	3.17	TA1-036826	Info	TA1-036826
696	8.8e-06	1159.29	599.03	1.94	TA2-117922	Info	TA2-117922
697	8.8e-06	114.84	229.58	0.5	TA1-166636	Info	TA1-166636
698	8.8e-06	59.96	142.42	0.42	TA1-169615	Info	TA1-169615
699	8.9e-06	25778.3	11595.7	2.22	TA1-061089	Info	TA1-061089
700	8.9e-06	50473.2	23642.5	2.13	TA2-161428	Info	TA2-161428
701	8.9e-06	538.07	295.38	1.82	TA1-145812	Info	TA1-145812
702	8.9e-06	52794.3	24167.1	2.18	TA1-154210	Info	TA1-154210
703	8.9e-06	43827.8	20555.4	2.13	TA2-208411	Info	TA2-208411
704	9e-06	58855	26476.1	2.22	TA1-053103	Info	TA1-053103
705	9.1e-06	71.82	138.8	0.52	TA1-005979	Info	TA1-005979
706	9.1e-06	6749.73	3271.07	2.06	TA1-155520	Info	TA1-155520
707	9.1e-06	1673.42	707.14	2.37	TA1-111911	Info	TA1-111911
708	9.2e-06	1102.74	443.14	2.49	TA1-191089	Info	TA1-191089
709	9.2e-06	102.51	230.74	0.44	TA2-175483	Info	TA2-175483
710	9.3e-06	185.29	526.07	0.35	TA1-034240	Info	TA1-034240
711	9.4e-06	1189.57	583.97	2.04	TA2-166959	Info	TA2-166959
712	9.4e-06	1265.11	3369.48	0.38	TA1-147842	Info	TA1-147842
713	9.4e-06	2929.46	896.45	3.27	TA1-001307	Info	TA1-001307
714	9.5e-06	2217.57	6227.48	0.36	TA2-024854	Info	TA2-024854
715	9.5e-06	19144.8	10692.4	1.79	TA1-128946	Info	TA1-128946
716	9.6e-06	2299.28	1077.82	2.13	TA2-115037	Info	TA2-115037
717	9.6e-06	90.52	337.11	0.27	TA1-019162	Info	TA1-019162
718	9.6e-06	1126.2	290.12	3.88	TA1-170321	Info	TA1-170321
719	9.7e-06	16296.1	7584.78	2.15	TA1-010437	Info	TA1-010437
720	9.7e-06	97.19	194.13	0.5	TA2-199382	Info	TA2-199382
721	9.7e-06	1565.69	709.56	2.21	TA2-147330	Info	TA2-147330
722	9.7e-06	665.68	1234.26	0.54	TA1-203254	Info	TA1-203254
723	9.7e-06	115.21	178.41	0.65	TA1-183045	Info	TA1-183045
724	9.8e-06	7977.52	4016.43	1.99	TA1-041158	Info	TA1-041158
725	9.8e-06	17498	8490.82	2.06	TA2-097746	Info	TA2-097746
726	9.8e-06	2521.75	1303.92	1.93	TA2-105400	Info	TA2-105400
727	9.8e-06	5078	2924.44	1.74	TA1-135204	Info	TA1-135204
728	9.9e-06	9041.13	3094.85	2.92	TA2-060673	Info	TA2-060673
729	9.9e-06	517.77	263.79	1.96	TA2-126035	Info	TA2-126035
730	9.9e-06	41710.2	19342.2	2.16	TA2-178731	Info	TA2-178731
731	9.9e-06	610.13	1109.04	0.55	TA1-009191	Info	TA1-009191
732	9.9e-06	57626.7	26146.4	2.2	TA1-104099	Info	TA1-104099
733	9.9e-06	1317.94	726.51	1.81	TA1-051978	Info	TA1-051978
734	9.9e-06	4504.72	1534.82	2.94	TA2-051630	Info	TA2-051630
735	9.9e-06	6237.41	3123.77	2	TA1-195460	Info	TA1-195460
736	9.9e-06	2036.2	747.56	2.72	TA1-173496	Info	TA1-173496
737	9.9e-06	65.16	475.15	0.14	TA2-149738	Info	TA2-149738
738	1e-05	947.75	427.03	2.22	TA1-044433	Info	TA1-044433
739	1e-05	37.94	251.76	0.15	TA1-050840	Info	TA1-050840
740	1e-05	64.73	215.68	0.3	TA1-076887	Info	TA1-076887
741	1e-05	28.92	145.06	0.2	TA2-212415	Info	TA2-212415
742	1.01e-05	353.82	218.57	1.62	TA1-029523	Info	TA1-029523
743	1.01e-05	41181	18441	2.23	TA1-003461	Info	TA1-003461
744	1.01e-05	69.8	215.72	0.32	TA1-024027	Info	TA1-024027
745	1.01e-05	41564.2	18921.3	2.2	TA1-043302	Info	TA1-043302
746	1.02e-05	40565.6	19056.5	2.13	TA2-129867	Info	TA2-129867
747	1.02e-05	2665.1	951.08	2.8	TA2-130699	Info	TA2-130699
748	1.02e-05	25987.1	9694.63	2.68	TA1-172934	Info	TA1-172934
749	1.03e-05	39.49	193.48	0.2	TA2-172233	Info	TA2-172233
750	1.03e-05	37368.5	20373.5	1.83	TA2-092536	Info	TA2-092536
751	1.03e-05	363.29	200.88	1.81	TA1-057821	Info	TA1-057821
752	1.03e-05	2019.63	1201.36	1.68	TA1-198071	Info	TA1-198071
753	1.03e-05	250.6	912.69	0.27	TA2-169709	Info	TA2-169709
754	1.04e-05	349.08	1027.99	0.34	TA1-225851	Info	TA1-225851
755	1.04e-05	731.75	486.06	1.51	TA2-150421	Info	TA2-150421
756	1.04e-05	17499.3	8214.58	2.13	TA1-000639	Info	TA1-000639
757	1.04e-05	72.46	130.68	0.55	TA1-205982	Info	TA1-205982
758	1.05e-05	652.01	411.69	1.58	TA1-193237	Info	TA1-193237
759	1.05e-05	42001.3	18214.8	2.31	TA1-184528	Info	TA1-184528
760	1.05e-05	287.29	1354.39	0.21	TA1-071487	Info	TA1-071487
761	1.05e-05	956.83	352	2.72	TA2-034180	Info	TA2-034180
762	1.06e-05	43.73	314.9	0.14	TA2-211483	Info	TA2-211483
763	1.07e-05	22429.6	9195.91	2.44	TA2-018029	Info	TA2-018029
764	1.07e-05	63.02	439.87	0.14	TA2-195853	Info	TA2-195853
765	1.07e-05	302.34	473.01	0.64	TA1-102049	Info	TA1-102049
766	1.09e-05	2192.23	1117.52	1.96	TA1-228573	Info	TA1-228573
767	1.09e-05	42029	18830.7	2.23	TA1-086098	Info	TA1-086098
768	1.09e-05	1110.32	466.27	2.38	TA1-217250	Info	TA1-217250
769	1.1e-05	325.73	162.46	2	TA1-114322	Info	TA1-114322
770	1.1e-05	49.48	143.35	0.35	TA1-000275	Info	TA1-000275
771	1.1e-05	28620.2	12852.9	2.23	TA1-099547	Info	TA1-099547
772	1.1e-05	74.98	211.85	0.35	TA2-128153	Info	TA2-128153
773	1.11e-05	110.34	269.42	0.41	TA1-004521	Info	TA1-004521
774	1.11e-05	40716	18981.6	2.15	TA1-032093	Info	TA1-032093
775	1.11e-05	47.17	220.94	0.21	TA2-100972	Info	TA2-100972
776	1.11e-05	2463.19	1109.97	2.22	TA2-017122	Info	TA2-017122
777	1.12e-05	356.36	1715.02	0.21	TA2-170100	Info	TA2-170100
778	1.12e-05	57320.9	25546.2	2.24	TA1-144227	Info	TA1-144227
779	1.12e-05	528.38	1192.55	0.44	TA2-170029	Info	TA2-170029
780	1.12e-05	45384.7	21649.8	2.1	TA1-012675	Info	TA1-012675
781	1.12e-05	3670.22	2096.71	1.75	TA2-018774	Info	TA2-018774
782	1.12e-05	199.81	323.04	0.62	TA2-032078	Info	TA2-032078
783	1.12e-05	6339.91	2917.62	2.17	TA2-131878	Info	TA2-131878
784	1.13e-05	2459.59	1490.97	1.65	TA2-038483	Info	TA2-038483
785	1.14e-05	2046.94	202.48	10.11	TA1-072517	Info	TA1-072517
786	1.14e-05	269.54	472.6	0.57	TA1-133773	Info	TA1-133773
787	1.14e-05	931.66	405.73	2.3	TA2-054842	Info	TA2-054842
788	1.15e-05	368.74	726.82	0.51	TA2-065659	Info	TA2-065659
789	1.15e-05	1057.58	511.87	2.07	TA1-044224	Info	TA1-044224
790	1.15e-05	21487.8	10330.1	2.08	TA1-081909	Info	TA1-081909
791	1.15e-05	488.31	185.99	2.63	TA2-017085	Info	TA2-017085
792	1.16e-05	3119.32	1560.84	2	TA2-101558	Info	TA2-101558
793	1.16e-05	45378.1	20458	2.22	TA1-034113	Info	TA1-034113
794	1.16e-05	13617.7	5227.46	2.61	TA2-011098	Info	TA2-011098
795	1.16e-05	798.16	417.56	1.91	TA2-006656	Info	TA2-006656
796	1.17e-05	880.23	388.11	2.27	TA1-178865	Info	TA1-178865
797	1.17e-05	36.27	126.01	0.29	TA1-043865	Info	TA1-043865
798	1.17e-05	403.18	680.28	0.59	TA2-189274	Info	TA2-189274
799	1.17e-05	157.92	328.92	0.48	TA1-021292	Info	TA1-021292
800	1.17e-05	276.98	132.73	2.09	TA1-176288	Info	TA1-176288
801	1.18e-05	54615.6	23430	2.33	TA2-045117	Info	TA2-045117
802	1.18e-05	45129.7	19874	2.27	TA1-181518	Info	TA1-181518
803	1.19e-05	18.18	115.75	0.16	TA1-039543	Info	TA1-039543
804	1.19e-05	48.04	282.74	0.17	TA2-008051	Info	TA2-008051
805	1.19e-05	354.04	600.29	0.59	TA1-204233	Info	TA1-204233
806	1.2e-05	684.01	459.19	1.49	TA1-185013	Info	TA1-185013
807	1.2e-05	115.93	258.15	0.45	TA2-169571	Info	TA2-169571
808	1.2e-05	208.75	356.97	0.58	TA1-042233	Info	TA1-042233
809	1.2e-05	1226.17	3364.11	0.36	TA1-019809	Info	TA1-019809
810	1.2e-05	42178	19849.6	2.12	TA2-199112	Info	TA2-199112
811	1.21e-05	24228.2	6978.97	3.47	TA1-038970	Info	TA1-038970
812	1.21e-05	1710.51	1067.73	1.6	TA2-048687	Info	TA2-048687
813	1.21e-05	121.35	342.73	0.35	TA2-048229	Info	TA2-048229
814	1.21e-05	46132.7	21170.8	2.18	TA1-139889	Info	TA1-139889
815	1.21e-05	1380.89	805.94	1.71	TA1-096774	Info	TA1-096774
816	1.21e-05	7514.68	2784.38	2.7	TA1-067514	Info	TA1-067514
817	1.22e-05	45190.6	22721.8	1.99	TA1-106758	Info	TA1-106758
818	1.22e-05	80.39	161.47	0.5	TA1-186128	Info	TA1-186128
819	1.22e-05	560.23	1303.54	0.43	TA2-058457	Info	TA2-058457
820	1.22e-05	3248.25	1620.66	2	TA2-128610	Info	TA2-128610
821	1.22e-05	42704.3	19246.2	2.22	TA2-081854	Info	TA2-081854
822	1.23e-05	42540.6	19063.2	2.23	TA1-027690	Info	TA1-027690
823	1.23e-05	59.86	126.51	0.47	TA1-158150	Info	TA1-158150
824	1.23e-05	1447.69	903.58	1.6	TA1-039976	Info	TA1-039976
825	1.23e-05	19108.6	4208.08	4.54	TA2-101313	Info	TA2-101313
826	1.23e-05	259.2	401.05	0.65	TA1-000264	Info	TA1-000264
827	1.23e-05	3082.07	1224.44	2.52	TA1-141380	Info	TA1-141380
828	1.24e-05	6108.48	2193.82	2.78	TA1-171863	Info	TA1-171863
829	1.24e-05	2765.88	1442.94	1.92	TA2-104018	Info	TA2-104018
830	1.24e-05	153.83	793.5	0.19	TA1-016882	Info	TA1-016882
831	1.25e-05	18400.9	8045.29	2.29	TA2-037875	Info	TA2-037875
832	1.25e-05	24392.4	11428.4	2.13	TA1-016355	Info	TA1-016355
833	1.25e-05	42783.7	19105.2	2.24	DCP_1_2	Info	DCP_1_2
834	1.25e-05	74.05	282.8	0.26	TA2-107867	Info	TA2-107867
835	1.25e-05	516.72	204.93	2.52	TA2-036888	Info	TA2-036888
836	1.26e-05	173.72	295.09	0.59	TA2-148956	Info	TA2-148956
837	1.26e-05	69.75	136.92	0.51	TA2-183674	Info	TA2-183674
838	1.27e-05	50.98	122.49	0.42	TA1-213862	Info	TA1-213862
839	1.28e-05	229.84	480.46	0.48	TA1-015487	Info	TA1-015487
840	1.29e-05	174.41	420.76	0.41	TA2-209552	Info	TA2-209552
841	1.29e-05	115.11	249.74	0.46	TA1-082660	Info	TA1-082660
842	1.29e-05	22671.9	9268.42	2.45	TA1-129786	Info	TA1-129786
843	1.3e-05	15380.9	9302.73	1.65	TA1-089951	Info	TA1-089951
844	1.31e-05	1334.31	553.54	2.41	TA1-170401	Info	TA1-170401
845	1.31e-05	170.23	425.65	0.4	TA1-081819	Info	TA1-081819
846	1.31e-05	10340.5	5314.15	1.95	TA1-096726	Info	TA1-096726
847	1.32e-05	15639	8904.94	1.76	TA2-032067	Info	TA2-032067
848	1.33e-05	569.33	194.93	2.92	TA2-005699	Info	TA2-005699
849	1.34e-05	43383.6	19442.1	2.23	TA2-210950	Info	TA2-210950
850	1.34e-05	2020.92	1221.99	1.65	TA1-030897	Info	TA1-030897
851	1.34e-05	21575.8	13061.8	1.65	TA2-210356	Info	TA2-210356
852	1.35e-05	41991.9	20786.3	2.02	TA1-145650	Info	TA1-145650
853	1.36e-05	112.68	194.53	0.58	TA1-110824	Info	TA1-110824
854	1.36e-05	51451.5	22153.9	2.32	TA1-190951	Info	TA1-190951
855	1.37e-05	2729.51	225.06	12.13	TA2-124249	Info	TA2-124249
856	1.37e-05	9273.13	5329.2	1.74	TA1-079772	Info	TA1-079772
857	1.37e-05	522.51	288.98	1.81	TA2-058674	Info	TA2-058674
858	1.37e-05	153.52	305.29	0.5	TA1-199594	Info	TA1-199594
859	1.38e-05	40152.2	13229.7	3.04	TA1-154037	Info	TA1-154037
860	1.38e-05	1080.05	481.75	2.24	TA1-130248	Info	TA1-130248
861	1.38e-05	45666.8	20421.6	2.24	TA1-003784	Info	TA1-003784
862	1.4e-05	36373.6	18656.5	1.95	TA1-002367	Info	TA1-002367
863	1.4e-05	357.78	936.66	0.38	TA2-110565	Info	TA2-110565
864	1.41e-05	372.68	612.49	0.61	TA1-107455	Info	TA1-107455
865	1.42e-05	253.2	39.87	6.35	TA2-033453	Info	TA2-033453
866	1.42e-05	3557.63	2101.75	1.69	TA1-053241	Info	TA1-053241
867	1.43e-05	3830.06	1506.57	2.54	TA1-148778	Info	TA1-148778
868	1.45e-05	47669.1	23017.5	2.07	TA2-080680	Info	TA2-080680
869	1.46e-05	34284.7	19902.2	1.72	TA1-168666	Info	TA1-168666
870	1.46e-05	20950.3	11185.1	1.87	TA2-089485	Info	TA2-089485
871	1.46e-05	3753.93	1528.53	2.46	TA1-114544	Info	TA1-114544
872	1.47e-05	97.55	167.37	0.58	TA1-107138	Info	TA1-107138
873	1.47e-05	19.37	101.64	0.19	TA1-021898	Info	TA1-021898
874	1.47e-05	256.16	144.69	1.77	TA2-140288	Info	TA2-140288
875	1.47e-05	10356	4904.69	2.11	TA2-133969	Info	TA2-133969
876	1.48e-05	128.09	273.08	0.47	TA2-140344	Info	TA2-140344
877	1.49e-05	7166.28	3634.63	1.97	TA2-158371	Info	TA2-158371
878	1.5e-05	90.52	178.25	0.51	TA1-108361	Info	TA1-108361
879	1.5e-05	178.24	450.04	0.4	TA2-050347	Info	TA2-050347
880	1.51e-05	862.25	356.58	2.42	TA2-059629	Info	TA2-059629
881	1.51e-05	88.46	293.91	0.3	TA2-197772	Info	TA2-197772
882	1.51e-05	1615.63	979.29	1.65	TA1-065259	Info	TA1-065259
883	1.52e-05	895.24	512.24	1.75	TA1-008159	Info	TA1-008159
884	1.53e-05	50060.6	24451.9	2.05	TA1-239571	Info	TA1-239571
885	1.54e-05	18509.7	8579.31	2.16	TA2-006566	Info	TA2-006566
886	1.54e-05	38727.6	17832.4	2.17	TA2-003318	Info	TA2-003318
887	1.54e-05	285.1	107.97	2.64	TA2-011459	Info	TA2-011459
888	1.55e-05	43390.3	20686.7	2.1	TA1-136927	Info	TA1-136927
889	1.55e-05	421.55	193.66	2.18	TA2-039662	Info	TA2-039662
890	1.55e-05	18754	10490.7	1.79	TA2-001207	Info	TA2-001207
891	1.55e-05	9403.83	3676.47	2.56	TA2-072415	Info	TA2-072415
892	1.55e-05	9.86	108.08	0.091	TA1-003185	Info	TA1-003185
893	1.55e-05	44.73	218.77	0.2	TA2-041849	Info	TA2-041849
894	1.55e-05	4610.84	2417.33	1.91	TA1-097078	Info	TA1-097078
895	1.56e-05	466.2	270.88	1.72	TA2-180679	Info	TA2-180679
896	1.56e-05	639.88	252.53	2.53	TA1-036825	Info	TA1-036825
897	1.57e-05	511.52	224.56	2.28	TA1-130581	Info	TA1-130581
898	1.57e-05	796.4	575.82	1.38	TA1-002488	Info	TA1-002488
899	1.58e-05	1149.65	589.69	1.95	TA1-144799	Info	TA1-144799
900	1.58e-05	995.51	483.09	2.06	TA2-200751	Info	TA2-200751
901	1.59e-05	196.16	75.93	2.58	TA1-127357	Info	TA1-127357
902	1.59e-05	2079.84	1096	1.9	TA2-020628	Info	TA2-020628
903	1.59e-05	15574.5	6506.86	2.39	TA1-108348	Info	TA1-108348
904	1.59e-05	7517.02	3855.68	1.95	TA1-166220	Info	TA1-166220
905	1.59e-05	45.49	96.02	0.47	TA1-010761	Info	TA1-010761
906	1.6e-05	239.37	133.88	1.79	TA1-106770	Info	TA1-106770
907	1.6e-05	571.23	254.29	2.25	TA2-130012	Info	TA2-130012
908	1.6e-05	10361.8	3385.07	3.06	TA1-024318	Info	TA1-024318
909	1.6e-05	4576.71	1998.47	2.29	TA2-135515	Info	TA2-135515
910	1.61e-05	118.41	227.6	0.52	TA1-000564	Info	TA1-000564
911	1.61e-05	7630.46	3050.93	2.5	TA2-122009	Info	TA2-122009
912	1.62e-05	143.05	437.07	0.33	TA2-193689	Info	TA2-193689
913	1.62e-05	3271.85	1854.65	1.76	TA2-100686	Info	TA2-100686
914	1.63e-05	227.23	474.48	0.48	TA1-229123	Info	TA1-229123
915	1.63e-05	4066.53	1491.26	2.73	TA1-130034	Info	TA1-130034
916	1.63e-05	42439.2	19400.5	2.19	TA1-085783	Info	TA1-085783
917	1.64e-05	3042.5	1727.97	1.76	TA1-215849	Info	TA1-215849
918	1.68e-05	6339.9	3367	1.88	TA1-215228	Info	TA1-215228
919	1.68e-05	33.26	121.34	0.27	TA2-071782	Info	TA2-071782
920	1.68e-05	741.97	363.67	2.04	TA1-012409	Info	TA1-012409
921	1.68e-05	45900.9	20671.1	2.22	TA2-002785	Info	TA2-002785
922	1.68e-05	3696.05	1226.48	3.01	TA1-030797	Info	TA1-030797
923	1.68e-05	1306.63	799	1.64	TA1-228236	Info	TA1-228236
924	1.68e-05	108.31	436.5	0.25	TA1-161142	Info	TA1-161142
925	1.69e-05	48217.1	21996.1	2.19	TA2-084678	Info	TA2-084678
926	1.69e-05	74.12	186.6	0.4	TA2-092368	Info	TA2-092368
927	1.7e-05	748.31	209.21	3.58	TA1-009156	Info	TA1-009156
928	1.7e-05	86.08	583.38	0.15	TA2-091314	Info	TA2-091314
929	1.7e-05	28352.3	12471.6	2.27	TA2-077289	Info	TA2-077289
930	1.7e-05	1208.97	562.67	2.15	TA1-225331	Info	TA1-225331
931	1.71e-05	2437.11	1495.53	1.63	TA1-098268	Info	TA1-098268
932	1.71e-05	455.88	198.02	2.3	TA1-072202	Info	TA1-072202
933	1.71e-05	237.28	110.89	2.14	TA1-208173	Info	TA1-208173
934	1.71e-05	140.76	372.55	0.38	TA2-125006	Info	TA2-125006
935	1.71e-05	1770.05	822.46	2.15	TA2-130859	Info	TA2-130859
936	1.72e-05	139.01	246.08	0.56	TA2-122189	Info	TA2-122189
937	1.72e-05	74.29	224.75	0.33	TA1-182014	Info	TA1-182014
938	1.73e-05	28884.9	19220.8	1.5	TA2-129712	Info	TA2-129712
939	1.73e-05	193.91	978.59	0.2	TA1-195483	Info	TA1-195483
940	1.73e-05	971.32	559.37	1.74	TA1-018696	Info	TA1-018696
941	1.73e-05	11600.3	5404.13	2.15	TA1-231915	Info	TA1-231915
942	1.74e-05	1520.74	754.72	2.01	TA2-057530	Info	TA2-057530
943	1.74e-05	1545.52	757.49	2.04	TA2-158951	Info	TA2-158951
944	1.75e-05	15846.9	6304.85	2.51	TA1-171368	Info	TA1-171368
945	1.76e-05	33028.1	21058.2	1.57	TA1-182031	Info	TA1-182031
946	1.76e-05	916.21	4898.2	0.19	TA2-089487	Info	TA2-089487
947	1.76e-05	626.43	350.93	1.79	TA2-201619	Info	TA2-201619
948	1.77e-05	5158.22	2544	2.03	TA2-195929	Info	TA2-195929
949	1.78e-05	5203.04	2293.83	2.27	TA2-133435	Info	TA2-133435
950	1.79e-05	603.5	344.44	1.75	TA2-131707	Info	TA2-131707
951	1.81e-05	303.48	1432.08	0.21	TA2-047286	Info	TA2-047286
952	1.81e-05	3701.43	2486.08	1.49	TA1-118769	Info	TA1-118769
953	1.81e-05	140.93	332.09	0.42	TA2-148234	Info	TA2-148234
954	1.82e-05	197.91	525.54	0.38	TA2-186814	Info	TA2-186814
955	1.82e-05	14966.3	8534.59	1.75	TA2-010658	Info	TA2-010658
956	1.82e-05	531.43	3021.96	0.18	TA1-148572	Info	TA1-148572
957	1.82e-05	31024.1	16945	1.83	TA1-104264	Info	TA1-104264
958	1.84e-05	14175.9	7319.45	1.94	TA1-180932	Info	TA1-180932
959	1.84e-05	45040.8	21882	2.06	TA2-123174	Info	TA2-123174
960	1.86e-05	1898.79	1178.98	1.61	TA2-032528	Info	TA2-032528
961	1.86e-05	7131.18	3770.53	1.89	TA1-121895	Info	TA1-121895
962	1.87e-05	1334.98	2642.56	0.51	TA2-001870	Info	TA2-001870
963	1.87e-05	293.09	1265.12	0.23	TA2-101055	Info	TA2-101055
964	1.88e-05	3171.55	1669.03	1.9	TA1-167973	Info	TA1-167973
965	1.88e-05	75.2	278.03	0.27	TA1-073867	Info	TA1-073867
966	1.88e-05	836.48	2472.96	0.34	TA2-038352	Info	TA2-038352
967	1.88e-05	1412.33	841.57	1.68	TA1-133640	Info	TA1-133640
968	1.89e-05	641.27	398.2	1.61	TA1-098288	Info	TA1-098288
969	1.89e-05	367.26	109.13	3.37	TA1-020439	Info	TA1-020439
970	1.89e-05	47021.2	21916.5	2.15	TA1-050781	Info	TA1-050781
971	1.9e-05	18810.1	9852.24	1.91	TA2-204838	Info	TA2-204838
972	1.9e-05	41.81	197.65	0.21	TA1-081844	Info	TA1-081844
973	1.9e-05	164.23	345.68	0.48	TA1-027250	Info	TA1-027250
974	1.91e-05	8888.09	6112.14	1.45	TA2-146094	Info	TA2-146094
975	1.91e-05	113.18	399.43	0.28	TA1-067800	Info	TA1-067800
976	1.91e-05	30929	12928.7	2.39	TA2-032046	Info	TA2-032046
977	1.91e-05	217.74	366.52	0.59	TA2-029763	Info	TA2-029763
978	1.93e-05	85.92	434.05	0.2	TA2-186061	Info	TA2-186061
979	1.93e-05	451.9	296.71	1.52	TA1-213834	Info	TA1-213834
980	1.93e-05	158.9	346.02	0.46	TA1-019815	Info	TA1-019815
981	1.93e-05	384.42	201.52	1.91	TA2-101974	Info	TA2-101974
982	1.93e-05	274.86	501.96	0.55	TA1-176349	Info	TA1-176349
983	1.93e-05	42063.2	19559.7	2.15	TA2-134677	Info	TA2-134677
984	1.95e-05	779.22	523.07	1.49	TA1-137219	Info	TA1-137219
985	1.95e-05	321.37	185.94	1.73	TA1-031741	Info	TA1-031741
986	1.96e-05	151.09	1487.37	0.1	TA2-011851	Info	TA2-011851
987	1.96e-05	763.32	280.71	2.72	TA1-112937	Info	TA1-112937
988	1.97e-05	6606.14	2917.33	2.26	TA2-180409	Info	TA2-180409
989	1.98e-05	83.97	254.99	0.33	TA1-069628	Info	TA1-069628
990	1.99e-05	20418.6	9053.88	2.26	TA2-134570	Info	TA2-134570
991	2e-05	450.57	814.49	0.55	TA1-059917	Info	TA1-059917
992	2e-05	34006.2	17805.2	1.91	TA2-038036	Info	TA2-038036
993	2.01e-05	3541.58	2304.89	1.54	TA2-083731	Info	TA2-083731
994	2.01e-05	39047.1	21251.6	1.84	TA1-190217	Info	TA1-190217
995	2.02e-05	44.49	97.01	0.46	TA2-083357	Info	TA2-083357
996	2.02e-05	131.86	330.4	0.4	TA1-076611	Info	TA1-076611
997	2.03e-05	56499.2	26204.3	2.16	TA2-174326	Info	TA2-174326
998	2.03e-05	14535.1	9263.05	1.57	TA2-202691	Info	TA2-202691
999	2.03e-05	51741.4	23711.8	2.18	(+)E1A_r60_1	Info	(+)E1A_r60_1
1000	2.03e-05	48533.9	23010	2.11	TA1-210089	Info	TA1-210089
1001	2.03e-05	57788.6	25746.5	2.24	TA1-049499	Info	TA1-049499
1002	2.04e-05	855.54	2644.67	0.32	TA2-196860	Info	TA2-196860
1003	2.05e-05	33.92	236.43	0.14	TA2-204366	Info	TA2-204366
1004	2.06e-05	57.31	162.67	0.35	TA2-062793	Info	TA2-062793
1005	2.07e-05	230.87	422.82	0.55	TA2-033158	Info	TA2-033158
1006	2.07e-05	247.08	390.99	0.63	TA2-147361	Info	TA2-147361
1007	2.07e-05	48717.5	22093.1	2.21	TA2-146997	Info	TA2-146997
1008	2.08e-05	30161	10750.3	2.81	TA2-083145	Info	TA2-083145
1009	2.08e-05	1154.83	801.02	1.44	TA1-108873	Info	TA1-108873
1010	2.09e-05	618.33	284.61	2.17	TA1-133132	Info	TA1-133132
1011	2.1e-05	4643.01	2642.04	1.76	TA2-082504	Info	TA2-082504
1012	2.11e-05	62.89	127.15	0.49	TA1-181679	Info	TA1-181679
1013	2.11e-05	252.12	431.18	0.58	TA2-044157	Info	TA2-044157
1014	2.12e-05	79.88	170.87	0.47	TA1-181500	Info	TA1-181500
1015	2.12e-05	56.2	160.83	0.35	TA1-233787	Info	TA1-233787
1016	2.12e-05	52259	25165.1	2.08	TA1-023689	Info	TA1-023689
1017	2.14e-05	1153.2	195.53	5.9	TA2-155264	Info	TA2-155264
1018	2.14e-05	124.9	281.85	0.44	TA1-053314	Info	TA1-053314
1019	2.15e-05	589.44	353.46	1.67	TA1-056273	Info	TA1-056273
1020	2.15e-05	11227.9	4798.49	2.34	TA2-069582	Info	TA2-069582
1021	2.17e-05	123.93	212.22	0.58	TA1-170884	Info	TA1-170884
1022	2.18e-05	118.81	305.11	0.39	TA2-188924	Info	TA2-188924
1023	2.18e-05	1757.79	986.58	1.78	TA2-192352	Info	TA2-192352
1024	2.19e-05	372.26	853.03	0.44	TA1-055251	Info	TA1-055251
1025	2.19e-05	281.45	583.18	0.48	TA2-041113	Info	TA2-041113
1026	2.2e-05	1952.39	994.75	1.96	TA2-213580	Info	TA2-213580
1027	2.22e-05	1344.19	623.77	2.15	TA1-099702	Info	TA1-099702
1028	2.22e-05	25958.4	11718.8	2.22	TA1-216639	Info	TA1-216639
1029	2.23e-05	10355.8	3397	3.05	TA2-016136	Info	TA2-016136
1030	2.24e-05	176.11	917.72	0.19	TA1-010132	Info	TA1-010132
1031	2.24e-05	225.61	931.14	0.24	TA2-136191	Info	TA2-136191
1032	2.25e-05	96.14	527.83	0.18	TA1-154789	Info	TA1-154789
1033	2.26e-05	45544.7	25326.1	1.8	TA2-031935	Info	TA2-031935
1034	2.26e-05	607.98	209.38	2.9	TA2-028613	Info	TA2-028613
1035	2.26e-05	616.78	334.3	1.85	TA1-030989	Info	TA1-030989
1036	2.26e-05	8928.82	16441.1	0.54	TA1-208500	Info	TA1-208500
1037	2.26e-05	931.48	421.66	2.21	TA1-213149	Info	TA1-213149
1038	2.27e-05	859.52	1469.62	0.58	TA1-201084	Info	TA1-201084
1039	2.27e-05	10693.6	4691.82	2.28	TA1-121703	Info	TA1-121703
1040	2.27e-05	38657.7	17625.1	2.19	TA2-029647	Info	TA2-029647
1041	2.27e-05	84.51	202.89	0.42	TA1-093000	Info	TA1-093000
1042	2.28e-05	115.06	263.13	0.44	TA2-174287	Info	TA2-174287
1043	2.28e-05	194.98	1132.22	0.17	TA2-191370	Info	TA2-191370
1044	2.29e-05	42722.6	19606.8	2.18	TA2-138100	Info	TA2-138100
1045	2.29e-05	52.56	115.99	0.45	TA1-156392	Info	TA1-156392
1046	2.29e-05	989.42	494.88	2	TA2-205893	Info	TA2-205893
1047	2.29e-05	5081.27	2587.73	1.96	TA1-139124	Info	TA1-139124
1048	2.3e-05	8572.08	4305.1	1.99	TA2-048672	Info	TA2-048672
1049	2.31e-05	30.48	99.4	0.31	TA2-183067	Info	TA2-183067
1050	2.35e-05	48408.9	22091.1	2.19	TA2-037180	Info	TA2-037180
1051	2.36e-05	3577.12	1546.86	2.31	TA1-226493	Info	TA1-226493
1052	2.37e-05	96.89	229.56	0.42	TA1-134967	Info	TA1-134967
1053	2.37e-05	50198.1	22903.6	2.19	TA1-202135	Info	TA1-202135
1054	2.38e-05	3179.28	1682.12	1.89	TA1-132090	Info	TA1-132090
1055	2.38e-05	125.24	852.89	0.15	TA2-174007	Info	TA2-174007
1056	2.39e-05	48.75	123.14	0.4	TA2-036050	Info	TA2-036050
1057	2.4e-05	3720.49	1941.08	1.92	TA1-212147	Info	TA1-212147
1058	2.42e-05	2011.66	559.82	3.59	TA1-121874	Info	TA1-121874
1059	2.42e-05	11522.8	6309.66	1.83	TA2-044507	Info	TA2-044507
1060	2.43e-05	58.69	130.16	0.45	TA2-005477	Info	TA2-005477
1061	2.43e-05	309.95	571.3	0.54	TA2-007388	Info	TA2-007388
1062	2.43e-05	442.91	170.53	2.6	TA2-159351	Info	TA2-159351
1063	2.44e-05	29323.7	15423.7	1.9	TA1-018253	Info	TA1-018253
1064	2.44e-05	260.55	394.37	0.66	TA1-112440	Info	TA1-112440
1065	2.45e-05	33329	13212.1	2.52	TA2-102130	Info	TA2-102130
1066	2.45e-05	30076.3	15747	1.91	TA1-026379	Info	TA1-026379
1067	2.45e-05	17140.5	7063.68	2.43	TA1-156810	Info	TA1-156810
1068	2.46e-05	46829.6	21005.6	2.23	TA2-043453	Info	TA2-043453
1069	2.47e-05	4917.92	2785.07	1.77	TA2-053704	Info	TA2-053704
1070	2.47e-05	6182.95	2470.64	2.5	TA1-044255	Info	TA1-044255
1071	2.47e-05	295.8	161.22	1.83	TA1-005003	Info	TA1-005003
1072	2.48e-05	40816.2	18603.3	2.19	TA2-179228	Info	TA2-179228
1073	2.48e-05	237.33	497.63	0.48	TA2-198293	Info	TA2-198293
1074	2.49e-05	35682.8	21382.2	1.67	TA1-168667	Info	TA1-168667
1075	2.5e-05	82	165.7	0.49	TA1-197846	Info	TA1-197846
1076	2.5e-05	4469.21	2723.11	1.64	TA2-057888	Info	TA2-057888
1077	2.5e-05	6170.85	3063.58	2.01	TA2-209974	Info	TA2-209974
1078	2.5e-05	243.17	115.85	2.1	TA2-008940	Info	TA2-008940
1079	2.51e-05	19.29	119.02	0.16	TA1-241360	Info	TA1-241360
1080	2.51e-05	27883.5	14919.4	1.87	TA1-110960	Info	TA1-110960
1081	2.51e-05	3150.04	1548.26	2.03	TA1-197425	Info	TA1-197425
1082	2.52e-05	9586.96	4992.46	1.92	TA2-010255	Info	TA2-010255
1083	2.52e-05	120.25	216.83	0.55	TA1-018004	Info	TA1-018004
1084	2.53e-05	92.33	263.21	0.35	TA1-156699	Info	TA1-156699
1085	2.54e-05	5959.59	2450.15	2.43	TA1-108526	Info	TA1-108526
1086	2.55e-05	430.24	772.12	0.56	TA1-210380	Info	TA1-210380
1087	2.57e-05	355.19	1469.78	0.24	TA2-060590	Info	TA2-060590
1088	2.58e-05	8243.01	3451.88	2.39	TA2-123997	Info	TA2-123997
1089	2.59e-05	285.9	485.63	0.59	TA2-110466	Info	TA2-110466
1090	2.59e-05	9.4	161.4	0.058	TA1-060983	Info	TA1-060983
1091	2.6e-05	313.43	574.95	0.55	TA2-021164	Info	TA2-021164
1092	2.62e-05	286.08	150.08	1.91	TA2-178048	Info	TA2-178048
1093	2.63e-05	724.03	291.57	2.48	TA1-078122	Info	TA1-078122
1094	2.64e-05	487.29	287	1.7	TA2-092837	Info	TA2-092837
1095	2.64e-05	89.9	551.27	0.16	TA1-105914	Info	TA1-105914
1096	2.64e-05	86.59	164.18	0.53	TA1-187914	Info	TA1-187914
1097	2.65e-05	72.24	347.01	0.21	TA2-210537	Info	TA2-210537
1098	2.65e-05	174.74	316.14	0.55	TA1-174114	Info	TA1-174114
1099	2.67e-05	1234.02	529.71	2.33	TA1-232836	Info	TA1-232836
1100	2.67e-05	491.27	281.8	1.74	TA1-008839	Info	TA1-008839
1101	2.67e-05	45747.6	21478.4	2.13	TA2-047283	Info	TA2-047283
1102	2.67e-05	63.06	118.53	0.53	TA2-191451	Info	TA2-191451
1103	2.69e-05	196.89	365.59	0.54	TA2-181246	Info	TA2-181246
1104	2.7e-05	555.31	235.06	2.36	TA2-196516	Info	TA2-196516
1105	2.7e-05	48078	21790	2.21	TA2-156673	Info	TA2-156673
1106	2.7e-05	1648.22	733.59	2.25	TA1-099139	Info	TA1-099139
1107	2.71e-05	148.37	260.44	0.57	TA2-181861	Info	TA2-181861
1108	2.71e-05	6389.25	3158.16	2.02	TA1-146494	Info	TA1-146494
1109	2.71e-05	10243.3	4421.87	2.32	TA1-047208	Info	TA1-047208
1110	2.72e-05	1324.35	569.52	2.33	TA2-019704	Info	TA2-019704
1111	2.73e-05	47789.5	23012.9	2.08	TA1-010251	Info	TA1-010251
1112	2.74e-05	3674.26	1964.9	1.87	TA2-038619	Info	TA2-038619
1113	2.74e-05	10623.6	4779.18	2.22	TA1-230368	Info	TA1-230368
1114	2.75e-05	112.48	376.36	0.3	TA1-017888	Info	TA1-017888
1115	2.76e-05	1118.4	440.61	2.54	TA1-170504	Info	TA1-170504
1116	2.76e-05	1648.32	635.01	2.6	TA2-129780	Info	TA2-129780
1117	2.76e-05	714.45	412.08	1.73	TA2-024607	Info	TA2-024607
1118	2.76e-05	51.36	111.22	0.46	TA1-095633	Info	TA1-095633
1119	2.78e-05	17167.7	9211.55	1.86	TA1-163447	Info	TA1-163447
1120	2.78e-05	184.92	277.34	0.67	TA1-149100	Info	TA1-149100
1121	2.78e-05	4758.52	3205.22	1.48	TA2-093732	Info	TA2-093732
1122	2.79e-05	53265.3	24273.1	2.19	TA2-185690	Info	TA2-185690
1123	2.79e-05	9393.2	5991.61	1.57	TA2-156616	Info	TA2-156616
1124	2.79e-05	2978.25	1815.36	1.64	TA2-038589	Info	TA2-038589
1125	2.8e-05	48601.9	22367.6	2.17	TA1-049856	Info	TA1-049856
1126	2.8e-05	451.09	993.7	0.45	TA2-038888	Info	TA2-038888
1127	2.8e-05	3830.96	1925.42	1.99	TA1-049440	Info	TA1-049440
1128	2.81e-05	486.76	2932.63	0.17	TA1-099030	Info	TA1-099030
1129	2.81e-05	40.67	111.21	0.37	TA1-080130	Info	TA1-080130
1130	2.82e-05	180.67	488.39	0.37	TA1-083801	Info	TA1-083801
1131	2.82e-05	169.61	93.25	1.82	TA2-052732	Info	TA2-052732
1132	2.84e-05	47904.6	21010.1	2.28	TA2-162107	Info	TA2-162107
1133	2.84e-05	511.42	969.68	0.53	TA1-035393	Info	TA1-035393
1134	2.84e-05	287.79	202.42	1.42	TA1-011395	Info	TA1-011395
1135	2.84e-05	4839.82	2023.22	2.39	TA1-128626	Info	TA1-128626
1136	2.85e-05	680.36	341.64	1.99	TA1-172613	Info	TA1-172613
1137	2.86e-05	432.06	254.05	1.7	TA2-174127	Info	TA2-174127
1138	2.86e-05	9890.12	4393.03	2.25	TA1-151898	Info	TA1-151898
1139	2.88e-05	64.47	134.25	0.48	TA1-169506	Info	TA1-169506
1140	2.88e-05	12	86.8	0.14	TA1-171656	Info	TA1-171656
1141	2.89e-05	147.71	257.98	0.57	TA2-047811	Info	TA2-047811
1142	2.91e-05	1370.46	1854.75	0.74	TA2-173999	Info	TA2-173999
1143	2.91e-05	15297.5	9314.57	1.64	TA1-201764	Info	TA1-201764
1144	2.92e-05	390.61	224.75	1.74	TA1-156932	Info	TA1-156932
1145	2.92e-05	571.24	1029.5	0.55	TA1-063742	Info	TA1-063742
1146	2.93e-05	1326.68	722.9	1.84	TA1-043380	Info	TA1-043380
1147	2.93e-05	769.62	580.8	1.33	TA2-001489	Info	TA2-001489
1148	2.93e-05	90.12	162.98	0.55	TA2-112181	Info	TA2-112181
1149	2.93e-05	1542.78	677.4	2.28	TA2-139305	Info	TA2-139305
1150	2.94e-05	109.28	203.79	0.54	TA2-177609	Info	TA2-177609
1151	2.94e-05	1611.68	10114.9	0.16	TA2-174674	Info	TA2-174674
1152	2.95e-05	32910	17544.2	1.88	TA1-156024	Info	TA1-156024
1153	2.97e-05	2299.3	1080.89	2.13	TA2-184087	Info	TA2-184087
1154	2.97e-05	54.73	296.88	0.18	TA2-060208	Info	TA2-060208
1155	2.98e-05	56957.4	27478.5	2.07	TA2-111649	Info	TA2-111649
1156	2.98e-05	15658	8071.08	1.94	TA1-191205	Info	TA1-191205
1157	2.98e-05	169.7	346.57	0.49	TA1-002169	Info	TA1-002169
1158	2.98e-05	47616.1	21945	2.17	TA1-124859	Info	TA1-124859
1159	3e-05	35.49	274.55	0.13	TA1-011262	Info	TA1-011262
1160	3e-05	625.57	1102.95	0.57	TA1-033011	Info	TA1-033011
1161	3.01e-05	1039.67	484.28	2.15	TA2-104460	Info	TA2-104460
1162	3.03e-05	1332.5	589.81	2.26	TA2-088864	Info	TA2-088864
1163	3.04e-05	201.87	115.32	1.75	TA2-049041	Info	TA2-049041
1164	3.05e-05	483	255.22	1.89	TA2-040971	Info	TA2-040971
1165	3.05e-05	70.19	210.01	0.33	TA2-135600	Info	TA2-135600
1166	3.06e-05	3992.07	2106.69	1.89	TA2-132240	Info	TA2-132240
1167	3.07e-05	621.21	350.08	1.77	TA2-196125	Info	TA2-196125
1168	3.07e-05	145.02	307.93	0.47	TA2-025213	Info	TA2-025213
1169	3.08e-05	30688	15409.2	1.99	TA2-051067	Info	TA2-051067
1170	3.08e-05	49.77	94.8	0.52	TA1-085271	Info	TA1-085271
1171	3.08e-05	366.78	131.19	2.8	TA1-010459	Info	TA1-010459
1172	3.09e-05	258.05	85.34	3.02	TA1-106008	Info	TA1-106008
1173	3.09e-05	5744.54	2517.79	2.28	TA1-223429	Info	TA1-223429
1174	3.1e-05	10246.2	4725.34	2.17	TA1-173806	Info	TA1-173806
1175	3.12e-05	57734.1	26966	2.14	TA1-031253	Info	TA1-031253
1176	3.13e-05	26.64	129.98	0.2	TA2-030351	Info	TA2-030351
1177	3.14e-05	33639.9	17381.9	1.94	TA1-130077	Info	TA1-130077
1178	3.15e-05	1129.01	536.87	2.1	TA2-208517	Info	TA2-208517
1179	3.15e-05	70.21	262.1	0.27	TA1-206919	Info	TA1-206919
1180	3.16e-05	331.15	584.34	0.57	TA1-186676	Info	TA1-186676
1181	3.16e-05	768.16	434.54	1.77	TA1-240141	Info	TA1-240141
1182	3.16e-05	146.2	83.72	1.75	TA2-051310	Info	TA2-051310
1183	3.16e-05	162.67	444.7	0.37	TA2-129053	Info	TA2-129053
1184	3.17e-05	258.51	1122.49	0.23	TA1-123240	Info	TA1-123240
1185	3.17e-05	21604.1	10444.4	2.07	TA1-068996	Info	TA1-068996
1186	3.17e-05	54829.7	25488	2.15	TA1-029446	Info	TA1-029446
1187	3.18e-05	6140.78	3587.88	1.71	TA1-175193	Info	TA1-175193
1188	3.19e-05	132.95	348.74	0.38	TA2-114060	Info	TA2-114060
1189	3.2e-05	14.32	97.92	0.15	TA2-078553	Info	TA2-078553
1190	3.2e-05	3501.76	18784.1	0.19	TA1-108698	Info	TA1-108698
1191	3.21e-05	234.93	702.02	0.33	TA2-143068	Info	TA2-143068
1192	3.22e-05	51290.7	16971.9	3.02	TA2-165263	Info	TA2-165263
1193	3.24e-05	481.24	1302.07	0.37	TA2-001657	Info	TA2-001657
1194	3.24e-05	279.96	139.2	2.01	TA1-091930	Info	TA1-091930
1195	3.25e-05	1017.5	520.09	1.96	TA1-211911	Info	TA1-211911
1196	3.26e-05	17146.2	8036.87	2.13	TA1-069925	Info	TA1-069925
1197	3.26e-05	378.31	644.09	0.59	TA1-086856	Info	TA1-086856
1198	3.28e-05	1254.06	274.52	4.57	TA1-096384	Info	TA1-096384
1199	3.28e-05	16447.3	6807.36	2.42	TA2-131256	Info	TA2-131256
1200	3.29e-05	282.45	604.84	0.47	TA1-023266	Info	TA1-023266
1201	3.29e-05	5480.79	2479.53	2.21	TA1-144433	Info	TA1-144433
1202	3.29e-05	43786	19689.9	2.22	TA1-179032	Info	TA1-179032
1203	3.32e-05	46982.3	23450.3	2	TA1-226618	Info	TA1-226618
1204	3.33e-05	3010.9	1462.97	2.06	TA2-129149	Info	TA2-129149
1205	3.33e-05	38210.2	22001.1	1.74	TA2-096351	Info	TA2-096351
1206	3.33e-05	642.16	262.13	2.45	TA1-190025	Info	TA1-190025
1207	3.34e-05	482.68	161.85	2.98	TA1-236549	Info	TA1-236549
1208	3.35e-05	618.61	369.44	1.67	TA2-023812	Info	TA2-023812
1209	3.36e-05	326.81	546.77	0.6	TA1-010560	Info	TA1-010560
1210	3.36e-05	52980.1	23579	2.25	TA1-167663	Info	TA1-167663
1211	3.38e-05	22579.5	12891.1	1.75	TA1-106542	Info	TA1-106542
1212	3.38e-05	72.03	215.63	0.33	TA2-002262	Info	TA2-002262
1213	3.38e-05	1298.92	426.74	3.04	TA1-015279	Info	TA1-015279
1214	3.39e-05	1664.01	665.87	2.5	TA1-166372	Info	TA1-166372
1215	3.39e-05	8568.5	4009.31	2.14	TA2-037589	Info	TA2-037589
1216	3.4e-05	28819.3	14603.2	1.97	TA1-022591	Info	TA1-022591
1217	3.41e-05	14494.8	5676.03	2.55	TA2-033390	Info	TA2-033390
1218	3.42e-05	23994.1	11575.8	2.07	TA1-147489	Info	TA1-147489
1219	3.44e-05	55130.4	27431.3	2.01	TA2-044730	Info	TA2-044730
1220	3.44e-05	475.13	937.63	0.51	TA1-157128	Info	TA1-157128
1221	3.44e-05	269.67	527.35	0.51	TA1-234748	Info	TA1-234748
1222	3.45e-05	159.09	305.74	0.52	TA2-134083	Info	TA2-134083
1223	3.45e-05	42871.4	20764.9	2.06	TA1-026681	Info	TA1-026681
1224	3.45e-05	11235.7	5597.61	2.01	TA2-113128	Info	TA2-113128
1225	3.45e-05	2377.6	1357.58	1.75	TA1-161195	Info	TA1-161195
1226	3.46e-05	52333.9	24138.8	2.17	TA1-059639	Info	TA1-059639
1227	3.46e-05	1590.84	3919.94	0.41	TA1-058194	Info	TA1-058194
1228	3.46e-05	275.25	144.97	1.9	TA1-184983	Info	TA1-184983
1229	3.48e-05	11741.8	3267.63	3.59	TA2-168801	Info	TA2-168801
1230	3.49e-05	641.46	228.08	2.81	TA1-098457	Info	TA1-098457
1231	3.5e-05	52810.7	26611	1.98	TA1-052407	Info	TA1-052407
1232	3.53e-05	349.56	153.9	2.27	TA1-159455	Info	TA1-159455
1233	3.53e-05	50856.2	24781.2	2.05	TA1-084941	Info	TA1-084941
1234	3.53e-05	130.85	481.31	0.27	TA2-188627	Info	TA2-188627
1235	3.53e-05	288.9	110.02	2.63	TA1-239465	Info	TA1-239465
1236	3.54e-05	287.34	424.19	0.68	TA1-018020	Info	TA1-018020
1237	3.54e-05	496.54	264.97	1.87	TA1-037430	Info	TA1-037430
1238	3.55e-05	36.12	336.57	0.11	TA1-010261	Info	TA1-010261
1239	3.55e-05	6934.31	4056.6	1.71	TA1-115510	Info	TA1-115510
1240	3.55e-05	82.17	470.06	0.17	TA2-032133	Info	TA2-032133
1241	3.56e-05	37752.9	21803.4	1.73	TA1-070746	Info	TA1-070746
1242	3.57e-05	52523.4	24885.8	2.11	TA2-125652	Info	TA2-125652
1243	3.58e-05	136.88	329.35	0.42	TA1-129649	Info	TA1-129649
1244	3.58e-05	149.53	933.94	0.16	TA1-105600	Info	TA1-105600
1245	3.59e-05	83.26	494.24	0.17	TA1-025487	Info	TA1-025487
1246	3.61e-05	1863.91	554.66	3.36	TA2-009699	Info	TA2-009699
1247	3.61e-05	59762.4	26638.2	2.24	TA1-144225	Info	TA1-144225
1248	3.62e-05	54893.2	26729.4	2.05	TA1-099604	Info	TA1-099604
1249	3.62e-05	22031.3	8713.53	2.53	TA2-081620	Info	TA2-081620
1250	3.62e-05	103.94	622.27	0.17	TA1-002556	Info	TA1-002556
1251	3.67e-05	9521.34	4098.01	2.32	TA1-026510	Info	TA1-026510
1252	3.68e-05	49531.9	25494.4	1.94	TA2-165345	Info	TA2-165345
1253	3.73e-05	36894.7	19851.5	1.86	TA2-173425	Info	TA2-173425
1254	3.74e-05	581.4	995.81	0.58	TA2-057230	Info	TA2-057230
1255	3.76e-05	193.1	102.93	1.88	TA2-067860	Info	TA2-067860
1256	3.77e-05	576.24	973.45	0.59	TA1-109150	Info	TA1-109150
1257	3.77e-05	31.77	136.12	0.23	TA2-206587	Info	TA2-206587
1258	3.77e-05	6037.98	3163.48	1.91	TA2-150376	Info	TA2-150376
1259	3.82e-05	115.21	213.42	0.54	TA1-002005	Info	TA1-002005
1260	3.83e-05	495.58	1104.99	0.45	TA1-022846	Info	TA1-022846
1261	3.83e-05	331.35	1155.51	0.29	TA2-042851	Info	TA2-042851
1262	3.83e-05	9688.4	3419.15	2.83	TA1-137773	Info	TA1-137773
1263	3.83e-05	20452.7	10531	1.94	TA2-132270	Info	TA2-132270
1264	3.85e-05	11694.4	6273.86	1.86	TA1-050304	Info	TA1-050304
1265	3.86e-05	53.91	248.35	0.22	TA2-088008	Info	TA2-088008
1266	3.86e-05	1493.04	772.78	1.93	TA2-035043	Info	TA2-035043
1267	3.87e-05	43315.3	24103	1.8	TA1-169358	Info	TA1-169358
1268	3.88e-05	4087.44	12499.4	0.33	TA1-198765	Info	TA1-198765
1269	3.88e-05	201.22	928.61	0.22	TA2-070473	Info	TA2-070473
1270	3.89e-05	15904.6	9748.4	1.63	TA2-100382	Info	TA2-100382
1271	3.9e-05	18378.7	8766.48	2.1	TA2-192370	Info	TA2-192370
1272	3.9e-05	620.42	271.03	2.29	TA1-121138	Info	TA1-121138
1273	3.9e-05	231.5	465.11	0.5	TA2-035021	Info	TA2-035021
1274	3.91e-05	2033.94	2823.98	0.72	TA1-058354	Info	TA1-058354
1275	3.92e-05	9086.8	3351.29	2.71	TA2-061904	Info	TA2-061904
1276	3.92e-05	588.83	1654.39	0.36	TA1-135693	Info	TA1-135693
1277	3.92e-05	49.17	176.36	0.28	TA2-091452	Info	TA2-091452
1278	3.93e-05	126.64	206.73	0.61	TA2-147677	Info	TA2-147677
1279	3.93e-05	76.2	466.11	0.16	TA1-210160	Info	TA1-210160
1280	3.93e-05	375.02	578.64	0.65	TA1-213704	Info	TA1-213704
1281	3.93e-05	185.24	110.36	1.68	TA1-036854	Info	TA1-036854
1282	3.95e-05	39384.2	18822.1	2.09	DCP_1_4	Info	DCP_1_4
1283	3.96e-05	937.65	442.27	2.12	TA2-213659	Info	TA2-213659
1284	3.98e-05	2373.47	1444.65	1.64	TA1-174854	Info	TA1-174854
1285	3.98e-05	10013.7	2656.41	3.77	TA2-192179	Info	TA2-192179
1286	3.99e-05	455.09	215.3	2.11	TA1-225726	Info	TA1-225726
1287	4e-05	105.91	180.57	0.59	TA2-188499	Info	TA2-188499
1288	4.01e-05	783.89	367.24	2.13	TA2-176965	Info	TA2-176965
1289	4.02e-05	194.2	513.26	0.38	TA2-042262	Info	TA2-042262
1290	4.02e-05	28.09	90.69	0.31	TA1-041778	Info	TA1-041778
1291	4.02e-05	53290.5	24175.5	2.2	TA1-051916	Info	TA1-051916
1292	4.03e-05	104.11	190.94	0.55	TA1-178488	Info	TA1-178488
1293	4.05e-05	1146.61	518.42	2.21	TA2-083823	Info	TA2-083823
1294	4.06e-05	57.47	133.51	0.43	TA1-197751	Info	TA1-197751
1295	4.06e-05	225.21	131.32	1.71	TA1-003779	Info	TA1-003779
1296	4.08e-05	54373.7	25290.9	2.15	TA1-010973	Info	TA1-010973
1297	4.09e-05	26095.3	9230.24	2.83	TA2-008315	Info	TA2-008315
1298	4.09e-05	117.47	196.32	0.6	TA2-018106	Info	TA2-018106
1299	4.1e-05	28862.5	17312.5	1.67	TA1-079163	Info	TA1-079163
1300	4.11e-05	14193.1	7476.46	1.9	TA1-024499	Info	TA1-024499
1301	4.12e-05	212.54	482.36	0.44	TA1-094253	Info	TA1-094253
1302	4.13e-05	178.16	393.66	0.45	TA2-207043	Info	TA2-207043
1303	4.14e-05	1937.37	1118.88	1.73	TA2-180701	Info	TA2-180701
1304	4.16e-05	1029.7	625.77	1.65	TA1-122641	Info	TA1-122641
1305	4.18e-05	462.62	182.73	2.53	TA2-007758	Info	TA2-007758
1306	4.18e-05	37.12	172.19	0.22	TA2-117483	Info	TA2-117483
1307	4.19e-05	56460.2	26877.4	2.1	TA1-014660	Info	TA1-014660
1308	4.2e-05	14835.5	8584.03	1.73	TA2-052663	Info	TA2-052663
1309	4.2e-05	5831.91	2502.17	2.33	TA2-001723	Info	TA2-001723
1310	4.2e-05	1508.34	411.5	3.67	TA2-144980	Info	TA2-144980
1311	4.22e-05	98.48	148.75	0.66	TA2-046267	Info	TA2-046267
1312	4.25e-05	10924.8	4427.58	2.47	TA2-201651	Info	TA2-201651
1313	4.25e-05	138.47	402.01	0.34	TA1-098505	Info	TA1-098505
1314	4.25e-05	1479.17	772.64	1.91	TA1-000084	Info	TA1-000084
1315	4.27e-05	68.29	134.45	0.51	TA1-089537	Info	TA1-089537
1316	4.27e-05	32557	15157.6	2.15	TA1-133517	Info	TA1-133517
1317	4.29e-05	235.88	597.85	0.39	TA2-011153	Info	TA2-011153
1318	4.29e-05	15052.5	8482.76	1.77	TA1-121675	Info	TA1-121675
1319	4.3e-05	36823.4	19170.3	1.92	TA1-036443	Info	TA1-036443
1320	4.3e-05	142.95	235.57	0.61	TA2-105875	Info	TA2-105875
1321	4.3e-05	284.32	137.09	2.07	TA1-003207	Info	TA1-003207
1322	4.32e-05	40648	20452.6	1.99	TA1-085280	Info	TA1-085280
1323	4.33e-05	761.47	511.09	1.49	TA1-052256	Info	TA1-052256
1324	4.34e-05	52989.5	24601.5	2.15	TA1-185436	Info	TA1-185436
1325	4.35e-05	915.35	1413.04	0.65	TA2-180958	Info	TA2-180958
1326	4.36e-05	445.25	192.1	2.32	TA1-197779	Info	TA1-197779
1327	4.37e-05	3034.7	6251.86	0.49	TA2-140624	Info	TA2-140624
1328	4.37e-05	37.8	106.7	0.35	TA2-193132	Info	TA2-193132
1329	4.37e-05	57041.5	27256.3	2.09	TA1-204669	Info	TA1-204669
1330	4.38e-05	240.68	442.64	0.54	TA1-011352	Info	TA1-011352
1331	4.39e-05	743.13	352.56	2.11	TA1-038508	Info	TA1-038508
1332	4.42e-05	46638.6	22305.5	2.09	TA2-125056	Info	TA2-125056
1333	4.43e-05	4248.63	2722.19	1.56	TA1-066499	Info	TA1-066499
1334	4.43e-05	3392.95	1690.75	2.01	TA2-185456	Info	TA2-185456
1335	4.44e-05	38.22	146.54	0.26	TA1-031664	Info	TA1-031664
1336	4.44e-05	35735.4	21691.3	1.65	TA1-116037	Info	TA1-116037
1337	4.46e-05	29811.9	13544.3	2.2	TA2-103034	Info	TA2-103034
1338	4.46e-05	113.25	260.93	0.43	TA2-123271	Info	TA2-123271
1339	4.46e-05	583.74	1512.33	0.39	TA1-026189	Info	TA1-026189
1340	4.47e-05	31175	11901	2.62	TA2-083992	Info	TA2-083992
1341	4.48e-05	747.74	328.35	2.28	TA1-101234	Info	TA1-101234
1342	4.49e-05	777.17	1075.41	0.72	TA2-160938	Info	TA2-160938
1343	4.5e-05	168.11	335.37	0.5	TA2-156081	Info	TA2-156081
1344	4.51e-05	105.57	160.19	0.66	TA1-171242	Info	TA1-171242
1345	4.55e-05	5406.88	2146.88	2.52	TA2-127632	Info	TA2-127632
1346	4.55e-05	190.48	466.39	0.41	TA1-235692	Info	TA1-235692
1347	4.56e-05	1058.87	334.09	3.17	TA2-002453	Info	TA2-002453
1348	4.57e-05	146.71	325.17	0.45	TA1-145461	Info	TA1-145461
1349	4.61e-05	837.36	447.07	1.87	TA1-046146	Info	TA1-046146
1350	4.62e-05	321.13	177.94	1.8	TA1-091577	Info	TA1-091577
1351	4.67e-05	82.09	143.65	0.57	TA2-166330	Info	TA2-166330
1352	4.68e-05	57878.6	27330.3	2.12	TA1-055329	Info	TA1-055329
1353	4.68e-05	38132.6	20517.3	1.86	TA2-131128	Info	TA2-131128
1354	4.68e-05	65.62	120.34	0.55	TA2-189672	Info	TA2-189672
1355	4.7e-05	436.73	158.33	2.76	TA1-185761	Info	TA1-185761
1356	4.7e-05	87.31	176.41	0.49	TA2-096268	Info	TA2-096268
1357	4.71e-05	6353.46	3616.33	1.76	TA1-127008	Info	TA1-127008
1358	4.71e-05	3071.65	1647.24	1.86	TA2-208860	Info	TA2-208860
1359	4.75e-05	27998.5	15924.6	1.76	TA1-012816	Info	TA1-012816
1360	4.77e-05	37.51	86.77	0.43	TA2-005859	Info	TA2-005859
1361	4.77e-05	3744.74	2366.32	1.58	TA2-009350	Info	TA2-009350
1362	4.78e-05	39.84	297.31	0.13	TA2-040730	Info	TA2-040730
1363	4.79e-05	72.18	318.53	0.23	TA1-106870	Info	TA1-106870
1364	4.79e-05	310.59	775.89	0.4	TA1-076878	Info	TA1-076878
1365	4.81e-05	685.71	317.98	2.16	TA2-175868	Info	TA2-175868
1366	4.82e-05	1012.54	545.43	1.86	TA2-189727	Info	TA2-189727
1367	4.86e-05	88.21	329.1	0.27	TA1-114569	Info	TA1-114569
1368	4.86e-05	2186.38	1020.41	2.14	TA2-160219	Info	TA2-160219
1369	4.86e-05	236.56	128.28	1.84	TA2-033624	Info	TA2-033624
1370	4.88e-05	42966	18769	2.29	TA1-148052	Info	TA1-148052
1371	4.9e-05	51.89	235.05	0.22	TA1-062009	Info	TA1-062009
1372	4.91e-05	62.4	252.35	0.25	TA2-125067	Info	TA2-125067
1373	4.91e-05	47502.3	24483	1.94	TA2-196517	Info	TA2-196517
1374	4.92e-05	373.46	261.94	1.43	TA2-096940	Info	TA2-096940
1375	4.93e-05	106.27	239.99	0.44	TA2-199519	Info	TA2-199519
1376	4.93e-05	44885.8	20623.1	2.18	TA2-111360	Info	TA2-111360
1377	4.95e-05	367.14	239.67	1.53	TA1-142530	Info	TA1-142530
1378	4.98e-05	17254	3887.94	4.44	TA2-115237	Info	TA2-115237
1379	4.99e-05	278.45	945.46	0.29	TA2-038962	Info	TA2-038962
1380	4.99e-05	1291.04	748.97	1.72	TA2-204650	Info	TA2-204650
1381	5e-05	56.35	103.29	0.55	TA2-211163	Info	TA2-211163
1382	5.01e-05	1869.96	1033.33	1.81	TA1-068982	Info	TA1-068982
1383	5.01e-05	14320.2	7399.48	1.94	TA1-109655	Info	TA1-109655
1384	5.02e-05	318.35	973.2	0.33	TA1-151825	Info	TA1-151825
1385	5.02e-05	68.76	141.55	0.49	TA1-100437	Info	TA1-100437
1386	5.02e-05	61.43	195.79	0.31	TA1-216664	Info	TA1-216664
1387	5.03e-05	949.09	1491.14	0.64	TA2-099801	Info	TA2-099801
1388	5.06e-05	2253.11	1153.32	1.95	TA1-042465	Info	TA1-042465
1389	5.07e-05	44661.6	22390.4	1.99	TA1-105994	Info	TA1-105994
1390	5.07e-05	1381.76	917.09	1.51	TA2-029838	Info	TA2-029838
1391	5.1e-05	80.72	120.26	0.67	TA2-168386	Info	TA2-168386
1392	5.1e-05	230.67	496.45	0.46	TA1-012818	Info	TA1-012818
1393	5.1e-05	69.8	130.42	0.54	TA1-106305	Info	TA1-106305
1394	5.14e-05	51.16	255.79	0.2	TA2-100065	Info	TA2-100065
1395	5.15e-05	49109.7	24336.6	2.02	TA1-158264	Info	TA1-158264
1396	5.16e-05	193.96	264.37	0.73	TA1-038825	Info	TA1-038825
1397	5.17e-05	114.71	173.71	0.66	TA2-003817	Info	TA2-003817
1398	5.2e-05	88.15	217.03	0.41	TA1-042679	Info	TA1-042679
1399	5.2e-05	121.14	224.37	0.54	TA2-035066	Info	TA2-035066
1400	5.22e-05	37.23	168.57	0.22	TA1-080852	Info	TA1-080852
1401	5.23e-05	104.38	545.18	0.19	TA1-142491	Info	TA1-142491
1402	5.23e-05	154.83	272.07	0.57	TA2-027956	Info	TA2-027956
1403	5.24e-05	1532.39	463.38	3.31	TA2-037395	Info	TA2-037395
1404	5.24e-05	42493.3	22155.1	1.92	TA2-086229	Info	TA2-086229
1405	5.25e-05	5165.98	1807.48	2.86	TA1-172509	Info	TA1-172509
1406	5.25e-05	237.13	373.59	0.63	TA1-107816	Info	TA1-107816
1407	5.26e-05	6757.04	4162.06	1.62	TA2-011632	Info	TA2-011632
1408	5.27e-05	2803.86	1456.58	1.92	TA2-125410	Info	TA2-125410
1409	5.27e-05	533.64	1096.43	0.49	TA2-107419	Info	TA2-107419
1410	5.28e-05	44.37	92.21	0.48	TA2-119394	Info	TA2-119394
1411	5.29e-05	96.81	262.13	0.37	TA1-240082	Info	TA1-240082
1412	5.29e-05	43450.2	22332	1.95	TA1-085551	Info	TA1-085551
1413	5.3e-05	3054.65	1692.68	1.8	TA1-189674	Info	TA1-189674
1414	5.31e-05	1216.66	2622.55	0.46	TA1-063401	Info	TA1-063401
1415	5.32e-05	1679.37	2774.15	0.61	TA1-083658	Info	TA1-083658
1416	5.33e-05	427.16	1230.41	0.35	TA2-051929	Info	TA2-051929
1417	5.34e-05	43673.1	19671.5	2.22	TA2-073030	Info	TA2-073030
1418	5.35e-05	123.68	387.17	0.32	TA2-166808	Info	TA2-166808
1419	5.36e-05	83.66	228.5	0.37	TA1-032406	Info	TA1-032406
1420	5.39e-05	52220.3	25177.5	2.07	TA1-165315	Info	TA1-165315
1421	5.39e-05	522.05	1042.96	0.5	TA1-111620	Info	TA1-111620
1422	5.39e-05	7402.31	3565.26	2.08	TA2-108776	Info	TA2-108776
1423	5.4e-05	573.37	974.25	0.59	TA2-010001	Info	TA2-010001
1424	5.42e-05	481.67	784.51	0.61	TA2-164027	Info	TA2-164027
1425	5.42e-05	3004.12	1863.86	1.61	TA2-001293	Info	TA2-001293
1426	5.43e-05	12522	7547.98	1.66	TA1-193328	Info	TA1-193328
1427	5.44e-05	1764.55	912.54	1.93	TA1-027896	Info	TA1-027896
1428	5.44e-05	149.65	258.69	0.58	TA2-020648	Info	TA2-020648
1429	5.46e-05	1303.26	439.32	2.97	TA1-001179	Info	TA1-001179
1430	5.47e-05	1818.34	1105.55	1.64	TA1-189785	Info	TA1-189785
1431	5.47e-05	44435.5	22968.8	1.93	TA2-012906	Info	TA2-012906
1432	5.47e-05	228.46	460.98	0.5	TA1-044002	Info	TA1-044002
1433	5.48e-05	6548.96	2581	2.54	TA1-035510	Info	TA1-035510
1434	5.48e-05	397.93	238.21	1.67	TA1-105486	Info	TA1-105486
1435	5.49e-05	138.6	237.51	0.58	TA1-025502	Info	TA1-025502
1436	5.49e-05	361.75	659.64	0.55	TA1-074718	Info	TA1-074718
1437	5.5e-05	188.48	513.08	0.37	TA1-088582	Info	TA1-088582
1438	5.51e-05	23.69	76.21	0.31	TA1-034153	Info	TA1-034153
1439	5.51e-05	259.97	461.58	0.56	TA2-177504	Info	TA2-177504
1440	5.51e-05	4660.41	2660.91	1.75	TA2-137361	Info	TA2-137361
1441	5.51e-05	15297.9	5718.8	2.68	TA1-068880	Info	TA1-068880
1442	5.52e-05	188.19	423.51	0.44	TA2-135115	Info	TA2-135115
1443	5.53e-05	508.71	763.54	0.67	TA1-052817	Info	TA1-052817
1444	5.54e-05	9149.88	5704.84	1.6	TA2-010227	Info	TA2-010227
1445	5.55e-05	310.54	122.42	2.54	TA1-200727	Info	TA1-200727
1446	5.56e-05	444.68	229.86	1.93	TA1-072711	Info	TA1-072711
1447	5.56e-05	845.7	377.46	2.24	TA1-009059	Info	TA1-009059
1448	5.56e-05	1126.87	1866.79	0.6	TA2-133663	Info	TA2-133663
1449	5.59e-05	1308.87	726.71	1.8	TA2-195861	Info	TA2-195861
1450	5.6e-05	5673.58	3105.67	1.83	TA1-058632	Info	TA1-058632
1451	5.61e-05	139.53	401.55	0.35	TA1-009859	Info	TA1-009859
1452	5.62e-05	176.21	359.98	0.49	TA2-097902	Info	TA2-097902
1453	5.64e-05	93.27	190.37	0.49	TA1-154004	Info	TA1-154004
1454	5.64e-05	328.11	161.75	2.03	TA2-041062	Info	TA2-041062
1455	5.67e-05	3481.18	1942.03	1.79	TA1-008318	Info	TA1-008318
1456	5.68e-05	474.51	317.98	1.49	TA2-174101	Info	TA2-174101
1457	5.7e-05	65.8	194.29	0.34	TA1-162856	Info	TA1-162856
1458	5.71e-05	1637.81	820.98	1.99	TA1-006107	Info	TA1-006107
1459	5.72e-05	31898.3	17806.2	1.79	TA2-129465	Info	TA2-129465
1460	5.72e-05	314.7	1313.26	0.24	TA1-185468	Info	TA1-185468
1461	5.74e-05	7719.49	3777.45	2.04	TA2-017566	Info	TA2-017566
1462	5.76e-05	58058.6	26820.8	2.16	TA1-037274	Info	TA1-037274
1463	5.77e-05	246.98	785.11	0.31	TA2-172581	Info	TA2-172581
1464	5.77e-05	157.73	531.37	0.3	TA2-107268	Info	TA2-107268
1465	5.79e-05	964.68	4328.23	0.22	TA1-175939	Info	TA1-175939
1466	5.81e-05	3052.01	1700.21	1.8	TA2-050812	Info	TA2-050812
1467	5.81e-05	7555.11	4740.14	1.59	TA2-207425	Info	TA2-207425
1468	5.81e-05	21.82	127.22	0.17	TA2-025440	Info	TA2-025440
1469	5.81e-05	841.36	566.82	1.48	TA2-130579	Info	TA2-130579
1470	5.83e-05	120.16	216.83	0.55	TA1-165061	Info	TA1-165061
1471	5.84e-05	289.85	690.93	0.42	TA1-113988	Info	TA1-113988
1472	5.86e-05	3100.3	1625.85	1.91	TA2-129507	Info	TA2-129507
1473	5.88e-05	43.7	223.96	0.2	TA1-128393	Info	TA1-128393
1474	5.9e-05	231.49	1042.99	0.22	TA1-070524	Info	TA1-070524
1475	5.91e-05	2768.01	947.98	2.92	TA1-128409	Info	TA1-128409
1476	5.91e-05	576.15	2323.17	0.25	TA2-172383	Info	TA2-172383
1477	5.92e-05	276.73	687.38	0.4	TA2-198299	Info	TA2-198299
1478	5.93e-05	4505.91	2575.58	1.75	TA2-140915	Info	TA2-140915
1479	5.94e-05	916.93	738.07	1.24	TA1-231090	Info	TA1-231090
1480	5.95e-05	466.03	244.98	1.9	TA2-050115	Info	TA2-050115
1481	5.97e-05	1047.92	2311.62	0.45	TA1-168997	Info	TA1-168997
1482	5.97e-05	257.33	463	0.56	TA2-128045	Info	TA2-128045
1483	5.98e-05	173.46	375.36	0.46	TA1-195594	Info	TA1-195594
1484	5.98e-05	2270.53	1285.83	1.77	TA2-049339	Info	TA2-049339
1485	6e-05	24190.8	14395.1	1.68	TA2-180055	Info	TA2-180055
1486	6e-05	69.33	343.43	0.2	TA2-049612	Info	TA2-049612
1487	6.01e-05	54218.6	27122.6	2	TA2-195748	Info	TA2-195748
1488	6.03e-05	396.53	944.79	0.42	TA2-144413	Info	TA2-144413
1489	6.05e-05	47522.6	24783.1	1.92	TA1-126148	Info	TA1-126148
1490	6.06e-05	72.52	139.31	0.52	TA2-047789	Info	TA2-047789
1491	6.06e-05	799.1	453.42	1.76	TA2-114597	Info	TA2-114597
1492	6.1e-05	2761.53	1657.87	1.67	TA2-131014	Info	TA2-131014
1493	6.1e-05	7041.56	3358.79	2.1	TA2-145811	Info	TA2-145811
1494	6.1e-05	3228.12	1820.34	1.77	TA1-185064	Info	TA1-185064
1495	6.15e-05	72.24	116.58	0.62	TA1-034569	Info	TA1-034569
[truncated: 3,506 more rows]

## Sheet: D4_FinalDEgenes-expression
Table 2. Normalized Log-Transformed Gene Expressions for Significant Genes (Original and Repeat D4 exposures)
[truncated: 54 more rows]
[truncated: 31 more columns]

[truncated: 2 more sheets: D14, Residue]
