# Supplementary material for: Predicting chemical bioavailability using microarray gene expression data and regression modeling: A tale of three explosive compounds
Source: BMC Genomics. 2016 Mar 8;17:205. doi: 10.1186/s12864-016-2541-5 (PMC4784335; doi:10.1186/s12864-016-2541-5)
Supplement: Additional file 3: — Identified DE genes (predictor genes), their expression data and measured tissue residue results for 4- and 14-day RDX-exposed earthworms. (XLSX 1109 kb) [file 12864_2016_2541_MOESM3_ESM.xlsx]

## Sheet: OriginalD4
HELP
Contents
Description of the problem
Genes which are differentially expressed among classes
View expression of significant genes
View clustered heatmap of significant genes
View dynamic parallel coordinate plot of significant genes
Filtering parameters
Description of the problem:
Number of classes: 6
Number of genes that passed filtering criteria: 15268
Type of univariate test used: F-test
Class variable : OD4
Multivariate Permutations test was computed based on 10000 random permutations
Confidence level of false discovery rate assessment: 80 %
Maximum allowed proportion of false-positive genes: 0.1
Genes which are differentially expressed among classes:
Number of significant genes by controlling the proportion of false positive genes: 488
Table 1 - Sorted by p-value of the univariate test.
Class 1: OD4; Class 2: OD4-128; Class 3: OD4-16; Class 4: OD4-32; Class 5: OD4-64; Class 6: OD4-8.
With probability of 80% the first 488 genes contain no more than 10% of false discoveries.
The 'Pairwise significant' column shows pairs of classes with significantly different gene expression at alpha = 0.01 . Class labels in a pair are ordered (ascending) by their averaged gene expression.
	Parametric p-value	Geom mean of intensities in class 1	Geom mean of intensities in class 2	Geom mean of intensities in class 3	Geom mean of intensities in class 4	Geom mean of intensities in class 5	Geom mean of intensities in class 6	UniqueID	Anno-	Symbol	Pairwise significant
									tations
1	2e-07	2192.23	1134.35	1178.63	1277.75	1531.41	1368.71	TA1-228573	Info	TA1-228573	(2, 1), (3, 1), (4, 1), (5, 1), (6, 1), (2, 5)
2	3e-07	167.49	189.64	264.54	196.75	218.46	194.45	TA1-204280	Info	TA1-204280	(1, 3), (1, 5), (2, 3), (4, 3), (5, 3), (6, 3)
3	4e-07	102.93	156.06	184.43	167.12	166.53	162.75	TA1-003377	Info	TA1-003377	(1, 2), (1, 3), (1, 4), (1, 5), (1, 6)
4	2e-06	1020.08	798.14	655.31	762.25	773.98	806.11	TA1-104678	Info	TA1-104678	(2, 1), (3, 1), (4, 1), (5, 1), (6, 1), (3, 2), (3, 6)
5	3.7e-06	4469.21	3133.32	2775.84	2961.29	3132.14	3308.28	TA2-057888	Info	TA2-057888	(2, 1), (3, 1), (4, 1), (5, 1), (6, 1)
6	5.9e-06	65.68	230.29	82.93	201.18	125.16	140.56	TA1-158916	Info	TA1-158916	(1, 2), (1, 4), (1, 5), (1, 6), (3, 2), (3, 4)
7	6e-06	2363.59	960.37	1007.71	1309.48	1363.66	1412.72	TA1-101695	Info	TA1-101695	(2, 1), (3, 1), (4, 1), (5, 1), (6, 1)
8	6.3e-06	3346.99	2239.22	1664.49	2244.64	1985.46	2443.81	TA2-023570	Info	TA2-023570	(2, 1), (3, 1), (4, 1), (5, 1), (6, 1), (3, 2), (3, 4), (3, 6)
9	7.6e-06	9041.13	3147.68	3852.98	3121.29	4642.56	4890.77	TA2-060673	Info	TA2-060673	(2, 1), (3, 1), (4, 1), (5, 1), (6, 1)
10	7.9e-06	1062.76	4867.72	1536.11	3655.03	2279.89	2530.69	TA1-054628	Info	TA1-054628	(1, 2), (1, 4), (1, 5), (1, 6), (3, 2), (5, 2), (3, 4)
11	9e-06	77.65	115.8	128.64	99.87	112.81	112.72	TA1-233321	Info	TA1-233321	(1, 2), (1, 3), (1, 4), (1, 5), (1, 6), (4, 3)
12	9.1e-06	136.88	284.45	216.71	253.81	226.22	207.13	TA1-129649	Info	TA1-129649	(1, 2), (1, 3), (1, 4), (1, 5), (1, 6)
13	1.34e-05	469.71	231.12	225.72	202.09	251.58	348.01	TA1-077309	Info	TA1-077309	(2, 1), (3, 1), (4, 1), (5, 1), (3, 6), (4, 6)
14	1.36e-05	665.03	2864.14	1060.76	2155.54	1433.35	1594.49	TA1-009720	Info	TA1-009720	(1, 2), (1, 4), (1, 5), (1, 6), (3, 2), (5, 2), (3, 4)
15	1.48e-05	2128.68	9070.01	3032.95	6357.99	4559.06	4808.99	TA1-003758	Info	TA1-003758	(1, 2), (1, 4), (1, 5), (1, 6), (3, 2), (5, 2), (3, 4)
16	1.7e-05	1456.58	6150.38	2364.3	4998.66	3314.25	3527.81	TA2-004439	Info	TA2-004439	(1, 2), (1, 4), (1, 5), (1, 6), (3, 2), (3, 4)
17	2.07e-05	690.18	3064.25	1080.49	2126.78	1621.31	1671.3	TA2-109965	Info	TA2-109965	(1, 2), (1, 4), (1, 5), (1, 6), (3, 2)
18	2.23e-05	22518.1	17971.2	13224.3	16041.5	17313.6	16429.7	TA2-148467	Info	TA2-148467	(3, 1), (4, 1), (5, 1), (6, 1), (3, 2), (3, 5)
19	2.4e-05	9963.54	3722.76	3346.42	3946.96	4525.56	5391.14	TA2-092252	Info	TA2-092252	(2, 1), (3, 1), (4, 1), (5, 1), (6, 1)
20	2.45e-05	1570.59	1040.67	725.68	1092.39	1074.51	924.6	TA1-149667	Info	TA1-149667	(2, 1), (3, 1), (4, 1), (5, 1), (6, 1), (3, 2), (3, 4), (3, 5)
21	2.48e-05	14092.4	5302.88	4521.8	5778.51	6029.13	7662.7	TA2-164073	Info	TA2-164073	(2, 1), (3, 1), (4, 1), (5, 1), (6, 1)
22	2.57e-05	7715.01	2629.86	3285.5	2711.28	3645.26	4231.18	TA2-131920	Info	TA2-131920	(2, 1), (3, 1), (4, 1), (5, 1), (6, 1)
23	2.72e-05	940.09	4150.31	1448.25	3099.92	2068.16	2408.93	TA2-017671	Info	TA2-017671	(1, 2), (1, 4), (1, 5), (1, 6), (3, 2), (3, 4)
24	2.81e-05	459.62	2082.46	712.83	1548.25	1041.02	1173.26	TA1-003991	Info	TA1-003991	(1, 2), (1, 4), (1, 5), (1, 6), (3, 2), (3, 4)
25	3.17e-05	9.86	63.42	41.15	46.71	46.7	54.12	TA1-003185	Info	TA1-003185	(1, 2), (1, 3), (1, 4), (1, 5), (1, 6)
26	3.2e-05	3971.35	1829.77	1798.96	2304.29	2383.28	2361.98	TA1-097849	Info	TA1-097849	(2, 1), (3, 1), (4, 1), (5, 1), (6, 1)
27	3.53e-05	1561.39	1310.05	1131.08	1127.69	882.65	1267.67	TA1-038731	Info	TA1-038731	(3, 1), (4, 1), (5, 1), (5, 2), (5, 6)
28	3.6e-05	679.66	2942.73	1048.67	2050.32	1441.35	1549.63	TA2-087447	Info	TA2-087447	(1, 2), (1, 4), (1, 5), (1, 6), (3, 2), (5, 2)
29	3.73e-05	54.16	165.67	104.81	173.65	120.4	118.14	TA1-209146	Info	TA1-209146	(1, 2), (1, 3), (1, 4), (1, 5), (1, 6)
30	3.8e-05	1090.6	746.8	650.07	815	869.8	852.74	TA2-153080	Info	TA2-153080	(2, 1), (3, 1), (4, 1), (6, 1), (3, 5), (3, 6)
31	3.85e-05	1081.98	4832.19	1621.53	3310.64	2356.75	2639.04	TA1-093839	Info	TA1-093839	(1, 2), (1, 4), (1, 5), (1, 6), (3, 2)
32	4.02e-05	608.19	2590.41	969.83	1885.76	1385.8	1493.1	TA2-225150	Info	TA2-225150	(1, 2), (1, 4), (1, 5), (1, 6), (3, 2)
33	4.18e-05	38260.8	27356.1	19111.6	30275	22965.4	25886.3	TA2-024281	Info	TA2-024281	(2, 1), (3, 1), (5, 1), (6, 1), (3, 2), (3, 4)
34	4.46e-05	401.09	583.08	498.18	550.82	410.64	411.02	TA1-066755	Info	TA1-066755	(1, 2), (1, 4), (5, 2), (6, 2), (5, 4), (6, 4)
35	4.49e-05	11235.7	7567.52	6330.12	7531.43	8071.84	7568.13	TA2-113128	Info	TA2-113128	(2, 1), (3, 1), (4, 1), (5, 1), (6, 1)
36	4.86e-05	195.7	371.44	285.54	302.39	292.78	269.24	TA2-152078	Info	TA2-152078	(1, 2), (1, 3), (1, 4), (1, 5), (1, 6), (6, 2)
37	4.92e-05	5080.26	3106.68	2602.57	3332.62	2804.3	3300.81	TA2-144740	Info	TA2-144740	(2, 1), (3, 1), (4, 1), (5, 1), (6, 1)
38	4.99e-05	759.94	3332.74	1172.42	2234.63	1635.62	1779.94	TA2-058469	Info	TA2-058469	(1, 2), (1, 4), (1, 5), (1, 6), (3, 2)
39	5.12e-05	29323.7	22673.4	17691.3	22252.7	23165.8	21915	TA1-018253	Info	TA1-018253	(2, 1), (3, 1), (4, 1), (5, 1), (6, 1), (3, 2), (3, 4), (3, 5)
40	5.36e-05	32222.2	53641.6	18837.8	38933.3	35048.4	24266.5	TA2-073567	Info	TA2-073567	(3, 1), (3, 2), (6, 2), (3, 4), (3, 5)
41	5.38e-05	63.68	224.19	74.68	194.2	112.54	126.72	TA1-202343	Info	TA1-202343	(1, 2), (1, 4), (3, 2), (3, 4)
42	6.21e-05	10340.5	6623.7	5988.05	7241.74	7242.39	7147.53	TA1-096726	Info	TA1-096726	(2, 1), (3, 1), (4, 1), (5, 1), (6, 1)
43	6.79e-05	33.92	207.22	121.39	127.23	118.77	160.07	TA2-204366	Info	TA2-204366	(1, 2), (1, 3), (1, 4), (1, 5), (1, 6)
44	6.84e-05	2402.57	5649.6	2885.67	4994.12	3780.59	3624.06	TA2-089563	Info	TA2-089563	(1, 2), (1, 4), (3, 2), (3, 4)
45	6.99e-05	90.64	146.26	160.3	128.05	138.03	148.51	TA2-050993	Info	TA2-050993	(1, 2), (1, 3), (1, 4), (1, 5), (1, 6)
46	7.25e-05	4552.34	2816.32	2558.01	2805.95	3537.55	3449.39	TA1-148929	Info	TA1-148929	(2, 1), (3, 1), (4, 1), (3, 5)
47	7.45e-05	1579.38	904.46	1023.39	1007.84	1018.75	1130.24	TA2-006513	Info	TA2-006513	(2, 1), (3, 1), (4, 1), (5, 1), (6, 1)
48	7.53e-05	222.45	395.9	359.15	227.42	371.87	293.81	TA1-091476	Info	TA1-091476	(1, 2), (1, 3), (1, 5), (4, 2), (4, 3), (4, 5)
49	7.56e-05	69.35	129.54	167.24	93.23	140.32	181.43	TA2-182673	Info	TA2-182673	(1, 2), (1, 3), (1, 5), (1, 6), (4, 3), (4, 6)
50	7.61e-05	31.5	72.2	63.1	71.66	45.97	68.57	TA1-089143	Info	TA1-089143	(1, 2), (1, 3), (1, 4), (1, 6)
51	7.64e-05	7384.03	6759.43	4685.63	6154.12	5863.99	6036.68	TA1-054971	Info	TA1-054971	(3, 1), (5, 1), (3, 2), (3, 4), (3, 5), (3, 6)
52	7.75e-05	1799.23	1085.22	747.79	1073.43	1079.06	1065.29	TA1-136617	Info	TA1-136617	(2, 1), (3, 1), (4, 1), (5, 1), (6, 1)
53	7.78e-05	90.1	127.42	213.19	133.54	131.23	107.24	TA1-092182	Info	TA1-092182	(1, 3), (2, 3), (4, 3), (5, 3), (6, 3)
54	7.82e-05	17709.7	16892.9	11084.5	15369.9	14740.1	14883.5	TA1-193191	Info	TA1-193191	(3, 1), (3, 2), (3, 4), (3, 5), (3, 6)
55	8.35e-05	652.01	545.8	444.29	535.36	480.36	547.9	TA1-193237	Info	TA1-193237	(3, 1), (4, 1), (5, 1), (3, 2), (3, 6)
56	8.54e-05	9234.2	8560.9	5268.78	7348.24	6557.97	6992.33	TA1-071548	Info	TA1-071548	(3, 1), (5, 1), (3, 2), (3, 4)
57	9.36e-05	204.24	212.18	294.27	243.42	229.34	243.79	TA1-203211	Info	TA1-203211	(1, 3), (2, 3), (4, 3), (5, 3)
58	0.000104	1622.91	948.46	1053.81	1227.27	1271.01	1193.88	TA2-137398	Info	TA2-137398	(2, 1), (3, 1), (4, 1), (6, 1), (2, 5)
59	0.0001043	1386.71	1006.07	851.19	882.93	868.63	1015.67	TA1-128529	Info	TA1-128529	(2, 1), (3, 1), (4, 1), (5, 1), (6, 1)
60	0.0001086	1471.44	1125.8	963.78	1341.4	1280.51	1414.31	TA1-089324	Info	TA1-089324	(2, 1), (3, 1), (3, 4), (3, 5), (3, 6)
61	0.0001106	80.72	127.62	95.21	124.5	105.29	110.72	TA2-168386	Info	TA2-168386	(1, 2), (1, 4), (1, 5), (1, 6), (3, 2), (3, 4)
62	0.0001154	115.5	271.82	157.3	144	150.91	118.9	TA1-236565	Info	TA1-236565	(1, 2), (3, 2), (4, 2), (5, 2), (6, 2)
63	0.0001158	31060.1	47992.8	16374.1	35456.5	31418.3	20580.7	TA2-184229	Info	TA2-184229	(3, 1), (3, 2), (6, 2), (3, 4), (3, 5)
64	0.0001179	2776.78	3326.39	2157.84	2310.31	2364.11	2075.54	TA1-149178	Info	TA1-149178	(6, 1), (3, 2), (4, 2), (5, 2), (6, 2)
65	0.0001196	2402.14	1129.03	1441.04	1204.04	1354.5	1299.97	TA1-002164	Info	TA1-002164	(2, 1), (3, 1), (4, 1), (5, 1), (6, 1)
66	0.0001289	4115.08	1779.37	2332.18	2124.71	1975.58	2182.95	TA1-228210	Info	TA1-228210	(2, 1), (3, 1), (4, 1), (5, 1), (6, 1)
67	0.0001345	154.71	285.84	282.89	271.72	236.99	228.39	TA2-126800	Info	TA2-126800	(1, 2), (1, 3), (1, 4), (1, 5), (1, 6)
68	0.0001396	544.47	865.9	769.35	646.47	689.37	650.41	TA1-075160	Info	TA1-075160	(1, 2), (1, 3), (4, 2), (6, 2)
69	0.0001407	4114.68	2708.36	2617.76	3234.03	3156.61	3170.94	TA1-042881	Info	TA1-042881	(2, 1), (3, 1), (4, 1), (5, 1), (6, 1)
70	0.0001413	2837.09	2175.79	1937.67	1769.7	2337.51	2271.11	TA2-101766	Info	TA2-101766	(2, 1), (3, 1), (4, 1), (4, 5), (4, 6)
71	0.0001455	51.35	72.53	95.87	81.08	70.27	80.12	TA2-163896	Info	TA2-163896	(1, 2), (1, 3), (1, 4), (1, 5), (1, 6)
72	0.0001581	115.84	133.09	177.02	134	154.16	140.67	TA1-204365	Info	TA1-204365	(1, 3), (1, 5), (2, 3), (4, 3), (6, 3)
73	0.0001601	935.39	311.74	256.11	328.36	369.86	413.57	TA2-011876	Info	TA2-011876	(2, 1), (3, 1), (4, 1), (5, 1), (6, 1)
74	0.0001607	404.22	665.23	510.98	644.71	597.44	575.78	TA1-215461	Info	TA1-215461	(1, 2), (1, 4), (1, 5), (1, 6)
75	0.0001642	214.66	292.45	311.44	314.54	290.65	299.91	TA1-076250	Info	TA1-076250	(1, 2), (1, 3), (1, 4), (1, 5), (1, 6)
76	0.0001658	25966.1	46076.2	13825.5	30761.5	26163.6	19097.4	TA2-095032	Info	TA2-095032	(3, 1), (3, 2), (6, 2), (3, 4), (3, 5)
77	0.0001677	29708.6	24437.2	18231	22680.2	22837.5	18454.3	TA1-026380	Info	TA1-026380	(3, 1), (6, 1), (3, 2), (6, 2)
78	0.0001709	123.89	170.76	176.47	194.74	201.94	173.7	TA2-058009	Info	TA2-058009	(1, 2), (1, 3), (1, 4), (1, 5), (1, 6)
79	0.0001716	281.35	379.4	393.82	462.79	336.07	339.87	TA2-194164	Info	TA2-194164	(1, 2), (1, 3), (1, 4), (5, 4), (6, 4)
80	0.0001729	33100.6	30945.9	22134	28299.6	25488.8	25047	TA2-184128	Info	TA2-184128	(3, 1), (5, 1), (6, 1), (3, 2), (3, 4)
81	0.0001736	777.57	1150.13	1043.45	1307.7	1150.92	1118.53	TA2-079831	Info	TA2-079831	(1, 2), (1, 3), (1, 4), (1, 5), (1, 6)
82	0.0001766	241.98	125.91	182.44	167.8	206.57	170.17	TA1-069709	Info	TA1-069709	(2, 1), (4, 1), (6, 1), (2, 3), (2, 5)
83	0.0001828	355.58	515.86	509.08	572.53	526.47	499.17	TA2-131586	Info	TA2-131586	(1, 2), (1, 3), (1, 4), (1, 5), (1, 6)
84	0.0001833	924.38	4017.21	1311.77	2799.67	2149.59	2087.81	TA1-113280	Info	TA1-113280	(1, 2), (1, 4), (1, 5), (1, 6), (3, 2)
85	0.0001844	95.48	267.54	161.86	285.54	192.06	192.06	TA1-202325	Info	TA1-202325	(1, 2), (1, 4), (1, 5), (1, 6)
86	0.0001884	11292.4	6153.02	5003.83	5561.43	5714	6316.67	TA2-132276	Info	TA2-132276	(2, 1), (3, 1), (4, 1), (5, 1), (6, 1)
87	0.0001899	382.21	200.49	249.43	277.09	278.86	283.88	TA1-190211	Info	TA1-190211	(2, 1), (3, 1), (4, 1), (2, 4), (2, 5), (2, 6)
88	0.000196	21.47	63.58	70.88	128.85	75.87	84.82	TA2-081591	Info	TA2-081591	(1, 2), (1, 3), (1, 4), (1, 5), (1, 6)
89	0.0001969	2166.92	5346.54	1200.84	1571.67	3363.15	3053.53	TA1-035809	Info	TA1-035809	(1, 2), (3, 2), (4, 2), (3, 5), (3, 6)
90	0.0001983	148.6	180.19	225.47	187.86	211.63	168.94	TA2-030099	Info	TA2-030099	(1, 3), (1, 4), (1, 5), (6, 3)
91	0.0001984	210.18	250.15	297.34	267.27	249.84	254.63	TA1-089220	Info	TA1-089220	(1, 2), (1, 3), (1, 4), (1, 5), (1, 6), (2, 3), (5, 3)
92	0.0002011	4504.72	1514.53	2271.22	1987.66	2649.22	2686.61	TA2-051630	Info	TA2-051630	(2, 1), (3, 1), (4, 1), (2, 5), (2, 6)
93	0.0002059	1361.09	986.4	928.47	929.89	1054.55	1114.1	TA2-187561	Info	TA2-187561	(2, 1), (3, 1), (4, 1), (5, 1)
94	0.0002101	135.21	172.45	194.32	169.75	195.56	190.8	TA1-185885	Info	TA1-185885	(1, 2), (1, 3), (1, 4), (1, 5), (1, 6)
95	0.0002191	7779.83	6239.19	5010.13	6170.01	5674.61	5982.35	TA2-099963	Info	TA2-099963	(3, 1), (4, 1), (5, 1), (6, 1)
96	0.0002204	9259.25	7621.21	5871.14	7395.29	6902.64	7480.92	TA1-104588	Info	TA1-104588	(3, 1), (5, 1), (3, 2), (3, 4), (3, 6)
97	0.000221	1953.65	562.6	1259.86	1013.46	1245	968.54	TA2-178160	Info	TA2-178160	(2, 1), (4, 1), (6, 1), (2, 3), (2, 5)
98	0.0002329	337.84	158.05	199.96	195.09	249.19	251.47	TA1-170050	Info	TA1-170050	(2, 1), (3, 1), (4, 1), (2, 5), (2, 6)
99	0.0002443	908.1	698.71	577.44	759.62	505.46	732.87	TA1-201867	Info	TA1-201867	(3, 1), (5, 1), (5, 2), (5, 4), (5, 6)
100	0.0002518	3783.03	2917.66	2281.96	2319.52	2549.57	2611.84	TA1-115806	Info	TA1-115806	(3, 1), (4, 1), (5, 1), (6, 1)
101	0.0002617	65.47	61.1	96.72	63.96	62.07	80.11	TA2-197036	Info	TA2-197036	(1, 3), (2, 3), (4, 3), (5, 3)
102	0.0002636	545.54	624.64	390.89	377.96	542.07	713.91	TA1-104217	Info	TA1-104217	(3, 2), (4, 2), (3, 6), (4, 6)
103	0.0002668	156.47	170.06	279.96	232.51	185.89	206.33	TA1-055481	Info	TA1-055481	(1, 3), (1, 4), (2, 3), (5, 3)
104	0.0002718	679.92	402.14	377.3	452.62	422.85	483.34	TA1-022808	Info	TA1-022808	(2, 1), (3, 1), (4, 1), (5, 1), (6, 1)
105	0.000277	1994.3	1439.87	1535.78	1421.49	1451.8	1588.62	TA1-041934	Info	TA1-041934	(2, 1), (3, 1), (4, 1), (5, 1), (6, 1)
106	0.0002786	3400.66	1686.44	2583.18	1613.25	2322.19	1936.42	TA2-106197	Info	TA2-106197	(2, 1), (4, 1), (6, 1), (4, 3)
107	0.0002814	184.92	229.86	255.43	240.8	241.16	217.53	TA1-149100	Info	TA1-149100	(1, 2), (1, 3), (1, 4), (1, 5)
108	0.0002899	195.75	244.32	293.07	254.84	250.24	254.13	TA2-196543	Info	TA2-196543	(1, 2), (1, 3), (1, 4), (1, 5), (1, 6)
109	0.0002981	655.06	399.78	422.83	506.63	512.41	463.93	TA1-077389	Info	TA1-077389	(2, 1), (3, 1), (6, 1)
110	0.0002991	4426.99	1920.19	2494.89	2156.69	2524.37	2787.83	TA1-209738	Info	TA1-209738	(2, 1), (3, 1), (4, 1), (5, 1), (6, 1)
111	0.0003102	2649.47	772.83	1802.39	1338.2	1368.75	1959.08	TA2-108766	Info	TA2-108766	(2, 1), (4, 1), (5, 1), (2, 3), (2, 6)
112	0.000315	89.37	141.36	144.28	141.42	118.78	134.58	TA1-183046	Info	TA1-183046	(1, 2), (1, 3), (1, 4), (1, 6)
113	0.0003235	3606.06	3793.31	2553.86	3800.15	3027.2	3107.17	TA2-019229	Info	TA2-019229	(3, 1), (3, 2), (3, 4)
114	0.0003271	987.56	1313.48	1036.31	1560.5	1009.4	1161.75	TA1-015007	Info	TA1-015007	(1, 2), (1, 4), (3, 4), (5, 4), (6, 4)
115	0.000329	122.98	199.52	127.62	197.7	147.7	154.12	TA2-035094	Info	TA2-035094	(1, 2), (1, 4), (3, 2), (3, 4)
116	0.0003415	98.99	135.53	169.63	148.77	143.61	147.3	TA1-116398	Info	TA1-116398	(1, 2), (1, 3), (1, 4), (1, 5), (1, 6)
117	0.0003469	186.18	294.27	263.99	313.15	246.32	274.9	TA2-178829	Info	TA2-178829	(1, 2), (1, 3), (1, 4), (1, 6)
118	0.0003479	443.04	166.87	157.45	171.47	228.9	243.22	TA1-065414	Info	TA1-065414	(2, 1), (3, 1), (4, 1), (5, 1)
119	0.0003482	3541.58	3390.56	2568.96	3048.29	2913.87	3105.79	TA2-083731	Info	TA2-083731	(3, 1), (5, 1), (3, 2), (3, 6)
120	0.0003487	626.56	948.76	866.55	1139.81	928.2	956.39	TA2-031847	Info	TA2-031847	(1, 2), (1, 3), (1, 4), (1, 5), (1, 6)
121	0.000349	246.38	158.75	176.37	122.57	195.19	298.86	TA1-063229	Info	TA1-063229	(4, 1), (2, 6), (3, 6), (4, 6)
122	0.0003496	117.2	213.24	158.48	214.61	161.82	147.02	TA1-171364	Info	TA1-171364	(1, 2), (1, 4), (6, 2), (6, 4)
123	0.0003558	1497.93	848.76	909.62	844.01	1079.55	823.74	TA2-058632	Info	TA2-058632	(2, 1), (3, 1), (4, 1), (6, 1)
124	0.0003559	71.82	104.81	109.9	97.25	92.9	92.17	TA1-005979	Info	TA1-005979	(1, 2), (1, 3), (1, 4), (1, 5), (1, 6)
125	0.0003596	100.9	138.52	140.52	152.33	145.01	130.21	TA1-064300	Info	TA1-064300	(1, 2), (1, 3), (1, 4), (1, 5), (1, 6)
126	0.0003607	228.4	300.67	296.43	295.24	268.46	267.22	TA1-040893	Info	TA1-040893	(1, 2), (1, 3), (1, 4)
127	0.0003613	2788.34	1844.86	1945.99	2252.34	2216.12	2189.48	TA1-016930	Info	TA1-016930	(2, 1), (3, 1), (5, 1), (6, 1)
128	0.0003623	5480.79	3641.86	2777.69	4090.07	3669.39	3609.78	TA1-144433	Info	TA1-144433	(2, 1), (3, 1), (5, 1), (6, 1), (3, 4)
129	0.0003728	33018	58791.5	21327.3	45046.8	39991.8	25751.5	TA2-097507	Info	TA2-097507	(3, 2), (6, 2), (3, 4), (3, 5)
130	0.0003769	348.73	612.64	427.99	534.28	425.83	468.44	TA2-186349	Info	TA2-186349	(1, 2), (1, 4), (3, 2), (5, 2)
131	0.0003817	188.73	176.13	243.25	216.21	199.15	173.41	TA2-211594	Info	TA2-211594	(1, 3), (2, 3), (6, 3), (6, 4)
132	0.0003845	452.26	661.52	624.57	596.24	519.74	588.5	TA2-151251	Info	TA2-151251	(1, 2), (1, 3), (1, 4), (1, 6), (5, 2)
133	0.0003869	197.63	382.12	309	239.84	349.66	308.99	TA2-134932	Info	TA2-134932	(1, 2), (1, 3), (1, 5), (1, 6), (4, 2)
134	0.0003912	278.24	441.45	269.6	409.87	317.23	327.97	TA2-187767	Info	TA2-187767	(1, 2), (1, 4), (3, 2), (5, 2), (3, 4)
135	0.0003994	287.59	137.84	150.97	189.95	167.62	221.41	TA2-206918	Info	TA2-206918	(2, 1), (3, 1), (5, 1), (2, 6)
136	0.000402	651.85	1253.32	967.31	1104.43	1001.82	1134.9	TA2-010136	Info	TA2-010136	(1, 2), (1, 3), (1, 4), (1, 5), (1, 6)
137	0.0004027	317.58	365.83	473.12	394.9	400.73	434.28	TA2-013176	Info	TA2-013176	(1, 3), (1, 5), (1, 6), (2, 3)
138	0.0004048	275.94	308.99	388.89	339.53	346	310.15	TA2-009605	Info	TA2-009605	(1, 3), (1, 4), (1, 5), (2, 3), (6, 3)
139	0.0004082	1894.75	745.31	997.22	964.49	1210.54	1208.21	TA2-143846	Info	TA2-143846	(2, 1), (3, 1), (4, 1)
140	0.0004102	614.31	393.66	407.86	409.54	563.66	458.94	TA2-031054	Info	TA2-031054	(2, 1), (3, 1), (4, 1), (2, 5), (3, 5), (4, 5)
141	0.0004181	1367.17	1161.66	962.63	1366.68	991.35	1095.86	TA2-105332	Info	TA2-105332	(3, 1), (5, 1), (3, 4), (5, 4)
142	0.0004225	84.64	94.49	122.78	98.99	119.96	109.51	TA1-203957	Info	TA1-203957	(1, 3), (1, 5), (1, 6), (2, 3), (2, 5)
143	0.0004237	80.39	125.55	138.82	114.3	121.14	117.43	TA1-186128	Info	TA1-186128	(1, 2), (1, 3), (1, 4), (1, 5), (1, 6)
144	0.0004237	4579.55	4361.01	3262.09	3793.62	3780.29	3975.18	TA1-011542	Info	TA1-011542	(3, 1), (5, 1), (3, 2), (3, 6)
145	0.0004253	151.58	259.98	229.76	172.21	212.88	198.95	TA1-139567	Info	TA1-139567	(1, 2), (1, 3), (1, 5), (4, 2)
146	0.0004359	385.41	296.07	439.77	295.81	411.86	374.38	TA1-168816	Info	TA1-168816	(2, 3), (2, 5), (4, 3), (4, 5)
147	0.0004384	546.04	306.22	365.78	436.58	438.71	389.9	TA1-026115	Info	TA1-026115	(2, 1), (3, 1), (6, 1), (2, 4), (2, 5)
148	0.0004392	1529.06	2079.75	1830.34	1803.88	1822.13	1625.76	TA1-088743	Info	TA1-088743	(1, 2), (1, 3), (1, 5), (6, 2)
149	0.0004401	1553.61	1099.76	1122.12	1072.09	1530.61	1301.09	TA2-070246	Info	TA2-070246	(2, 1), (3, 1), (4, 1), (2, 5), (3, 5), (4, 5)
150	0.0004501	15348.6	11029.7	8654.7	10460.6	10763.7	11767.3	TA1-021922	Info	TA1-021922	(2, 1), (3, 1), (4, 1), (5, 1), (3, 6)
151	0.0004544	4395.99	2774.13	1883.52	2572.49	2863.24	2426.86	TA2-033751	Info	TA2-033751	(2, 1), (3, 1), (4, 1), (6, 1)
152	0.0004574	10152	10289.6	7746.73	9226.05	8486.26	8060.46	TA2-036398	Info	TA2-036398	(3, 1), (6, 1), (3, 2), (5, 2), (6, 2)
153	0.0004656	48.33	130.59	60.39	66.98	91.52	54.84	TA2-107238	Info	TA2-107238	(1, 2), (1, 5), (3, 2), (4, 2), (6, 2)
154	0.0004672	83.66	330.03	125.76	264.39	156.6	184.83	TA1-032406	Info	TA1-032406	(1, 2), (1, 4), (3, 2)
155	0.000475	440.61	1357.53	868.06	395.77	999.91	973.39	TA2-183846	Info	TA2-183846	(1, 2), (1, 5), (4, 2), (4, 5), (4, 6)
156	0.0004756	942	553.39	757.57	666.63	684.44	663	TA1-199982	Info	TA1-199982	(2, 1), (4, 1), (5, 1), (6, 1), (2, 3)
157	0.0004778	499.23	1306.65	895.15	1310.17	881.17	992.57	TA1-032969	Info	TA1-032969	(1, 2), (1, 3), (1, 4), (1, 6)
158	0.0004831	36185.5	31625.9	22627.8	29465.5	26371.1	26426.1	TA2-147520	Info	TA2-147520	(3, 1), (5, 1), (6, 1), (3, 2), (3, 4)
159	0.0004844	1110.32	714.45	605.64	827.62	677.53	850.49	TA1-217250	Info	TA1-217250	(2, 1), (3, 1), (5, 1)
160	0.0004863	3228.12	2561.71	2102.71	2542.92	2498.36	2517.69	TA1-185064	Info	TA1-185064	(2, 1), (3, 1), (4, 1), (5, 1), (6, 1)
161	0.0004874	1003.14	807.45	762.63	903.45	898.06	1114.41	TA1-234270	Info	TA1-234270	(3, 1), (2, 6), (3, 6)
162	0.0004995	5660.7	21956.9	18016.2	13410.6	10545	11308.9	TA1-023549	Info	TA1-023549	(1, 2), (1, 3), (1, 4)
163	0.0005034	97.91	110.1	159.85	138.25	125.7	154.64	TA1-008247	Info	TA1-008247	(1, 3), (1, 4), (1, 6), (2, 3), (2, 6)
164	0.0005215	5631.7	4518.21	2911	4287.1	3508.5	3849.49	TA2-042155	Info	TA2-042155	(3, 1), (5, 1), (6, 1), (3, 2), (3, 4)
165	0.0005297	4917.92	3845.48	2975.2	3703.7	3646.25	4212.42	TA2-053704	Info	TA2-053704	(3, 1), (4, 1), (5, 1), (3, 6)
166	0.0005318	341.54	301.08	401.55	292.28	262.33	322.09	TA2-037361	Info	TA2-037361	(5, 1), (2, 3), (4, 3), (5, 3)
167	0.0005435	5968.46	8461.23	7392.2	11683.9	10589.2	3562.49	TA2-198642	Info	TA2-198642	(6, 2), (6, 3), (6, 4), (6, 5)
168	0.0005438	1196.25	2570.18	1606.21	2105.2	1637.91	1569.46	TA2-112539	Info	TA2-112539	(1, 2), (1, 4), (3, 2), (5, 2), (6, 2)
169	0.0005464	1877.53	809.15	938.76	1218.91	1328.46	1492.11	TA2-006810	Info	TA2-006810	(2, 1), (3, 1), (2, 6)
170	0.0005469	360.19	602.37	513.26	444.74	501.24	428.44	TA2-012826	Info	TA2-012826	(1, 2), (1, 3), (1, 5), (4, 2), (6, 2)
171	0.0005519	16296.1	14078.3	9692.52	13557.9	12064.8	12851.7	TA1-010437	Info	TA1-010437	(3, 1), (5, 1), (3, 2), (3, 4)
172	0.0005528	101.94	213.77	137.02	161.61	153.1	132.15	TA1-063272	Info	TA1-063272	(1, 2), (1, 4), (1, 5), (3, 2), (6, 2)
173	0.0005648	1447.69	962.86	992.91	1232.33	1208.46	1269.63	TA1-039976	Info	TA1-039976	(2, 1), (3, 1), (2, 6)
174	0.0005662	3119.32	2045.26	1947.37	2053.32	2517.36	2459.38	TA2-101558	Info	TA2-101558	(2, 1), (3, 1), (4, 1)
175	0.0005763	32.25	56.2	62.47	56.27	64.58	53.82	TA2-115953	Info	TA2-115953	(1, 2), (1, 3), (1, 4), (1, 5), (1, 6)
176	0.0005852	55.02	55.84	111.79	80.52	66.6	85.64	TA1-030277	Info	TA1-030277	(1, 3), (2, 3), (5, 3)
177	0.0005867	173.46	342.99	261.39	368.85	209.87	204.37	TA1-195594	Info	TA1-195594	(1, 2), (1, 4), (6, 2), (5, 4), (6, 4)
178	0.000606	1189.57	672.47	948	857.86	1016.41	929.76	TA2-166959	Info	TA2-166959	(2, 1), (4, 1), (2, 3), (2, 5), (2, 6)
179	0.0006082	2146.43	988.22	1358.65	1159.41	1240.35	1275.09	TA1-175129	Info	TA1-175129	(2, 1), (3, 1), (4, 1), (5, 1), (6, 1)
180	0.0006294	65.62	81.61	103.1	86.14	75.61	91.3	TA2-189672	Info	TA2-189672	(1, 3), (1, 4), (1, 6), (5, 3)
181	0.0006325	293.32	1129.04	467.29	741.38	558.84	638.2	TA1-038216	Info	TA1-038216	(1, 2), (1, 4), (1, 6), (3, 2)
182	0.000635	1234.02	706.8	861.69	544.63	879.03	1016.68	TA1-232836	Info	TA1-232836	(2, 1), (4, 1), (4, 5), (4, 6)
183	0.0006426	105.91	165.2	173.2	158.15	168.71	159.96	TA2-188499	Info	TA2-188499	(1, 2), (1, 3), (1, 4), (1, 5), (1, 6)
184	0.0006462	179.62	316.33	213.34	290.35	291.17	261.44	TA2-209134	Info	TA2-209134	(1, 2), (1, 4), (1, 5), (1, 6), (3, 2)
185	0.00065	65.73	126.99	120.51	117.29	90.57	97.12	TA2-157688	Info	TA2-157688	(1, 2), (1, 3), (1, 4)
186	0.0006528	653.87	1250.94	947.17	1041.02	899.55	1023.87	TA2-162950	Info	TA2-162950	(1, 2), (1, 3), (1, 4), (1, 6)
187	0.000669	1840.23	964.61	772.96	1105.79	1097.82	1008.04	TA1-173733	Info	TA1-173733	(2, 1), (3, 1), (4, 1), (5, 1), (6, 1)
188	0.0006703	572.54	408.85	386.35	419.43	443.73	488.59	TA1-046924	Info	TA1-046924	(2, 1), (3, 1), (4, 1), (5, 1)
189	0.0006802	3004.12	2021.68	2093.45	2007.67	2259.29	2281.57	TA2-001293	Info	TA2-001293	(2, 1), (3, 1), (4, 1), (5, 1), (6, 1)
190	0.0006824	2597.87	1197.97	1324.82	1707.08	1769.39	2012.21	TA2-130763	Info	TA2-130763	(2, 1), (3, 1), (2, 6)
191	0.0006828	40619.3	36590.9	26112.6	34201.5	30561.4	28788.8	TA1-230022	Info	TA1-230022	(3, 1), (5, 1), (6, 1), (3, 2), (3, 4)
192	0.0006833	61.52	126.54	106.35	136.58	94.81	112.66	TA2-192817	Info	TA2-192817	(1, 2), (1, 3), (1, 4), (1, 6)
193	0.0006858	282.45	384.28	454.77	306.14	406.62	385.87	TA1-023266	Info	TA1-023266	(1, 2), (1, 3), (1, 5), (1, 6), (4, 3)
194	0.0006892	3707.08	3290.78	2686.96	3251.16	2981.15	2760.43	TA2-058658	Info	TA2-058658	(3, 1), (5, 1), (6, 1), (3, 2)
195	0.0007015	3154.37	2422.98	2046.68	2763.37	2583.51	2927.28	TA1-068837	Info	TA1-068837	(2, 1), (3, 1), (3, 4), (3, 6)
196	0.0007079	210.78	328.1	216.23	267.61	270.41	266.94	TA1-175803	Info	TA1-175803	(1, 2), (3, 2)
197	0.0007177	10355.8	4521.15	6733.61	5379.8	8422.18	6319.86	TA2-016136	Info	TA2-016136	(2, 1), (4, 1), (2, 5)
198	0.0007202	1106.38	911.13	689.88	700.11	637.81	795.8	TA1-020401	Info	TA1-020401	(3, 1), (4, 1), (5, 1), (5, 2)
199	0.0007206	21592.4	19480.5	12868.6	16579.1	15951.7	16064	TA1-103071	Info	TA1-103071	(3, 1), (5, 1), (3, 2)
200	0.0007319	20867.6	17028.8	11766.5	17327.4	14736.5	15265.1	TA1-204260	Info	TA1-204260	(3, 1), (5, 1), (3, 2), (3, 4)
201	0.0007408	45232.9	41919.7	29790.8	36440.2	32475.1	31894	TA2-083946	Info	TA2-083946	(3, 1), (5, 1), (6, 1), (3, 2)
202	0.0007429	508.09	415.53	410.64	373.96	432.53	542.78	TA2-210424	Info	TA2-210424	(4, 1), (2, 6), (3, 6), (4, 6)
203	0.0007472	195.58	106.66	110.94	108.32	114.31	142.75	TA2-152317	Info	TA2-152317	(2, 1), (3, 1), (4, 1), (5, 1)
204	0.0007553	269.54	493.46	378.64	447.99	340.72	337.04	TA1-133773	Info	TA1-133773	(1, 2), (1, 4), (5, 2), (6, 2)
205	0.0007564	40784.1	31112	20902.9	34797.8	28822.3	27507.3	TA1-011218	Info	TA1-011218	(3, 1), (6, 1), (3, 2), (3, 4)
206	0.0007606	107.52	982.5	471.03	854.92	358.81	752.2	TA2-144382	Info	TA2-144382	(1, 2), (1, 3), (1, 4), (1, 6)
207	0.000767	332.24	213.56	201.99	154.41	253.9	369.7	TA1-009040	Info	TA1-009040	(4, 1), (2, 6), (3, 6), (4, 6)
208	0.000773	8192.99	6907.64	5146.78	6824.16	6130.98	6707.38	TA2-177552	Info	TA2-177552	(3, 1), (5, 1), (3, 2), (3, 4), (3, 6)
209	0.0007784	4620.97	3483.13	2455.74	3603.29	3280.73	3176.32	TA1-003312	Info	TA1-003312	(3, 1), (5, 1), (6, 1), (3, 2), (3, 4)
210	0.0007858	3243.46	2699.54	2182.57	2952.47	2069.17	2610.72	TA2-147760	Info	TA2-147760	(3, 1), (5, 1), (3, 4), (5, 4)
211	0.0007873	243.98	440.49	344.31	385.77	326.53	309.91	TA1-001500	Info	TA1-001500	(1, 2), (1, 3), (1, 4), (6, 2)
212	0.0007891	4277.62	5880.43	4356.95	5533.64	4346.5	4153.51	TA1-205757	Info	TA1-205757	(1, 2), (1, 4), (3, 2), (5, 2), (6, 2), (6, 4)
213	0.0007894	78.86	120.36	123.23	100.39	103.01	102.66	TA1-011593	Info	TA1-011593	(1, 2), (1, 3), (1, 5)
214	0.0007966	500.64	787.75	693.87	831.18	732.83	780.42	TA1-019074	Info	TA1-019074	(1, 2), (1, 3), (1, 4), (1, 5), (1, 6)
215	0.0007982	2249.27	2441.34	1475.88	2056.19	1566.08	1852.79	TA1-071619	Info	TA1-071619	(3, 1), (5, 1), (3, 2), (5, 2)
216	0.0008079	23499.9	43573.7	22645.8	37712.1	29671	26127	TA2-108399	Info	TA2-108399	(1, 2), (1, 4), (3, 2), (6, 2), (3, 4)
217	0.0008083	1372.98	978.35	796.94	952.23	1174.03	1039.81	TA1-083593	Info	TA1-083593	(2, 1), (3, 1), (4, 1), (3, 5)
218	0.0008219	3392.95	2164.28	1891.39	2369.44	2049.48	2301.37	TA2-185456	Info	TA2-185456	(2, 1), (3, 1), (4, 1), (5, 1), (6, 1)
219	0.0008259	7676.01	4704.86	5063.39	4601.67	5890.71	6561.29	TA1-135141	Info	TA1-135141	(2, 1), (3, 1), (4, 1), (4, 6)
220	0.000847	15639	14472.5	10775.5	15167.9	12267.7	14399.7	TA2-032067	Info	TA2-032067	(3, 1), (5, 1), (3, 2), (3, 4), (3, 6)
221	0.0008472	2155.76	2339.35	1425.31	1902.26	1764	1811.71	TA1-051620	Info	TA1-051620	(3, 1), (3, 2)
222	0.0008591	1102.74	484.94	519.56	495.65	571.07	691.25	TA1-191089	Info	TA1-191089	(2, 1), (3, 1), (4, 1), (5, 1)
223	0.0008657	5161.81	1891.44	2824.21	2739.2	3575.05	3332.51	TA1-168523	Info	TA1-168523	(2, 1), (3, 1), (4, 1), (2, 5), (2, 6)
224	0.0008688	101.13	124.6	163.17	130.49	121.38	128.17	TA2-024792	Info	TA2-024792	(1, 3), (2, 3), (5, 3)
225	0.0008771	76.75	98.2	118.21	105.38	93.23	106.64	TA2-177304	Info	TA2-177304	(1, 3), (1, 4), (1, 6)
226	0.0008795	997.27	1432.1	1257.86	1635.22	1298.72	1375.92	TA2-189300	Info	TA2-189300	(1, 2), (1, 4), (1, 6)
227	0.0008835	671.24	953.43	747.5	864.42	790.71	816.75	TA2-117329	Info	TA2-117329	(1, 2), (1, 4), (3, 2)
228	0.0008901	13655.1	13253.8	8872.01	12214.4	10820	10190.7	TA1-081197	Info	TA1-081197	(3, 1), (6, 1), (3, 2), (3, 4)
229	0.0008986	508.71	961.21	718.42	785.48	689.96	659.59	TA1-052817	Info	TA1-052817	(1, 2), (1, 4), (6, 2)
230	0.0009075	701.34	402.54	536.43	475.39	558.81	592.09	TA2-024797	Info	TA2-024797	(2, 1), (4, 1), (2, 5), (2, 6)
231	0.0009083	138.65	166.61	209.82	172.05	163.2	166.75	TA2-177590	Info	TA2-177590	(1, 3), (2, 3), (5, 3), (6, 3)
232	0.0009088	375.02	494.52	504.41	400.87	463.39	466.3	TA1-213704	Info	TA1-213704	(1, 2), (1, 3), (1, 5), (1, 6), (4, 2), (4, 3)
233	0.0009106	646.76	767.66	669.98	495.98	722.81	841.84	TA1-138698	Info	TA1-138698	(4, 2), (4, 5), (4, 6)
234	0.0009156	865.34	1188.83	1263.86	1156.12	1026.51	967.76	TA2-042437	Info	TA2-042437	(1, 2), (1, 3), (1, 4), (6, 3)
235	0.0009223	69.75	123.5	111.17	105.87	107.96	102.63	TA2-183674	Info	TA2-183674	(1, 2), (1, 3), (1, 4), (1, 5), (1, 6)
236	0.0009318	75.03	64.63	99.39	68.28	63.56	79.77	TA2-025259	Info	TA2-025259	(2, 3), (4, 3), (5, 3)
237	0.000932	672.89	497.47	392.88	495.06	404.85	476.46	TA1-108494	Info	TA1-108494	(3, 1), (5, 1), (6, 1)
238	0.0009377	385.32	347.88	438.23	316.4	360.04	409.23	TA2-091233	Info	TA2-091233	(2, 3), (4, 3), (4, 6)
239	0.0009423	81.82	81.99	134.59	187.43	185.72	73.24	TA1-114781	Info	TA1-114781	(1, 4), (1, 5), (2, 4), (2, 5), (6, 4), (6, 5)
240	0.0009431	181.05	194.78	259.24	201.47	229.55	206.25	TA1-098082	Info	TA1-098082	(1, 3), (1, 5), (2, 3), (4, 3), (6, 3)
241	0.0009516	3941.6	3017.11	2701.74	2534.73	2982.83	2792.26	TA2-189202	Info	TA2-189202	(2, 1), (3, 1), (4, 1), (5, 1), (6, 1)
242	0.0009521	11497.5	9258.43	8185.39	7695.74	9801.23	7927	TA1-231498	Info	TA1-231498	(3, 1), (4, 1), (6, 1)
243	0.0009601	437.01	616.16	584.41	610.72	500.82	481.65	TA2-037693	Info	TA2-037693	(1, 2), (1, 3), (1, 4), (6, 2)
244	0.000964	9526.23	7519.36	9224.25	7369.19	9114.93	6511.72	TA1-198884	Info	TA1-198884	(6, 1), (6, 3), (6, 5)
245	0.0009717	163.88	239.25	252.42	236.66	231.35	221.05	TA1-031724	Info	TA1-031724	(1, 2), (1, 3), (1, 4), (1, 5), (1, 6)
246	0.0009736	7997.77	16673.2	8164.9	13357.4	10837.5	10331.8	TA2-178236	Info	TA2-178236	(1, 2), (1, 4), (3, 2), (3, 4)
247	0.0009738	166.54	261.13	219.4	227.64	185.13	239.06	TA2-070235	Info	TA2-070235	(1, 2), (1, 4), (1, 6), (5, 2)
248	0.0009769	1268.59	945.55	821.71	896.01	914.89	999.73	TA1-038730	Info	TA1-038730	(2, 1), (3, 1), (4, 1), (5, 1)
249	0.0009821	72.24	101.77	99.9	94.79	96.79	109.67	TA1-034569	Info	TA1-034569	(1, 2), (1, 3), (1, 4), (1, 5), (1, 6)
250	0.0009874	2154.27	2524.12	2127.3	3210.84	4039.18	1834.56	TA2-170017	Info	TA2-170017	(1, 5), (3, 5), (6, 4), (6, 5)
251	0.0009901	307.06	795.89	342.81	395.2	512.18	364.12	TA1-208670	Info	TA1-208670	(1, 2), (3, 2), (4, 2), (6, 2)
252	0.0009931	411.95	160.79	162.76	177.34	223.24	234.71	TA1-026213	Info	TA1-026213	(2, 1), (3, 1), (4, 1), (5, 1)
253	0.0009938	5190.68	20694.8	18130.5	13860.1	9971.84	11346.3	TA1-157644	Info	TA1-157644	(1, 2), (1, 3), (1, 4)
254	0.0010036	5032.3	2790.48	3029.69	4207.35	3273.82	3281.48	TA2-043134	Info	TA2-043134	(2, 1), (3, 1), (5, 1), (6, 1), (2, 4)
255	0.0010136	50.98	92.92	87.51	102.2	82.79	89.7	TA1-213862	Info	TA1-213862	(1, 2), (1, 3), (1, 4), (1, 5), (1, 6)
256	0.0010206	128.46	209.43	178.07	213.69	179.49	158.46	TA1-129886	Info	TA1-129886	(1, 2), (1, 3), (1, 4), (1, 5)
257	0.001029	2632.97	872.94	1079.51	896.37	1504.26	1019.33	TA2-089521	Info	TA2-089521	(2, 1), (3, 1), (4, 1), (6, 1)
258	0.0010314	6548.96	6306.98	3914.18	5334.61	3839.91	4890.96	TA1-035510	Info	TA1-035510	(3, 1), (5, 1), (3, 2), (5, 2)
259	0.0010352	1056.93	252.22	726.67	556.23	705.4	795.12	TA2-210250	Info	TA2-210250	(2, 1), (2, 3), (2, 5), (2, 6)
260	0.0010357	41961.4	37244.5	26164.4	36534	30211.7	30412.3	TA2-185349	Info	TA2-185349	(3, 1), (5, 1), (6, 1), (3, 2), (3, 4)
261	0.0010444	516.56	1382.39	872.28	1204.85	883.82	977.24	TA2-186644	Info	TA2-186644	(1, 2), (1, 4), (1, 6)
262	0.0010447	20553	17462.9	11762.1	16938	14711.8	15504.3	TA2-200150	Info	TA2-200150	(3, 1), (5, 1), (3, 2), (3, 4)
263	0.001046	9218.21	18592.2	9638.02	15757.7	12648.8	11856.5	TA2-206646	Info	TA2-206646	(1, 2), (1, 4), (3, 2), (3, 4)
264	0.0010605	17.86	36.76	45.27	82.42	50.8	52.12	TA1-158485	Info	TA1-158485	(1, 3), (1, 4), (1, 5), (1, 6)
265	0.0010662	352.98	527.93	385.82	504.63	400.88	439.34	TA2-100031	Info	TA2-100031	(1, 2), (1, 4), (3, 2), (5, 2), (3, 4)
266	0.0010686	3419.6	2957.62	2085.58	3199.73	2635.1	2766.87	TA1-213980	Info	TA1-213980	(3, 1), (3, 2), (3, 4)
267	0.0010743	121.03	184.77	192.61	173.59	153.06	144.46	TA1-229038	Info	TA1-229038	(1, 2), (1, 3), (1, 4)
268	0.0010777	2725.76	2267.35	1755.38	2810.59	2080.4	2661.04	TA1-081310	Info	TA1-081310	(3, 1), (3, 4), (3, 6)
269	0.0010863	302.16	422.77	368.02	437.92	345.03	366.42	TA1-000354	Info	TA1-000354	(1, 2), (1, 4), (5, 4)
270	0.0010888	2114.29	1224.88	1561.81	1349.13	1715.97	1795.33	TA1-126122	Info	TA1-126122	(2, 1), (4, 1), (2, 6)
271	0.0010898	767.25	507.43	485.89	475.1	648.51	535.84	TA1-136042	Info	TA1-136042	(2, 1), (3, 1), (4, 1), (6, 1)
272	0.0010995	5933	5013.62	3311.17	3785.17	4730.58	4556.85	TA1-214183	Info	TA1-214183	(3, 1), (4, 1), (3, 2), (3, 5)
273	0.0011089	530.03	420.38	289.13	371.45	444.81	386.34	TA1-067493	Info	TA1-067493	(3, 1), (4, 1), (3, 2), (3, 5)
274	0.001111	92.33	186.09	225.88	226.89	172.42	146.76	TA1-156699	Info	TA1-156699	(1, 2), (1, 3), (1, 4), (1, 5)
275	0.0011162	6067.96	2316.02	3310.04	3152.94	3840.51	3839.45	TA2-213208	Info	TA2-213208	(2, 1), (3, 1), (4, 1)
276	0.0011175	4995.17	4265.35	3226.14	3932.92	3586.66	4138.29	TA1-144202	Info	TA1-144202	(3, 1), (5, 1), (3, 2)
277	0.0011223	996.3	557.95	674.89	839.51	780.97	751.47	TA2-005201	Info	TA2-005201	(2, 1), (3, 1), (2, 4), (2, 5)
278	0.0011233	114.71	143.16	181.7	148.27	141.08	147.31	TA2-003817	Info	TA2-003817	(1, 3), (1, 4), (5, 3)
279	0.0011259	152.86	200.98	233.51	252.75	189.87	206.3	TA1-209961	Info	TA1-209961	(1, 3), (1, 4), (1, 6)
280	0.0011328	4479.59	3919.75	2682.38	4111.05	3719.23	4100.74	TA1-158260	Info	TA1-158260	(3, 1), (3, 2), (3, 4), (3, 5), (3, 6)
281	0.0011328	42063.2	38270.1	29057.9	35888	30222.8	29516.7	TA2-134677	Info	TA2-134677	(3, 1), (5, 1), (6, 1), (3, 2)
282	0.0011343	947.22	479.25	447.92	603.38	685.32	532.23	TA2-032239	Info	TA2-032239	(2, 1), (3, 1), (6, 1)
283	0.0011395	82.09	111.72	124.84	113.14	100.23	108.64	TA2-166330	Info	TA2-166330	(1, 2), (1, 3), (1, 4), (1, 6)
284	0.0011403	131.82	197.31	211.45	204.35	185.23	223.49	TA2-166774	Info	TA2-166774	(1, 2), (1, 3), (1, 4), (1, 5), (1, 6)
285	0.0011432	52.56	104.7	89.88	96.54	76.72	77.84	TA1-156392	Info	TA1-156392	(1, 2), (1, 3), (1, 4)
286	0.0011464	87.9	121.44	136.27	112.28	119.61	122.03	TA2-036975	Info	TA2-036975	(1, 2), (1, 3), (1, 5), (1, 6)
287	0.0011486	1086.28	1607.08	977.56	1226.69	1259.37	1267.78	TA1-235532	Info	TA1-235532	(1, 2), (3, 2)
288	0.0011509	25887.2	24079.3	16204.9	23674.1	19944.2	19935	TA1-049874	Info	TA1-049874	(3, 1), (3, 2), (3, 4)
289	0.0011581	14847.3	2360.2	2723.08	2773.77	4742.22	8037.35	TA2-121951	Info	TA2-121951	(2, 1), (3, 1), (4, 1)
290	0.0011692	241.66	343.78	368.85	363.04	337.96	360.58	TA1-119726	Info	TA1-119726	(1, 2), (1, 3), (1, 4), (1, 5), (1, 6)
291	0.0011729	508.71	355.84	659.3	435.49	515.18	491.24	TA2-108904	Info	TA2-108904	(2, 1), (2, 3), (2, 5), (4, 3)
292	0.0011788	601	1698.26	1016.09	1435.03	1057.83	1120.86	TA1-214141	Info	TA1-214141	(1, 2), (1, 4), (1, 6)
293	0.0011795	1402.1	315.69	886.02	761.19	1419.46	658.64	TA2-123463	Info	TA2-123463	(2, 1), (2, 3), (2, 5)
294	0.0011811	43983.3	39781.5	29983	35666.9	32463.4	31204.5	TA1-005523	Info	TA1-005523	(3, 1), (5, 1), (6, 1), (3, 2)
295	0.0012026	188.35	199.29	257.69	216.77	192.26	215.64	TA1-050705	Info	TA1-050705	(1, 3), (2, 3), (5, 3)
296	0.0012051	945.37	698.27	737.82	500.43	763.04	856.97	TA1-188328	Info	TA1-188328	(4, 1), (4, 3), (4, 5), (4, 6)
297	0.0012124	40152.2	32591.9	21213	31417.2	23446.2	23847.1	TA1-154037	Info	TA1-154037	(3, 1), (5, 1), (6, 1), (3, 2)
298	0.0012223	272.09	370.36	440.03	384.8	372.54	348.34	TA1-066502	Info	TA1-066502	(1, 2), (1, 3), (1, 4), (1, 5)
299	0.0012262	8088.66	1123.46	1379.72	1414.36	2677.23	4106.94	TA2-026450	Info	TA2-026450	(2, 1), (3, 1), (4, 1)
300	0.0012386	630.01	289.55	424.2	337.89	398.31	423.98	TA2-042208	Info	TA2-042208	(2, 1), (4, 1), (5, 1)
301	0.0012396	19144.8	18255	11605.6	15327.3	13821.8	14930.3	TA1-128946	Info	TA1-128946	(3, 1), (5, 1), (3, 2)
302	0.0012415	116.08	172.7	184.96	142.26	190.34	159.79	TA1-171474	Info	TA1-171474	(1, 2), (1, 3), (1, 5)
303	0.0012418	575.94	530.15	398.5	438.27	461.42	494.35	TA1-003863	Info	TA1-003863	(3, 1), (4, 1), (3, 2)
304	0.0012431	95.16	153.95	127.74	147.04	116.68	123.33	TA1-029746	Info	TA1-029746	(1, 2), (1, 4)
305	0.0012461	176.75	697.09	322.21	369.34	343.92	295.1	TA1-127667	Info	TA1-127667	(1, 2), (3, 2), (6, 2)
306	0.0012618	601.79	264.92	423.79	312.02	396.79	606.32	TA2-187263	Info	TA2-187263	(2, 1), (4, 1), (2, 6), (4, 6)
307	0.0012806	118.59	156.44	165.64	166.22	141.9	149.73	TA2-085482	Info	TA2-085482	(1, 2), (1, 3), (1, 4), (1, 6)
308	0.0012819	2958.16	2016.65	1830.75	2263.12	2285.67	2286.07	TA2-128005	Info	TA2-128005	(2, 1), (3, 1)
309	0.0012921	523.44	286.85	354.42	418.57	393.78	408.97	TA1-022720	Info	TA1-022720	(2, 1), (3, 1), (2, 4), (2, 6)
310	0.0012989	2980.49	2148.01	1425.91	2282.91	1815.8	2301.11	TA1-015040	Info	TA1-015040	(3, 1), (5, 1), (3, 4), (3, 6)
311	0.0013015	618.39	999.3	871.69	1154.75	929.95	969.1	TA1-010907	Info	TA1-010907	(1, 2), (1, 4), (1, 5), (1, 6)
312	0.0013074	14535.1	11983.6	10027.3	12774.7	11918.2	11235.4	TA2-202691	Info	TA2-202691	(3, 1), (6, 1), (3, 4)
313	0.0013119	715.08	406.1	391.74	362.61	472.89	449.71	TA2-025654	Info	TA2-025654	(2, 1), (3, 1), (4, 1), (6, 1)
314	0.0013157	164.59	668.69	252.47	442.44	316.15	362.44	TA1-064327	Info	TA1-064327	(1, 2), (1, 4), (3, 2)
315	0.0013171	1644.56	1242.66	1130.56	1173.08	1317.39	1395.86	TA1-144436	Info	TA1-144436	(2, 1), (3, 1), (4, 1)
316	0.0013188	123.66	166.89	201.41	189.17	169.51	185	TA2-042421	Info	TA2-042421	(1, 2), (1, 3), (1, 4), (1, 5), (1, 6)
317	0.0013322	15712.1	15796.8	10319.7	13226.1	12416.2	13332.1	TA1-001702	Info	TA1-001702	(3, 1), (3, 2)
318	0.0013399	111	235.71	158.51	101.64	261.76	215.32	TA1-085222	Info	TA1-085222	(1, 2), (1, 5), (4, 2), (4, 5), (4, 6)
319	0.00135	333.2	466.6	458.37	411.59	473.81	415.61	TA2-136300	Info	TA2-136300	(1, 2), (1, 3), (1, 5)
320	0.00135	96.9	127.5	144.18	152.38	128.13	103.96	TA1-028800	Info	TA1-028800	(1, 3), (1, 4), (6, 3), (6, 4)
321	0.0013554	2481.13	2033.75	1663.62	2325.8	2168.16	2416.14	TA1-035384	Info	TA1-035384	(3, 1), (3, 4), (3, 5), (3, 6)
322	0.0013561	4618.05	3942.15	3439.25	2464.49	3758.65	4452.07	TA2-040959	Info	TA2-040959	(4, 1), (4, 2), (4, 5), (4, 6)
323	0.0013579	295.08	417.3	314.88	403.67	293.14	376.74	TA2-212509	Info	TA2-212509	(1, 2), (1, 4), (3, 2), (5, 2), (5, 4)
324	0.0013593	2291.27	1681.2	1572.02	1465.92	2041.94	1952.42	TA1-233694	Info	TA1-233694	(2, 1), (3, 1), (4, 1), (4, 5)
325	0.0013646	1545.52	1180.2	1130.49	1047.72	1199.35	1328.57	TA2-158951	Info	TA2-158951	(2, 1), (3, 1), (4, 1), (5, 1), (4, 6)
326	0.0013723	22429.6	19551.6	12859.3	20864.8	15963.9	16802.2	TA2-018029	Info	TA2-018029	(3, 1), (3, 2), (3, 4)
327	0.001376	538.07	459.01	406.54	458.53	464.05	499.11	TA1-145812	Info	TA1-145812	(3, 1), (3, 6)
328	0.0013769	8160.66	8111.07	5309.83	6947.84	6210.95	6874.94	TA1-198294	Info	TA1-198294	(3, 1), (3, 2)
329	0.0013811	16462.8	20803.6	17785.3	26739.3	25080.9	9778.12	TA1-010312	Info	TA1-010312	(6, 2), (6, 4), (6, 5)
330	0.0013876	1176.35	826.46	810.47	864.78	848.34	1050.05	TA1-039965	Info	TA1-039965	(2, 1), (3, 1), (4, 1), (5, 1)
331	0.0013894	85.57	136.86	127.58	122.12	109.43	113.69	TA2-171324	Info	TA2-171324	(1, 2), (1, 3), (1, 4)
332	0.0013945	454.68	502.49	565.91	487.83	513.27	435.37	TA1-080849	Info	TA1-080849	(1, 3), (6, 3), (6, 5)
333	0.0013983	8442.52	6334.24	4991.2	6350.61	5819.71	6629.5	TA1-113395	Info	TA1-113395	(3, 1), (5, 1)
334	0.0014035	147.36	239.7	204.86	208.3	206.56	180.55	TA1-125265	Info	TA1-125265	(1, 2), (1, 3), (1, 4), (1, 5)
335	0.0014123	11600.3	10290	6575.29	9678.25	8778.51	9374.16	TA1-231915	Info	TA1-231915	(3, 1), (3, 2), (3, 4), (3, 6)
336	0.0014135	4368.58	3913.22	2712.33	4176.59	3464.44	3678.22	TA1-052673	Info	TA1-052673	(3, 1), (3, 2), (3, 4), (3, 6)
337	0.001415	169.28	186.24	258.83	205.42	219.56	204.16	TA1-163102	Info	TA1-163102	(1, 3), (1, 5), (2, 3)
338	0.0014219	168.11	267.08	322.96	268.7	270.15	272.26	TA2-156081	Info	TA2-156081	(1, 2), (1, 3), (1, 4), (1, 5), (1, 6)
339	0.0014275	158.3	204.91	234.59	203.49	186.89	186.51	TA1-168986	Info	TA1-168986	(1, 2), (1, 3), (1, 4), (6, 3)
340	0.0014313	2730.18	1867.3	1949.01	1947.95	2527.51	2381.61	TA1-212437	Info	TA1-212437	(2, 1), (3, 1), (4, 1), (2, 5)
341	0.0014319	24228.2	16964.1	11362.1	18672.1	15057.6	15839.1	TA1-038970	Info	TA1-038970	(3, 1), (5, 1), (3, 4)
342	0.0014332	133.95	111.07	105.27	106.49	129.56	161.63	TA1-111472	Info	TA1-111472	(2, 6), (3, 6), (4, 6)
343	0.0014516	6749.73	6889.67	5097.75	5134.95	4704.38	4797.75	TA1-155520	Info	TA1-155520	(5, 1), (6, 1), (3, 2), (5, 2), (6, 2)
344	0.0014529	6237.41	5175.14	4041.14	5191.29	4743.44	4775.23	TA1-195460	Info	TA1-195460	(3, 1), (5, 1), (6, 1), (3, 4)
345	0.0014569	119.58	189.07	181.01	193.56	173.9	156.04	TA1-027222	Info	TA1-027222	(1, 2), (1, 3), (1, 4), (1, 5)
346	0.0014578	44.9	85.93	90.9	66.09	66.31	73.07	TA1-003342	Info	TA1-003342	(1, 2), (1, 3), (1, 6)
347	0.0014631	759.8	2076.54	698.99	1016.28	1253.09	1404.99	TA2-004449	Info	TA2-004449	(1, 2), (3, 2), (4, 2)
348	0.001464	225.74	271.3	360.23	268.29	350.02	323.63	TA1-207743	Info	TA1-207743	(1, 3), (1, 5), (1, 6)
349	0.0014646	1633.1	515.3	583.38	569.88	654.1	814.72	TA2-000135	Info	TA2-000135	(2, 1), (3, 1), (4, 1), (5, 1)
350	0.0014765	192.99	173.55	166.84	172.92	126.52	178.72	TA2-146547	Info	TA2-146547	(5, 1), (5, 2), (5, 3), (5, 4), (5, 6)
351	0.0014836	58.67	70.57	105.18	66.17	75.18	65.52	TA1-067312	Info	TA1-067312	(1, 3), (2, 3), (4, 3), (6, 3)
352	0.0014864	2172.77	5527.56	4831.99	3996.24	3710.46	3212.68	TA1-148320	Info	TA1-148320	(1, 2), (1, 3), (1, 4)
353	0.0014889	193.96	276.98	265.82	276.89	252.63	257.35	TA1-038825	Info	TA1-038825	(1, 2), (1, 3), (1, 4), (1, 5), (1, 6)
354	0.001489	168.75	217.44	153.84	172.4	192.39	219.3	TA2-167181	Info	TA2-167181	(1, 2), (1, 6), (3, 2), (3, 6)
355	0.0014985	36894.7	32274.2	26193.5	30639.2	28549.7	27961.5	TA2-173425	Info	TA2-173425	(3, 1), (5, 1), (6, 1)
356	0.0015119	115.4	98.97	127.5	77.44	103.27	111.42	TA2-058118	Info	TA2-058118	(4, 1), (4, 3), (4, 6)
357	0.0015137	102.71	160.34	148.49	166.21	149.56	173.28	TA1-009618	Info	TA1-009618	(1, 2), (1, 3), (1, 4), (1, 5), (1, 6)
358	0.0015278	1585.6	951	1165.58	1020.74	1285.91	1458	TA1-056200	Info	TA1-056200	(2, 1), (4, 1), (2, 6), (4, 6)
359	0.0015325	2470.49	1362.31	1467.62	1457.15	1910.35	1477.84	TA2-079693	Info	TA2-079693	(2, 1), (3, 1), (4, 1), (6, 1)
360	0.001533	315.16	503	663.6	500.93	540.9	611.85	TA2-029918	Info	TA2-029918	(1, 2), (1, 3), (1, 4), (1, 5), (1, 6)
361	0.0015413	106.62	177.39	115.85	147.37	161.1	170.08	TA1-184405	Info	TA1-184405	(1, 2), (1, 5), (1, 6), (3, 2), (3, 6)
362	0.0015419	170.02	196.86	252.44	220.83	207.87	211.43	TA1-184134	Info	TA1-184134	(1, 3), (1, 4), (2, 3)
363	0.0015436	19108.6	9277.81	11727.7	9228.68	11366.4	9749.6	TA2-101313	Info	TA2-101313	(2, 1), (3, 1), (4, 1), (5, 1), (6, 1)
364	0.0015461	6985.28	3120.86	4932.25	3832.31	4094.49	3994.59	TA2-210896	Info	TA2-210896	(2, 1), (4, 1), (5, 1), (6, 1)
365	0.0015487	1496.81	979.92	941.16	1132.82	1353.27	1115.01	TA2-069868	Info	TA2-069868	(2, 1), (3, 1), (2, 5), (3, 5)
366	0.0015506	72.62	87.5	110.64	98.57	87.46	87.67	TA2-100201	Info	TA2-100201	(1, 3), (1, 4)
367	0.0015605	701.92	1297.18	1045.54	1179.54	1098.82	1207.74	TA1-058331	Info	TA1-058331	(1, 2), (1, 3), (1, 4), (1, 5), (1, 6)
368	0.0015615	8347.56	6864.03	5609.52	6772.09	7418.22	6828.45	TA2-125659	Info	TA2-125659	(3, 1), (3, 5)
369	0.0015621	331.85	441.78	463.65	394.15	400.24	378.24	TA1-163656	Info	TA1-163656	(1, 2), (1, 3)
370	0.0015909	3264.49	2734.42	2268.3	2969.22	2918.39	3228.35	TA1-204743	Info	TA1-204743	(3, 1), (3, 4), (3, 5), (3, 6)
371	0.0016076	21575.8	23826.6	17470.4	23193.6	18919.1	19880.5	TA2-210356	Info	TA2-210356	(3, 2), (5, 2), (3, 4)
372	0.0016079	122.33	176.29	187.64	212.28	170.81	166.07	TA1-121462	Info	TA1-121462	(1, 2), (1, 3), (1, 4), (1, 5)
373	0.0016082	8243.01	6499.96	4427.44	6242.36	5664.05	6676.71	TA2-123997	Info	TA2-123997	(3, 1), (5, 1), (3, 2), (3, 6)
374	0.0016172	38752.2	30996.8	21871.7	30747.6	27411.6	28720.8	TA1-180584	Info	TA1-180584	(3, 1), (5, 1), (3, 2), (3, 4)
375	0.0016174	115.72	134.73	200.98	133.95	148.57	166.84	TA1-011151	Info	TA1-011151	(1, 3), (1, 6), (2, 3), (4, 3)
376	0.001624	49.25	78.89	84.88	82.28	72.54	74.89	TA2-213166	Info	TA2-213166	(1, 2), (1, 3), (1, 4), (1, 5), (1, 6)
377	0.0016331	505.69	190.08	174.76	195.21	246.7	272.33	TA2-009829	Info	TA2-009829	(2, 1), (3, 1), (4, 1), (5, 1)
378	0.0016492	916.93	1140.68	1173.02	1052.3	1031.04	988	TA1-231090	Info	TA1-231090	(1, 2), (1, 3), (6, 3)
379	0.0016598	270.46	388.53	387.08	409.63	343.92	335.57	TA2-133838	Info	TA2-133838	(1, 2), (1, 3), (1, 4)
380	0.0016644	336.78	629.36	520.68	584.24	555.2	489.49	TA2-006823	Info	TA2-006823	(1, 2), (1, 3), (1, 4), (1, 5)
381	0.0016674	5028.94	7597.7	5504.32	6608.94	5753.62	5325.85	TA1-213330	Info	TA1-213330	(1, 2), (1, 4), (3, 2), (5, 2), (6, 2)
382	0.001672	1512.5	1948.56	1812.97	1913.54	1758.1	1798.61	TA2-165204	Info	TA2-165204	(1, 2), (1, 3), (1, 4), (1, 6)
383	0.0016884	363.17	1034.19	758.39	935.64	807.31	713.07	TA2-051398	Info	TA2-051398	(1, 2), (1, 3), (1, 4), (1, 5), (1, 6)
384	0.0016951	20846	17762.2	12004.6	16647.2	14277.5	14891.9	TA2-026889	Info	TA2-026889	(3, 1), (5, 1), (6, 1), (3, 2)
385	0.0016966	18100.4	15375.7	11320	16098.3	13316.8	14337.9	TA1-099490	Info	TA1-099490	(3, 1), (5, 1), (3, 2), (3, 4)
386	0.0016995	143.62	195.32	200.71	184.36	200.94	188.9	TA1-111897	Info	TA1-111897	(1, 2), (1, 3), (1, 4), (1, 5), (1, 6)
387	0.001701	164.84	254.57	238.9	256.6	249.29	257.75	TA2-056615	Info	TA2-056615	(1, 2), (1, 3), (1, 4), (1, 5), (1, 6)
388	0.001701	15658	14047.7	9188.77	13591.9	12890.7	13340.9	TA1-191205	Info	TA1-191205	(3, 1), (3, 2), (3, 4), (3, 5), (3, 6)
389	0.0017022	178.53	151.2	219.06	188.34	241.52	204.2	TA2-196199	Info	TA2-196199	(1, 5), (2, 3), (2, 5), (2, 6)
390	0.001704	191.6	236.15	248.67	250.7	227.4	236.02	TA1-046832	Info	TA1-046832	(1, 2), (1, 3), (1, 4), (1, 6)
391	0.0017072	6066.09	4894.03	3281.56	4244.59	3487.83	3123.29	TA1-070070	Info	TA1-070070	(3, 1), (5, 1), (6, 1)
392	0.0017128	51590.6	58362.9	34215.9	47975.8	44988.4	37947.9	TA1-209964	Info	TA1-209964	(3, 1), (3, 2), (6, 2)
393	0.0017308	425.02	296.94	398.18	347.34	394.32	335.13	TA2-191129	Info	TA2-191129	(2, 1), (6, 1), (2, 3), (2, 5)
394	0.001736	66.3	106.24	123.05	112.27	105.46	124.05	TA1-101100	Info	TA1-101100	(1, 2), (1, 3), (1, 4), (1, 5), (1, 6)
395	0.0017631	1359.87	1043.27	713.53	1233.01	1178.37	1152.8	TA2-012225	Info	TA2-012225	(3, 1), (3, 4), (3, 5), (3, 6)
396	0.0017729	34968.8	34163.9	26793.4	32404.5	27804.6	26899	TA2-001961	Info	TA2-001961	(3, 1), (5, 1), (6, 1), (3, 2), (6, 2)
397	0.0017799	614.61	266.73	408.81	315.8	421.35	572.59	TA1-125867	Info	TA1-125867	(2, 1), (4, 1), (2, 6), (4, 6)
398	0.001785	14608.5	12826.9	9432.66	12999.6	10562.6	11918.3	TA2-036914	Info	TA2-036914	(3, 1), (5, 1), (3, 2), (3, 4)
399	0.0017955	196.7	296.77	421.25	349.3	387.24	416.17	TA1-044711	Info	TA1-044711	(1, 3), (1, 4), (1, 5), (1, 6)
400	0.0017961	2848.73	3653.51	3738.52	3050.4	3617.57	3076.04	TA1-135151	Info	TA1-135151	(1, 2), (1, 3), (1, 5)
401	0.0017993	137.34	259.26	216.9	250.51	174.61	194.51	TA2-170830	Info	TA2-170830	(1, 2), (1, 3), (1, 4)
402	0.0018012	7166.28	6240.45	4423.76	5946.94	5487.18	5609.71	TA2-158371	Info	TA2-158371	(3, 1), (3, 2), (3, 4)
403	0.0018063	6073.87	4855.42	3027.42	4197.19	4191.88	4545.36	TA2-203091	Info	TA2-203091	(3, 1), (3, 2), (3, 6)
404	0.0018111	115.99	102.05	179.16	102.8	101.87	129.06	TA2-031252	Info	TA2-031252	(1, 3), (2, 3), (4, 3), (5, 3)
405	0.0018147	2882.07	3265.05	1859.05	2123.93	3195.35	3193.71	TA1-005674	Info	TA1-005674	(3, 1), (3, 2), (4, 2), (3, 5), (3, 6)
406	0.0018196	13993.3	11151.4	7945.25	11158.3	9403.46	9994.72	TA1-063537	Info	TA1-063537	(3, 1), (5, 1), (3, 2), (3, 4)
407	0.0018261	2823.08	1815.25	3700.28	2634.07	3647.27	1501.18	TA1-162282	Info	TA1-162282	(2, 3), (2, 5), (6, 3), (6, 5)
408	0.0018325	147.28	243.83	196.51	161.18	161.07	136.56	TA1-138124	Info	TA1-138124	(1, 2), (4, 2), (5, 2), (6, 2)
409	0.001845	798.16	548.4	503.51	651.31	542.01	778.94	TA2-006656	Info	TA2-006656	(2, 1), (3, 1), (5, 1), (2, 6), (3, 6), (5, 6)
410	0.0018497	306.06	222.69	162.5	199.28	195.92	226.28	TA2-180548	Info	TA2-180548	(3, 1), (4, 1), (5, 1)
411	0.0018515	59.24	108.39	105.97	101.3	92.63	100.2	TA2-117209	Info	TA2-117209	(1, 2), (1, 3), (1, 4), (1, 5), (1, 6)
412	0.0018666	528.71	532	360.99	469.72	454.51	468.23	TA1-028935	Info	TA1-028935	(3, 1), (3, 2), (3, 4), (3, 6)
413	0.0018703	1304.68	1242.25	1015.75	1188.11	1253.22	1407.67	TA1-214004	Info	TA1-214004	(3, 1), (3, 2), (3, 5), (3, 6)
414	0.0018769	30076.3	25946.6	19478.6	25893.8	25152.1	21578.8	TA1-026379	Info	TA1-026379	(3, 1), (6, 1), (3, 2), (3, 4)
415	0.0018784	3233.2	2258.21	1862.23	2413.59	2324.71	2017.45	TA2-149640	Info	TA2-149640	(2, 1), (3, 1), (6, 1)
416	0.0018895	8930.32	7433.75	5341.99	6478.79	6850.03	6522.68	TA2-146992	Info	TA2-146992	(3, 1), (4, 1), (6, 1), (3, 2)
417	0.0018926	984.47	1402.72	1368.92	1152.27	1261.81	1117.14	TA1-103466	Info	TA1-103466	(1, 2), (1, 3), (1, 5)
418	0.0018942	322.18	453.36	462.85	488.6	407.62	396.31	TA2-053037	Info	TA2-053037	(1, 2), (1, 3), (1, 4)
419	0.0018973	70.06	140.88	149.27	103.86	119.65	131.04	TA1-097479	Info	TA1-097479	(1, 2), (1, 3), (1, 5), (1, 6)
420	0.0019068	1832.64	1467.61	1222.88	1319	1694.37	1421.61	TA1-047523	Info	TA1-047523	(3, 1), (4, 1), (3, 5)
421	0.0019156	1254.06	648.59	823.84	547.89	841.52	683.57	TA1-096384	Info	TA1-096384	(2, 1), (4, 1), (6, 1)
422	0.0019177	415.93	427.88	294.77	313.33	391.6	564.37	TA1-115997	Info	TA1-115997	(3, 6), (4, 6)
423	0.0019193	573.28	275.59	277.46	335.91	333.89	343.37	TA2-005099	Info	TA2-005099	(2, 1), (3, 1), (4, 1), (5, 1), (6, 1)
424	0.0019243	3827.42	9047.56	6351.91	5562.01	4937.97	4705.93	TA2-139635	Info	TA2-139635	(1, 2), (5, 2), (6, 2)
425	0.0019246	1937.37	1304.86	1288.57	1273.45	1347.26	1466.2	TA2-180701	Info	TA2-180701	(2, 1), (3, 1), (4, 1), (5, 1)
426	0.0019258	22446.7	21213.3	15504.1	19372.3	17996.4	18370.1	TA2-156084	Info	TA2-156084	(3, 1), (3, 2)
427	0.0019307	175.45	244.91	184.52	226.71	181.41	243.23	TA1-215620	Info	TA1-215620	(1, 2), (1, 6), (3, 2), (5, 2), (3, 6), (5, 6)
428	0.0019581	279.91	350.67	420.35	337.21	349.3	348	TA1-202773	Info	TA1-202773	(1, 3)
429	0.001959	145.43	204.77	218.85	207.68	219.78	192.59	TA2-046713	Info	TA2-046713	(1, 2), (1, 3), (1, 4), (1, 5), (1, 6)
430	0.0019721	115.11	240.28	151.23	150.48	152.86	225.54	TA1-082660	Info	TA1-082660	(1, 2), (1, 6)
431	0.0019761	76.66	95.95	112.59	103.91	95.3	102.56	TA1-118640	Info	TA1-118640	(1, 3), (1, 4), (1, 6)
432	0.0019794	199.02	285.94	249.93	272.92	248.13	257.72	TA1-033026	Info	TA1-033026	(1, 2), (1, 3), (1, 4), (1, 6)
433	0.0019807	786	290.41	418.46	362.5	521.73	532.53	TA2-045566	Info	TA2-045566	(2, 1), (3, 1), (4, 1)
434	0.001981	451.09	613.39	654.88	457.83	635.21	582.32	TA2-038888	Info	TA2-038888	(1, 2), (1, 3), (1, 5), (4, 3), (4, 5)
435	0.0019965	82	122.32	138.31	119.01	120.41	133.02	TA1-197846	Info	TA1-197846	(1, 2), (1, 3), (1, 4), (1, 5), (1, 6)
436	0.0019993	9736.46	18928.5	10494.8	14204.6	11700.9	10620.7	TA2-090633	Info	TA2-090633	(1, 2), (3, 2), (5, 2), (6, 2)
437	0.0020022	436.79	165.97	244.41	168.69	287.25	308.71	TA2-169532	Info	TA2-169532	(2, 1), (4, 1)
438	0.0020051	222.99	369.33	541.99	436.55	453.24	379.47	TA1-173901	Info	TA1-173901	(1, 3), (1, 4), (1, 5)
439	0.0020212	18693.5	24883.6	18044.6	29138.3	30074.1	11201.2	TA2-012055	Info	TA2-012055	(6, 2), (6, 4), (6, 5)
440	0.0020319	4098.65	1978.07	2279.67	2001.05	2210.36	2238.11	TA1-129243	Info	TA1-129243	(2, 1), (3, 1), (4, 1), (5, 1), (6, 1)
441	0.0020551	5666.57	4715.79	3872.25	4732.64	4682.5	4863.95	TA2-217788	Info	TA2-217788	(3, 1), (3, 6)
442	0.0020563	40816.2	32671.5	25829.4	32809.4	28660.2	28629.1	TA2-179228	Info	TA2-179228	(3, 1), (5, 1), (6, 1)
443	0.0020603	3834.27	2135.56	2617.36	2281.23	2668.66	2195.13	TA1-107173	Info	TA1-107173	(2, 1), (4, 1), (6, 1)
444	0.0020649	13271.4	10066.5	8659.27	9985.2	9786.63	9783.75	TA2-119302	Info	TA2-119302	(2, 1), (3, 1), (4, 1), (5, 1), (6, 1)
445	0.0020676	399.3	649.12	403.21	492.74	447.14	488.15	TA2-016244	Info	TA2-016244	(1, 2), (3, 2), (5, 2)
446	0.0020751	15297.5	13025.2	9606.1	12587	11296.2	12534.2	TA1-201764	Info	TA1-201764	(3, 1), (5, 1), (3, 2)
447	0.0020807	70.27	62.21	79.26	43.97	68.84	76.69	TA2-158633	Info	TA2-158633	(4, 1), (4, 3), (4, 5), (4, 6)
448	0.0020887	5768.77	5635.16	4042.21	5678.36	4864.36	4748.3	TA2-069226	Info	TA2-069226	(3, 1), (3, 2), (3, 4)
449	0.0020888	20202.4	16840.9	18916.8	15253.3	19397.7	14956.3	TA1-220281	Info	TA1-220281	(4, 1), (6, 1), (6, 3), (4, 5), (6, 5)
450	0.0021059	8489.35	6746.06	5887.55	6770.18	7527.12	6473.55	TA1-058570	Info	TA1-058570	(2, 1), (3, 1), (6, 1), (3, 5)
451	0.002121	135.32	195.1	190.45	211.84	174.37	205.46	TA2-130522	Info	TA2-130522	(1, 2), (1, 3), (1, 4), (1, 6)
452	0.0021355	6353.46	4477.44	4017.99	4260.73	4444.75	4765.61	TA1-127008	Info	TA1-127008	(2, 1), (3, 1), (4, 1), (5, 1)
453	0.0021439	477.15	363.13	411.49	397.24	468.91	386.38	TA1-145408	Info	TA1-145408	(2, 1), (6, 1), (2, 5)
454	0.0021442	5278.66	2769.81	3101.7	2410.35	4117.48	3164.51	TA2-053809	Info	TA2-053809	(2, 1), (3, 1), (4, 1), (6, 1), (4, 5)
455	0.0021501	2244.34	1663.17	1494.16	1873.51	1777.98	2136.29	TA1-031303	Info	TA1-031303	(2, 1), (3, 1), (3, 6)
456	0.0021557	248.57	337.93	239.18	246.23	246.21	252.9	TA2-174982	Info	TA2-174982	(1, 2), (3, 2), (4, 2), (5, 2), (6, 2)
457	0.002156	1603.63	2050.96	1940.31	1926.65	1881.79	1888.54	TA2-106963	Info	TA2-106963	(1, 2), (1, 3), (1, 4), (1, 5), (1, 6)
458	0.0021615	14175.9	10743.5	8475.63	10394.4	10901.5	10209.3	TA1-180932	Info	TA1-180932	(3, 1), (4, 1), (6, 1)
459	0.0021668	2598.02	3160.41	1753.92	2619.94	2598.94	2848.95	TA2-026607	Info	TA2-026607	(3, 1), (3, 2), (3, 4), (3, 5), (3, 6)
460	0.0021695	357.78	769.74	564.6	677.39	597.34	427.32	TA2-110565	Info	TA2-110565	(1, 2), (1, 4), (6, 2)
461	0.0021798	508.06	710.61	756.44	674.94	758.13	710.16	TA2-099898	Info	TA2-099898	(1, 2), (1, 3), (1, 4), (1, 5), (1, 6)
462	0.0021828	110.34	162.33	195.47	135.36	182.25	166.92	TA1-004521	Info	TA1-004521	(1, 2), (1, 3), (1, 5), (1, 6)
463	0.002195	148.63	210.71	273.83	234.7	247.18	270.83	TA1-014593	Info	TA1-014593	(1, 3), (1, 4), (1, 5), (1, 6)
464	0.0021951	63.02	73.91	143.17	171.52	103.88	86.08	TA2-195853	Info	TA2-195853	(1, 3), (1, 4), (2, 4)
465	0.0022129	134.38	203.88	221.46	231.7	245.4	274.24	TA1-083467	Info	TA1-083467	(1, 3), (1, 4), (1, 5), (1, 6)
466	0.002221	3564.16	2661.54	2283.47	2661.18	2840.41	2823.63	TA1-033426	Info	TA1-033426	(2, 1), (3, 1), (4, 1)
467	0.0022288	226.95	412.15	389.84	363.72	310.39	356.67	TA1-197173	Info	TA1-197173	(1, 2), (1, 3), (1, 4), (1, 6)
468	0.0022419	194.16	276.78	304.39	238.2	229.08	239.03	TA2-042539	Info	TA2-042539	(1, 2), (1, 3), (5, 3)
469	0.0022461	1373.02	854.02	943.73	851.33	991.55	874.44	TA1-116559	Info	TA1-116559	(2, 1), (3, 1), (4, 1), (6, 1)
470	0.0022481	21633.2	20259.3	14437	20350.1	18392.6	17140.9	TA2-012253	Info	TA2-012253	(3, 1), (3, 2), (3, 4)
471	0.0022506	9605.28	6618.03	7638.15	6581.6	8197.22	8911.32	TA2-088772	Info	TA2-088772	(2, 1), (4, 1), (2, 6), (4, 6)
472	0.0022569	2156.37	1195.68	1223.18	1518.3	1679.27	1576.75	TA1-090791	Info	TA1-090791	(2, 1), (3, 1)
473	0.0022866	1281.73	553.84	738.1	511	899.65	891.41	TA2-029855	Info	TA2-029855	(2, 1), (4, 1)
474	0.0022931	15242.4	14024.8	9659.1	13515	11245.7	12401.4	TA1-112607	Info	TA1-112607	(3, 1), (5, 1), (3, 2), (3, 4)
475	0.0022968	360.13	837.94	449.91	592.85	426.1	494.94	TA1-025218	Info	TA1-025218	(1, 2), (3, 2), (5, 2)
476	0.0023059	9316.61	5039.54	6122.75	4739.96	6066.27	4935.97	TA1-064461	Info	TA1-064461	(2, 1), (4, 1), (6, 1)
477	0.0023102	1307	769.63	794.03	846.47	817.66	730.82	TA1-119829	Info	TA1-119829	(2, 1), (3, 1), (4, 1), (5, 1), (6, 1)
478	0.0023225	131.88	169	145.86	193.63	176.65	127.48	TA2-210644	Info	TA2-210644	(1, 4), (6, 4), (6, 5)
479	0.002327	257.33	371.74	365.12	323.76	306.78	399.09	TA2-128045	Info	TA2-128045	(1, 2), (1, 3), (1, 6)
480	0.0023278	891.34	1253.33	901.11	961.82	994.45	1064.33	TA1-155223	Info	TA1-155223	(1, 2), (3, 2), (4, 2), (5, 2)
481	0.0023322	1982.22	8718.36	9035.44	6396.26	4451.84	5104.46	TA1-157876	Info	TA1-157876	(1, 2), (1, 3), (1, 4)
482	0.0023453	123.28	210.68	180.55	188.75	156.1	177.65	TA2-153256	Info	TA2-153256	(1, 2), (1, 3), (1, 4), (1, 6)
483	0.0023467	569.33	279.86	315.02	288.74	360.78	366.4	TA2-005699	Info	TA2-005699	(2, 1), (3, 1), (4, 1)
484	0.0023469	237.1	137.26	247.84	136.43	158.09	166.21	TA2-166812	Info	TA2-166812	(2, 1), (4, 1), (2, 3), (4, 3)
485	0.0023525	87.31	131.16	140.66	116.8	107.29	115.63	TA1-078035	Info	TA1-078035	(1, 2), (1, 3)
486	0.0023533	98.29	115.15	144.36	150.91	108.78	128.54	TA1-015783	Info	TA1-015783	(1, 3), (1, 4), (5, 4)
487	0.0023773	17140.5	14096.7	10086.1	14643	12051.8	12908.2	TA1-156810	Info	TA1-156810	(3, 1), (5, 1), (3, 2), (3, 4)
488	0.0023815	16010.1	12708.9	9081.15	13058.5	10696.2	11473.5	TA1-032372	Info	TA1-032372	(3, 1), (5, 1), (3, 4)
View expression of significant genes
View clustered heatmap of significant genes
View dynamic parallel coordinate plot of significant genes
Filtering parameters:
R version 2.13.2 (2011-09-30)
Name of the project file: Project.xls
Time of the analysis: Wed Nov 30 11:40:36 2011
BRB-ArrayTools Version: 4.2.0 - Stable Release (October 2011)
User used his own gene identifiers for annotation.
Spot Filters: OFF
Average the replicate spots within an array: OFF
Normalization:
Normalize (center) each array using Target-Percentile normalization. Percentile: 50 TargetIntensity: 500
Exclude a gene under any of the following conditions:
Percent of data missing or filtered out exceeds 50 %
Gene Subsets: OFF

## Sheet: RepeatD4
HELP
Contents
Description of the problem
Genes which are differentially expressed among classes
View expression of significant genes
View clustered heatmap of significant genes
View dynamic parallel coordinate plot of significant genes
Filtering parameters
Description of the problem:
Number of classes: 6
Number of genes that passed filtering criteria: 15268
Type of univariate test used: F-test
Class variable : RD4
Multivariate Permutations test was computed based on 12870 random permutations
Confidence level of false discovery rate assessment: 80 %
Maximum allowed proportion of false-positive genes: 0.1
Genes which are differentially expressed among classes:
Number of significant genes by controlling the proportion of false positive genes: 2682
Table 1 - Sorted by p-value of the univariate test.
Class 1: RD4; Class 2: RD4-16; Class 3: RD4-2; Class 4: RD4-32; Class 5: RD4-4; Class 6: RD4-8.
With probability of 80% the first 2682 genes contain no more than 10% of false discoveries. Further extension of the list was halted because the list would contain more than 100 false discoveries
The 'Pairwise significant' column shows pairs of classes with significantly different gene expression at alpha = 0.01 . Class labels in a pair are ordered (ascending) by their averaged gene expression.
	Parametric p-value	Geom mean of intensities in class 1	Geom mean of intensities in class 2	Geom mean of intensities in class 3	Geom mean of intensities in class 4	Geom mean of intensities in class 5	Geom mean of intensities in class 6	UniqueID	Anno-	Symbol	Pairwise significant	Overlap with OriginalD4	Overlap with D4Controls	Excluding D4Controls	Gene ID of overlap with OriginalD4	Final DE genes for RDX-D4
									tations			178	1719	152	178	26
1	< 1e-07	383.73	478.5	527.7	446.61	480.72	587.16	TA2-108881	Info	TA2-108881	(1, 2), (1, 3), (1, 4), (1, 5), (1, 6), (2, 6), (4, 3), (4, 6), (5, 6)	0	1	1
2	< 1e-07	14395.1	21758.5	22055.4	15176.6	20723	26769.8	TA2-180055	Info	TA2-180055	(1, 2), (1, 3), (1, 5), (1, 6), (4, 2), (4, 3), (4, 5), (4, 6), (5, 6)	0	1	1
3	< 1e-07	7584.78	11717.8	12811.9	7763.45	12315.1	15604.7	TA1-010437	Info	TA1-010437	(1, 2), (1, 3), (1, 5), (1, 6), (4, 2), (2, 6), (4, 3), (4, 5), (4, 6)	1	1	2	TA1-010437
4	< 1e-07	1535.97	2041.51	2658.84	1702.02	2548.67	3288.54	TA1-150418	Info	TA1-150418	(1, 2), (1, 3), (1, 5), (1, 6), (2, 6), (4, 3), (4, 5), (4, 6)	0	1	1
5	< 1e-07	178.28	93.94	98.66	123.71	93.82	82.92	TA2-167807	Info	TA2-167807	(2, 1), (3, 1), (4, 1), (5, 1), (6, 1), (2, 4), (5, 4), (6, 4)	0	1	1
6	< 1e-07	644.19	842.83	1039.58	666.51	931.05	1068.36	TA1-084741	Info	TA1-084741	(1, 2), (1, 3), (1, 5), (1, 6), (4, 2), (2, 6), (4, 3), (4, 5), (4, 6)	0	1	1
7	< 1e-07	8904.94	11960.8	15018.5	9996.82	13383	14999.1	TA2-032067	Info	TA2-032067	(1, 2), (1, 3), (1, 5), (1, 6), (2, 3), (2, 6), (4, 3), (4, 5), (4, 6)	1	1	2	TA2-032067
8	< 1e-07	11595.7	19919.4	19955.9	12285.4	17654.4	24559	TA1-061089	Info	TA1-061089	(1, 2), (1, 3), (1, 5), (1, 6), (4, 2), (4, 3), (4, 5), (4, 6), (5, 6)	0	1	1
9	< 1e-07	1098.23	2262.51	2451.42	1541.55	1994.95	3000.99	TA1-015040	Info	TA1-015040	(1, 2), (1, 3), (1, 5), (1, 6), (4, 2), (4, 3), (4, 6), (5, 6)	1	1	2	TA1-015040
10	< 1e-07	7438.68	16465.3	18868	10108.2	15150.2	20634.8	TA2-097212	Info	TA2-097212	(1, 2), (1, 3), (1, 5), (1, 6), (4, 2), (4, 3), (4, 5), (4, 6)	0	1	1
11	< 1e-07	3388.1	4935.9	5901.67	4321.91	5367.57	6388.35	TA2-028486	Info	TA2-028486	(1, 2), (1, 3), (1, 4), (1, 5), (1, 6), (2, 6), (4, 3), (4, 6)	0	0	0
12	< 1e-07	602.99	924.12	990.18	645.82	776.33	939.12	TA2-031808	Info	TA2-031808	(1, 2), (1, 3), (1, 5), (1, 6), (4, 2), (4, 3), (5, 3), (4, 6)	0	1	1
13	< 1e-07	642.62	1001.79	1069.01	702.39	1055.62	1203.84	TA1-001540	Info	TA1-001540	(1, 2), (1, 3), (1, 5), (1, 6), (4, 2), (4, 3), (4, 5), (4, 6)	0	1	1
14	< 1e-07	7934.88	13235.9	13181.3	9596	12130.9	17896.2	TA1-099490	Info	TA1-099490	(1, 2), (1, 3), (1, 5), (1, 6), (4, 2), (2, 6), (4, 3), (3, 6), (4, 6), (5, 6)	1	1	2	TA1-099490
15	1e-07	2785.07	4822.97	5187.83	3750.58	5082.33	5756.6	TA2-053704	Info	TA2-053704	(1, 2), (1, 3), (1, 4), (1, 5), (1, 6), (4, 3), (4, 5), (4, 6)	1	1	2	TA2-053704
16	1e-07	8214.58	14481	14573.1	9595.12	13221.2	16784.5	TA1-000639	Info	TA1-000639	(1, 2), (1, 3), (1, 5), (1, 6), (4, 2), (4, 3), (4, 5), (4, 6)	0	1	1
17	1e-07	3587.88	5347.57	6161.61	3981.44	5493.52	6178.19	TA1-175193	Info	TA1-175193	(1, 2), (1, 3), (1, 5), (1, 6), (4, 2), (4, 3), (4, 5), (4, 6)	0	1	1
18	1e-07	4122.13	6085.32	7055.96	4663.57	6028.04	6865.63	TA2-069226	Info	TA2-069226	(1, 2), (1, 3), (1, 5), (1, 6), (4, 2), (4, 3), (4, 5), (4, 6)	1	1	2	TA2-069226
19	1e-07	3063.58	5514.03	5661.83	3519.47	4838.71	6323.34	TA2-209974	Info	TA2-209974	(1, 2), (1, 3), (1, 5), (1, 6), (4, 2), (4, 3), (4, 5), (4, 6)	0	1	1
20	1e-07	15409.2	24203.2	25268.4	17533.4	23313.8	30326.8	TA2-051067	Info	TA2-051067	(1, 2), (1, 3), (1, 5), (1, 6), (4, 2), (4, 3), (4, 5), (4, 6)	0	1	1
21	1e-07	4250.5	6475.15	7086.87	5346.21	6650.61	8337.54	TA2-217788	Info	TA2-217788	(1, 2), (1, 3), (1, 5), (1, 6), (2, 6), (4, 3), (4, 6)	1	1	2	TA2-217788
22	2e-07	7700.82	14239.8	14413.4	8391.72	11801.4	17048.8	TA2-012562	Info	TA2-012562	(1, 2), (1, 3), (1, 5), (1, 6), (4, 2), (4, 3), (4, 6), (5, 6)	0	1	1
23	2e-07	1999.16	2998.88	3883.98	2593.22	3074.24	3686.62	TA2-026607	Info	TA2-026607	(1, 2), (1, 3), (1, 5), (1, 6), (4, 3), (4, 6)	1	0	1	TA2-026607	TA2-026607
24	2e-07	3369.25	4771.49	5517.77	3616.94	5074.14	5644.87	TA1-030037	Info	TA1-030037	(1, 2), (1, 3), (1, 5), (1, 6), (4, 2), (4, 3), (4, 5), (4, 6)	0	1	1
25	2e-07	9195.91	18123.5	17620.4	10163.1	15546.3	22915.1	TA2-018029	Info	TA2-018029	(1, 2), (1, 3), (1, 5), (1, 6), (4, 2), (4, 3), (4, 5), (4, 6), (5, 6)	1	1	2	TA2-018029
26	2e-07	9694.63	21382.9	24998.5	13759.4	19319.2	26374.8	TA1-172934	Info	TA1-172934	(1, 2), (1, 3), (1, 5), (1, 6), (4, 2), (4, 3), (4, 6)	0	1	1
27	2e-07	11718.8	19838	20617.1	13443	18275.5	24708.6	TA1-216639	Info	TA1-216639	(1, 2), (1, 3), (1, 5), (1, 6), (4, 2), (4, 3), (4, 5), (4, 6)	0	1	1
28	2e-07	5991.61	9988.78	9591.53	7301.36	9772.14	11810.3	TA2-156616	Info	TA2-156616	(1, 2), (1, 3), (1, 5), (1, 6), (4, 2), (4, 3), (4, 5), (4, 6)	0	1	1
29	2e-07	507.78	402.89	435.3	471.17	439.49	332.05	TA2-174955	Info	TA2-174955	(2, 1), (6, 1), (6, 2), (6, 3), (6, 4), (6, 5)	0	0	0
30	2e-07	152.38	97.26	119.57	151.16	104.61	77.58	TA2-150074	Info	TA2-150074	(2, 1), (5, 1), (6, 1), (2, 4), (6, 3), (5, 4), (6, 4), (6, 5)	0	0	0
31	2e-07	2386.79	4487.26	5864.06	2922.48	5431.79	5134.65	TA1-100385	Info	TA1-100385	(1, 2), (1, 3), (1, 5), (1, 6), (4, 2), (4, 3), (4, 5), (4, 6)	0	0	0
32	2e-07	19120.7	28141.9	28054.4	20672.3	26402.7	33028.5	TA1-051355	Info	TA1-051355	(1, 2), (1, 3), (1, 5), (1, 6), (4, 2), (4, 3), (4, 5), (4, 6)	0	1	1
33	2e-07	2660.91	4191.33	5041.75	3253.17	4509.77	5830.39	TA2-137361	Info	TA2-137361	(1, 2), (1, 3), (1, 5), (1, 6), (2, 6), (4, 3), (4, 5), (4, 6)	0	1	1
34	2e-07	456.8	630.13	645.9	535.43	581.34	674.1	TA1-206395	Info	TA1-206395	(1, 2), (1, 3), (1, 4), (1, 5), (1, 6), (4, 2), (4, 3), (4, 6)	0	1	1
35	2e-07	8652.17	14842.6	15965	10166.8	14288.5	19388.5	TA1-204260	Info	TA1-204260	(1, 2), (1, 3), (1, 5), (1, 6), (4, 2), (4, 3), (4, 5), (4, 6)	1	1	2	TA1-204260
36	3e-07	466.27	895.51	851.66	577.16	686.01	788.46	TA1-217250	Info	TA1-217250	(1, 2), (1, 3), (1, 5), (1, 6), (4, 2), (4, 3), (4, 6)	1	1	2	TA1-217250
37	3e-07	269.28	444.64	504.37	318.55	423.08	478.47	TA1-198746	Info	TA1-198746	(1, 2), (1, 3), (1, 5), (1, 6), (4, 2), (4, 3), (4, 5), (4, 6)	0	1	1
38	3e-07	204.79	87.08	82.49	138.11	111.99	53.8	TA1-073381	Info	TA1-073381	(2, 1), (3, 1), (5, 1), (6, 1), (3, 4), (6, 4), (6, 5)	0	1	1
39	3e-07	3569.67	6437.51	6682.93	4528.55	6106.39	7649.55	TA2-210418	Info	TA2-210418	(1, 2), (1, 3), (1, 5), (1, 6), (4, 2), (4, 3), (4, 6)	0	1	1
40	3e-07	20207	38424.5	34430.5	25913.7	34332	46159.6	TA2-162511	Info	TA2-162511	(1, 2), (1, 3), (1, 5), (1, 6), (4, 2), (4, 6)	0	0	0
41	3e-07	17281.2	32280.5	30587.1	19162	26032.3	35508.5	TA2-187718	Info	TA2-187718	(1, 2), (1, 3), (1, 5), (1, 6), (4, 2), (4, 3), (4, 6)	0	1	1
42	3e-07	4591.8	8419.33	8964.38	5926.12	8103.04	9887.13	TA1-113395	Info	TA1-113395	(1, 2), (1, 3), (1, 5), (1, 6), (4, 2), (4, 3), (4, 6)	1	1	2	TA1-113395
43	3e-07	134.93	95.8	96.07	118.87	96.53	74.35	TA2-116922	Info	TA2-116922	(2, 1), (3, 1), (5, 1), (6, 1), (6, 2), (6, 3), (6, 4), (6, 5)	0	1	1
44	3e-07	614.81	872.1	980.67	663.52	764.8	907.83	TA2-151228	Info	TA2-151228	(1, 2), (1, 3), (1, 5), (1, 6), (4, 2), (4, 3), (5, 3), (4, 6)	0	1	1
45	3e-07	12906.7	23460.6	22781.9	13411.8	20449.7	28969.4	TA1-034329	Info	TA1-034329	(1, 2), (1, 3), (1, 5), (1, 6), (4, 2), (4, 3), (4, 5), (4, 6)	0	1	1
46	3e-07	13565.8	18142.3	18707.7	14174.3	18229.6	22496	TA1-163847	Info	TA1-163847	(1, 2), (1, 3), (1, 5), (1, 6), (4, 2), (2, 6), (4, 3), (4, 5), (4, 6), (5, 6)	0	1	1
47	3e-07	8849.11	15941.2	18308.3	11117.7	16685.1	23258.7	TA2-111887	Info	TA2-111887	(1, 2), (1, 3), (1, 5), (1, 6), (4, 3), (4, 5), (4, 6)	0	1	1
48	4e-07	561.96	881.95	909.17	631.04	756.2	979.93	TA2-168541	Info	TA2-168541	(1, 2), (1, 3), (1, 5), (1, 6), (4, 2), (4, 3), (4, 6), (5, 6)	0	1	1
49	4e-07	922.27	1376.18	1594.43	1220.44	1456.63	1592.05	TA1-128529	Info	TA1-128529	(1, 2), (1, 3), (1, 4), (1, 5), (1, 6), (4, 3), (4, 6)	1	1	2	TA1-128529
50	4e-07	7956.68	14359.9	14193.2	8638.99	12323.3	17442.9	TA2-200150	Info	TA2-200150	(1, 2), (1, 3), (1, 5), (1, 6), (4, 2), (4, 3), (4, 5), (4, 6), (5, 6)	1	1	2	TA2-200150
51	4e-07	165.13	90.53	91.08	119.5	93.67	74.1	TA1-048496	Info	TA1-048496	(2, 1), (3, 1), (4, 1), (5, 1), (6, 1), (6, 4)	0	1	1
52	4e-07	1662.69	2560.38	2793.51	1721.73	2619.26	2786.07	TA1-066697	Info	TA1-066697	(1, 2), (1, 3), (1, 5), (1, 6), (4, 2), (4, 3), (4, 5), (4, 6)	0	1	1
53	4e-07	5202.1	7064.55	8164.27	4726.31	7599.26	8628.56	TA2-069527	Info	TA2-069527	(1, 2), (1, 3), (1, 5), (1, 6), (4, 2), (4, 3), (4, 5), (4, 6)	0	0	0
54	5e-07	619.63	1024.75	978.94	772.39	956.43	975.03	TA1-053265	Info	TA1-053265	(1, 2), (1, 3), (1, 4), (1, 5), (1, 6), (4, 2), (4, 3), (4, 6)	0	1	1
55	5e-07	1350.96	2072.57	2503.51	1445.8	2156.08	2585.49	TA1-213980	Info	TA1-213980	(1, 2), (1, 3), (1, 5), (1, 6), (4, 2), (4, 3), (4, 5), (4, 6)	1	1	2	TA1-213980
56	5e-07	373.59	258.48	216.89	335.31	271.64	226.35	TA1-107816	Info	TA1-107816	(2, 1), (3, 1), (5, 1), (6, 1), (2, 4), (3, 4), (6, 4)	0	1	1
57	6e-07	129.09	86.97	97.23	122.5	96.86	78.43	TA2-001649	Info	TA2-001649	(2, 1), (3, 1), (5, 1), (6, 1), (2, 4), (3, 4), (5, 4), (6, 4)	0	1	1
58	6e-07	101.93	76.65	77.65	100.16	83.19	71.93	TA1-226378	Info	TA1-226378	(2, 1), (3, 1), (5, 1), (6, 1), (2, 4), (3, 4), (5, 4), (6, 4)	0	0	0
59	6e-07	1670.12	3193.37	2928.81	1872.09	2743.82	3189.87	TA2-144740	Info	TA2-144740	(1, 2), (1, 3), (1, 5), (1, 6), (4, 2), (4, 3), (4, 5), (4, 6)	1	1	2	TA2-144740
60	6e-07	964.05	1194.59	1256.3	1027.68	1251.69	1292.65	TA1-200075	Info	TA1-200075	(1, 2), (1, 3), (1, 5), (1, 6), (4, 2), (4, 3), (4, 5), (4, 6)	0	0	0
61	6e-07	12739.6	20676.1	20611.8	12806.3	17993.9	23426.1	TA1-169692	Info	TA1-169692	(1, 2), (1, 3), (1, 5), (1, 6), (4, 2), (4, 3), (4, 5), (4, 6)	0	1	1
62	6e-07	17805.2	25951.6	25771.5	18133.6	24053	31490.2	TA2-038036	Info	TA2-038036	(1, 2), (1, 3), (1, 5), (1, 6), (4, 2), (4, 3), (4, 5), (4, 6), (5, 6)	0	1	1
63	6e-07	179.52	247.32	288.36	209.82	259.82	332.55	TA2-069959	Info	TA2-069959	(1, 2), (1, 3), (1, 5), (1, 6), (2, 6), (4, 3), (4, 6)	0	1	1
64	6e-07	12644.4	22399.8	22062.8	14102.4	19467.3	26623.7	TA2-095318	Info	TA2-095318	(1, 2), (1, 3), (1, 5), (1, 6), (4, 2), (4, 3), (4, 6)	0	1	1
65	7e-07	14595	27279.2	27896.5	16247.4	22451	33979.4	TA1-128096	Info	TA1-128096	(1, 2), (1, 3), (1, 5), (1, 6), (4, 2), (4, 3), (4, 6), (5, 6)	0	1	1
66	7e-07	5106.2	7607.19	8637.08	5829.28	7553.97	9742.55	TA2-099963	Info	TA2-099963	(1, 2), (1, 3), (1, 5), (1, 6), (4, 3), (4, 6)	1	1	2	TA2-099963
67	8e-07	10330.1	16243.4	18127.3	12027.2	16266.9	21458.5	TA1-081909	Info	TA1-081909	(1, 2), (1, 3), (1, 5), (1, 6), (4, 3), (4, 6)	0	1	1
68	8e-07	444.55	573.66	632.4	525.2	583.81	699.92	TA1-178216	Info	TA1-178216	(1, 2), (1, 3), (1, 5), (1, 6), (2, 6), (4, 3), (4, 6), (5, 6)	0	1	1
69	8e-07	11380.6	17551.6	20173.6	13944.9	19071.5	22033.5	TA2-148467	Info	TA2-148467	(1, 2), (1, 3), (1, 5), (1, 6), (4, 3), (4, 5), (4, 6)	1	1	2	TA2-148467
70	9e-07	2791.4	4841.14	4689.59	3360.25	4440.47	5366.6	TA2-210200	Info	TA2-210200	(1, 2), (1, 3), (1, 5), (1, 6), (4, 2), (4, 3), (4, 6)	0	1	1
71	9e-07	1890.89	2814.59	3154.61	2087.55	2882.87	3763.02	TA2-023570	Info	TA2-023570	(1, 2), (1, 3), (1, 5), (1, 6), (4, 2), (4, 3), (4, 5), (4, 6)	1	1	2	TA2-023570
72	9e-07	262.13	433.92	434.34	313.59	407	523.32	TA1-190025	Info	TA1-190025	(1, 2), (1, 3), (1, 5), (1, 6), (4, 2), (4, 3), (4, 6)	0	1	1
73	9e-07	8131.81	13672.7	14997.7	9988.82	13281.4	18267.8	TA2-026889	Info	TA2-026889	(1, 2), (1, 3), (1, 5), (1, 6), (4, 3), (4, 6)	1	1	2	TA2-026889
74	9e-07	7256.54	12540.5	13436.6	8437.13	10630.2	14440	TA1-094540	Info	TA1-094540	(1, 2), (1, 3), (1, 5), (1, 6), (4, 2), (4, 3), (4, 6)	0	1	1
75	9e-07	5483.99	7647.67	8018.27	5265.44	7369.28	9986.46	TA1-071548	Info	TA1-071548	(1, 2), (1, 3), (1, 5), (1, 6), (4, 2), (4, 3), (4, 5), (4, 6), (5, 6)	1	1	2	TA1-071548
76	9e-07	187.92	289.87	283.09	261.95	257.83	355.4	TA1-053277	Info	TA1-053277	(1, 2), (1, 3), (1, 4), (1, 5), (1, 6), (4, 6), (5, 6)	0	1	1
77	9e-07	226.98	223.57	167.61	177.23	221.52	189.33	TA1-204365	Info	TA1-204365	(3, 1), (4, 1), (6, 1), (3, 2), (4, 2), (6, 2), (3, 5), (4, 5), (6, 5)	1	1	2	TA1-204365
78	1e-06	1742	2348	2528.02	1977.06	2572.04	3156.41	TA1-025130	Info	TA1-025130	(1, 2), (1, 3), (1, 5), (1, 6), (2, 6), (4, 3), (4, 5), (4, 6)	0	0	0
79	1e-06	2367.36	3422.68	4265.82	2946.42	3410.51	4187.12	TA2-192926	Info	TA2-192926	(1, 2), (1, 3), (1, 5), (1, 6), (4, 3), (4, 6)	0	0	0
80	1e-06	340.14	545.22	528.15	383.25	446.17	580.32	TA2-038956	Info	TA2-038956	(1, 2), (1, 3), (1, 5), (1, 6), (4, 2), (4, 3), (4, 6), (5, 6)	0	1	1
81	1e-06	2039.91	3411.07	4877.43	2586.47	3915.47	5018.88	TA2-020342	Info	TA2-020342	(1, 2), (1, 3), (1, 5), (1, 6), (4, 3), (4, 5), (4, 6)	0	1	1
82	1.1e-06	237.88	407.64	445.68	302.89	376.43	469.1	TA1-112589	Info	TA1-112589	(1, 2), (1, 3), (1, 5), (1, 6), (4, 3), (4, 6)	0	1	1
83	1.1e-06	1711.49	2321.11	3040.81	1904.12	2826.64	3102.68	TA1-128094	Info	TA1-128094	(1, 2), (1, 3), (1, 5), (1, 6), (4, 3), (4, 5), (4, 6)	0	1	1
84	1.1e-06	6450.67	7940.25	8271.79	6461.43	8443.71	10301.8	TA2-118601	Info	TA2-118601	(1, 2), (1, 3), (1, 5), (1, 6), (2, 6), (4, 3), (3, 6), (4, 5), (4, 6)	0	0	0
85	1.1e-06	141.17	83.11	78.82	115.94	90.93	61.57	TA2-132245	Info	TA2-132245	(2, 1), (3, 1), (5, 1), (6, 1), (3, 4), (6, 4), (6, 5)	0	1	1
86	1.2e-06	2505.41	3142.07	4590.39	3388.56	4082.64	5304.91	TA1-108056	Info	TA1-108056	(1, 3), (1, 5), (1, 6), (2, 3), (2, 6), (4, 6)	0	0	0
87	1.2e-06	7983.26	13765.1	13225.8	8475.77	11638.1	16070.1	TA1-166421	Info	TA1-166421	(1, 2), (1, 3), (1, 5), (1, 6), (4, 2), (4, 3), (4, 6)	0	1	1
88	1.3e-06	5404.13	9241.51	10230.1	6629.68	9993.45	13266.6	TA1-231915	Info	TA1-231915	(1, 2), (1, 3), (1, 5), (1, 6), (4, 3), (4, 5), (4, 6)	1	1	2	TA1-231915
89	1.3e-06	514.19	1112.98	865.05	1550.26	796.4	693.63	TA1-174035	Info	TA1-174035	(1, 2), (1, 3), (1, 4), (6, 2), (3, 4), (5, 4), (6, 4)	0	1	1
90	1.3e-06	18377.4	31007	29989.8	19233	27640.7	38668.9	TA1-216763	Info	TA1-216763	(1, 2), (1, 3), (1, 5), (1, 6), (4, 2), (4, 3), (4, 5), (4, 6)	0	1	1
91	1.3e-06	477.99	687.04	727.93	515.05	664.58	745.97	TA1-210576	Info	TA1-210576	(1, 2), (1, 3), (1, 5), (1, 6), (4, 2), (4, 3), (4, 5), (4, 6)	0	0	0
92	1.3e-06	3267.63	8866.69	5751.06	4449.89	5536.82	11984.5	TA2-168801	Info	TA2-168801	(1, 2), (1, 3), (1, 6), (4, 2), (3, 6), (4, 6), (5, 6)	0	1	1
93	1.3e-06	11547.9	23492.6	24602.3	14105.5	19416.4	26424.7	TA2-024281	Info	TA2-024281	(1, 2), (1, 3), (1, 5), (1, 6), (4, 2), (4, 3), (4, 6)	1	1	2	TA2-024281
94	1.4e-06	19780.8	30876.1	31219.8	20804.7	29527.2	37947.2	TA2-138876	Info	TA2-138876	(1, 2), (1, 3), (1, 5), (1, 6), (4, 2), (4, 3), (4, 5), (4, 6)	0	0	0
95	1.4e-06	19443.1	31567.8	30907.7	20409	27467.6	36751.9	TA2-185349	Info	TA2-185349	(1, 2), (1, 3), (1, 5), (1, 6), (4, 2), (4, 3), (4, 6)	1	1	2	TA2-185349
96	1.4e-06	277.3	448.69	555.07	354.41	427.55	583.68	TA1-173733	Info	TA1-173733	(1, 2), (1, 3), (1, 5), (1, 6), (4, 3), (4, 6)	1	1	2	TA1-173733
97	1.7e-06	10692.4	15782.8	14853.8	10896.2	15547.4	17945.8	TA1-128946	Info	TA1-128946	(1, 2), (1, 3), (1, 5), (1, 6), (4, 2), (4, 3), (4, 5), (4, 6)	1	1	2	TA1-128946
98	1.7e-06	13886.1	28092.7	27010.1	15173.2	23901.4	33897.1	TA1-011218	Info	TA1-011218	(1, 2), (1, 3), (1, 5), (1, 6), (4, 2), (4, 3), (4, 5), (4, 6)	1	1	2	TA1-011218
99	1.8e-06	15859.4	32587.7	30308.1	17711.8	26645	39047.4	(+)E1A_r60_n11	Info	(+)E1A_r60_n11	(1, 2), (1, 3), (1, 5), (1, 6), (4, 2), (4, 3), (4, 6)	0	0	0
100	1.8e-06	99.52	187.46	148.25	313.21	150.19	112.37	TA2-029918	Info	TA2-029918	(1, 2), (1, 4), (2, 4), (6, 2), (3, 4), (5, 4), (6, 4)	1	1	2	TA2-029918
101	1.8e-06	8988.23	16600.9	15986	10327.7	12649	19896.8	TA2-021532	Info	TA2-021532	(1, 2), (1, 3), (1, 6), (4, 2), (4, 3), (4, 6), (5, 6)	0	1	1
102	1.8e-06	15157.6	31673.6	27770	22025.8	27376.5	35448.8	TA1-133517	Info	TA1-133517	(1, 2), (1, 3), (1, 4), (1, 5), (1, 6), (4, 2), (4, 6)	0	1	1
103	1.9e-06	5909.61	11124.3	10787.8	7150.09	9677.99	12541.2	TA1-032372	Info	TA1-032372	(1, 2), (1, 3), (1, 5), (1, 6), (4, 2), (4, 3), (4, 6)	1	1	2	TA1-032372
104	2e-06	22568.4	33273.7	35528.8	22307	31311.8	40969.2	TA2-190913	Info	TA2-190913	(1, 2), (1, 3), (1, 5), (1, 6), (4, 2), (4, 3), (4, 5), (4, 6)	0	0	0
105	2e-06	21340.6	34079.9	35034.1	23071.5	32061.9	41248.8	TA1-189061	Info	TA1-189061	(1, 2), (1, 3), (1, 5), (1, 6), (4, 2), (4, 3), (4, 5), (4, 6)	0	1	1
106	2e-06	8071.08	13311.6	13164	8638.76	12244.2	15786.1	TA1-191205	Info	TA1-191205	(1, 2), (1, 3), (1, 5), (1, 6), (4, 2), (4, 3), (4, 5), (4, 6)	1	1	2	TA1-191205
107	2e-06	202.36	153.92	138.31	174.06	137.53	125.63	TA1-121239	Info	TA1-121239	(2, 1), (3, 1), (5, 1), (6, 1), (3, 4), (5, 4), (6, 4)	0	1	1
108	2.2e-06	150.12	107.76	100.93	150.76	100.46	84.87	TA2-042421	Info	TA2-042421	(2, 1), (3, 1), (5, 1), (6, 1), (2, 4), (3, 4), (5, 4), (6, 4)	1	0	1	TA2-042421	TA2-042421
109	2.2e-06	19856.1	32500.2	29782.8	20972.1	27483.8	37455.6	TA1-038092	Info	TA1-038092	(1, 2), (1, 3), (1, 5), (1, 6), (4, 2), (4, 3), (4, 6), (5, 6)	0	1	1
110	2.2e-06	13399.7	27322.9	25181.2	16360.1	23188.4	29326.6	TA1-151163	Info	TA1-151163	(1, 2), (1, 3), (1, 5), (1, 6), (4, 2), (4, 3), (4, 6)	0	0	0
111	2.2e-06	10750.3	21530.6	25782.7	14356.3	20361.9	30163.8	TA2-083145	Info	TA2-083145	(1, 2), (1, 3), (1, 5), (1, 6), (4, 3), (4, 6)	0	1	1
112	2.3e-06	8579.31	16637.5	15422.6	10224.3	14559	19191.2	TA2-006566	Info	TA2-006566	(1, 2), (1, 3), (1, 5), (1, 6), (4, 2), (4, 3), (4, 6)	0	1	1
113	2.3e-06	18238.5	28158.4	30661.9	20405.1	27504.7	37646	TA2-133579	Info	TA2-133579	(1, 2), (1, 3), (1, 5), (1, 6), (4, 3), (4, 6)	0	0	0
114	2.4e-06	1303.92	2160.43	2351.8	1412.81	1922.57	2829.52	TA2-105400	Info	TA2-105400	(1, 2), (1, 3), (1, 5), (1, 6), (4, 2), (4, 3), (4, 6), (5, 6)	0	1	1
115	2.4e-06	120.8	60.78	51.33	90.18	40.67	47.77	TA1-032211	Info	TA1-032211	(2, 1), (3, 1), (5, 1), (6, 1), (3, 4), (5, 4), (6, 4)	0	1	1
116	2.5e-06	5321.56	7958.78	8630.59	5975.01	7697.65	9651.33	TA1-116375	Info	TA1-116375	(1, 2), (1, 3), (1, 5), (1, 6), (4, 2), (4, 3), (4, 6)	0	1	1
117	2.5e-06	222.52	131.27	135.19	169.99	141.76	111.35	TA1-211185	Info	TA1-211185	(2, 1), (3, 1), (5, 1), (6, 1), (6, 4)	0	0	0
118	2.6e-06	126.49	178.56	216.02	182.69	159.08	217.89	TA1-168701	Info	TA1-168701	(1, 2), (1, 3), (1, 4), (1, 6), (5, 3), (5, 6)	0	1	1
119	2.6e-06	876.76	1280.13	1502.04	1261	1462.39	1510.63	TA1-234270	Info	TA1-234270	(1, 2), (1, 3), (1, 4), (1, 5), (1, 6)	1	0	1	TA1-234270	TA1-234270
120	2.7e-06	8383.49	17831.6	18935.9	9283.08	19346.1	22504.3	TA2-095503	Info	TA2-095503	(1, 2), (1, 3), (1, 5), (1, 6), (4, 2), (4, 3), (4, 5), (4, 6)	0	1	1
121	2.7e-06	20248.3	32132.1	32809	23211.6	29969.1	41252.3	TA2-047257	Info	TA2-047257	(1, 2), (1, 3), (1, 5), (1, 6), (4, 2), (4, 3), (4, 6), (5, 6)	0	1	1
122	2.7e-06	15924.6	23360.9	24739.1	18164.9	23340.8	28160.5	TA1-012816	Info	TA1-012816	(1, 2), (1, 3), (1, 5), (1, 6), (4, 3), (4, 6)	0	1	1
123	2.7e-06	309.79	447.69	479.07	370.6	398.34	554.43	TA1-083806	Info	TA1-083806	(1, 2), (1, 3), (1, 5), (1, 6), (4, 3), (4, 6), (5, 6)	0	1	1
124	2.7e-06	258.04	253.15	185.45	200.29	249.52	218.38	TA1-204280	Info	TA1-204280	(3, 1), (4, 1), (3, 2), (4, 2), (3, 5), (4, 5)	1	1	2	TA1-204280
125	2.7e-06	97.22	48.76	42.75	72.23	32.21	39.75	TA2-103409	Info	TA2-103409	(2, 1), (3, 1), (5, 1), (6, 1), (3, 4), (5, 4), (6, 4)	0	1	1
126	2.8e-06	78.26	50.39	49.6	81.96	47.28	43.48	TA2-042198	Info	TA2-042198	(2, 1), (3, 1), (5, 1), (6, 1), (2, 4), (3, 4), (5, 4), (6, 4)	0	1	1
127	2.8e-06	12208.1	18706	19914	12727.6	18288.6	24298.8	TA1-103071	Info	TA1-103071	(1, 2), (1, 3), (1, 5), (1, 6), (4, 2), (4, 3), (4, 5), (4, 6)	1	1	2	TA1-103071
128	2.9e-06	6978.97	16250.9	15510.8	8176.26	12834.7	20088.2	TA1-038970	Info	TA1-038970	(1, 2), (1, 3), (1, 5), (1, 6), (4, 2), (4, 3), (4, 6)	1	1	2	TA1-038970
129	2.9e-06	482.38	729.29	757.02	561.18	652.74	851.99	TA1-153705	Info	TA1-153705	(1, 2), (1, 3), (1, 5), (1, 6), (4, 2), (4, 3), (4, 6), (5, 6)	0	1	1
130	2.9e-06	18398.5	27777.2	28396	19353.9	25654.9	35276.9	TA1-031935	Info	TA1-031935	(1, 2), (1, 3), (1, 5), (1, 6), (4, 2), (4, 3), (4, 6), (5, 6)	0	1	1
131	3e-06	3137.31	4363.73	4685.36	3033.98	4646.91	5274.01	TA2-105505	Info	TA2-105505	(1, 2), (1, 3), (1, 5), (1, 6), (4, 2), (4, 3), (4, 5), (4, 6)	0	1	1
132	3e-06	213.2	137.63	118.84	182.27	85.68	98.28	TA1-167396	Info	TA1-167396	(2, 1), (3, 1), (5, 1), (6, 1), (5, 2), (5, 4), (6, 4)	0	1	1
133	3.1e-06	2917.33	5160.54	4999.06	3522.73	4128.21	5568.29	TA2-180409	Info	TA2-180409	(1, 2), (1, 3), (1, 5), (1, 6), (4, 2), (4, 3), (4, 6)	0	1	1
134	3.2e-06	1623.88	2565.34	2763.2	2005.4	2683.7	2903.25	TA1-180184	Info	TA1-180184	(1, 2), (1, 3), (1, 5), (1, 6), (4, 3), (4, 5), (4, 6)	0	0	0
135	3.2e-06	4798.49	8090.64	9050.25	5108.46	7833.43	11477.3	TA2-069582	Info	TA2-069582	(1, 2), (1, 3), (1, 5), (1, 6), (4, 2), (4, 3), (4, 5), (4, 6)	0	1	1
136	3.2e-06	14919.4	24017.5	24964.9	17688.2	24049	28872	TA1-110960	Info	TA1-110960	(1, 2), (1, 3), (1, 5), (1, 6), (4, 2), (4, 3), (4, 5), (4, 6)	0	1	1
137	3.3e-06	14646.1	22186.6	24887.3	15092.4	23610.1	26603.5	TA2-128983	Info	TA2-128983	(1, 2), (1, 3), (1, 5), (1, 6), (4, 2), (4, 3), (4, 5), (4, 6)	0	0	0
138	3.3e-06	14809.3	27415.8	29322.5	17977.8	25189.4	33716.8	TA1-163864	Info	TA1-163864	(1, 2), (1, 3), (1, 5), (1, 6), (4, 2), (4, 3), (4, 6)	0	0	0
139	3.5e-06	12852.9	21376	23919.4	14341.3	21082.5	28798.7	TA1-099547	Info	TA1-099547	(1, 2), (1, 3), (1, 5), (1, 6), (4, 2), (4, 3), (4, 5), (4, 6)	0	1	1
140	3.7e-06	4339.59	7530.74	8200.96	4683.4	7143.16	10627.2	TA1-069451	Info	TA1-069451	(1, 2), (1, 3), (1, 5), (1, 6), (4, 2), (4, 3), (4, 6)	0	1	1
141	3.8e-06	853.07	1286.3	1474.37	1179.58	1191.56	1588.47	TA2-018639	Info	TA2-018639	(1, 2), (1, 3), (1, 4), (1, 5), (1, 6), (4, 6), (5, 6)	0	1	1
142	3.8e-06	5227.46	11857.7	13464.3	7683.86	10480	13796.3	TA2-011098	Info	TA2-011098	(1, 2), (1, 3), (1, 5), (1, 6), (4, 3), (4, 6)	0	1	1
143	3.8e-06	2860.31	4478.59	4494.99	2920.63	3914.65	5103.15	TA1-047213	Info	TA1-047213	(1, 2), (1, 3), (1, 5), (1, 6), (4, 2), (4, 3), (4, 6)	0	1	1
144	3.9e-06	2432.69	3764.42	3749.04	2856.72	3489.01	3924.03	TA1-178624	Info	TA1-178624	(1, 2), (1, 3), (1, 5), (1, 6), (4, 2), (4, 3), (4, 6)	0	1	1
145	3.9e-06	22431.7	33221.1	34236.2	22346.8	32364.8	41358.7	TA2-097466	Info	TA2-097466	(1, 2), (1, 3), (1, 5), (1, 6), (4, 2), (4, 3), (4, 5), (4, 6)	0	0	0
146	4e-06	22124.8	37094.6	36951.4	24499.1	31929.9	44968	TA1-099149	Info	TA1-099149	(1, 2), (1, 3), (1, 5), (1, 6), (4, 2), (4, 3), (4, 6), (5, 6)	0	1	1
147	4e-06	99.43	147.45	181.67	157.2	136.57	196.44	TA2-193760	Info	TA2-193760	(1, 2), (1, 3), (1, 4), (1, 5), (1, 6), (5, 6)	0	1	1
148	4e-06	11778.6	19388.8	19133.2	12543.9	17951.1	23458.1	TA1-118589	Info	TA1-118589	(1, 2), (1, 3), (1, 5), (1, 6), (4, 2), (4, 3), (4, 5), (4, 6)	0	1	1
149	4.1e-06	5864.01	9630.08	9451.13	6275.74	8704.83	11444.9	TA1-112607	Info	TA1-112607	(1, 2), (1, 3), (1, 5), (1, 6), (4, 2), (4, 3), (4, 5), (4, 6)	1	1	2	TA1-112607
150	4.1e-06	25786.4	41734.7	40435.9	24932.2	36253.3	47796.8	TA1-190950	Info	TA1-190950	(1, 2), (1, 3), (1, 5), (1, 6), (4, 2), (4, 3), (4, 5), (4, 6)	0	1	1
151	4.2e-06	4127.2	6766.29	7340.34	4814.88	6806.52	8727.99	TA1-225154	Info	TA1-225154	(1, 2), (1, 3), (1, 5), (1, 6), (4, 3), (4, 6)	0	1	1
152	4.3e-06	3087.91	4135.04	4681.22	4131.16	4928.23	5440.71	TA1-124713	Info	TA1-124713	(1, 2), (1, 3), (1, 4), (1, 5), (1, 6), (2, 6), (4, 6)	0	1	1
153	4.6e-06	98.74	54.89	56.77	72.25	72.63	37.48	TA1-011201	Info	TA1-011201	(2, 1), (3, 1), (6, 1), (6, 3), (6, 4), (6, 5)	0	1	1
154	4.6e-06	12174.1	17659.4	24100.2	13460.1	19902.2	22103.6	TA1-132463	Info	TA1-132463	(1, 2), (1, 3), (1, 5), (1, 6), (4, 3), (4, 5), (4, 6)	0	0	0
155	4.7e-06	525.54	286.55	248.66	337.88	312.83	197.94	TA2-186814	Info	TA2-186814	(2, 1), (3, 1), (4, 1), (5, 1), (6, 1), (6, 4), (6, 5)	0	1	1
156	4.7e-06	2516.54	3866.57	4033.14	2842.52	3676.28	4753.18	TA2-058658	Info	TA2-058658	(1, 2), (1, 3), (1, 5), (1, 6), (4, 2), (4, 3), (4, 6)	1	1	2	TA2-058658
157	4.7e-06	161.8	225.14	249.83	172.99	208.33	268.43	TA1-189015	Info	TA1-189015	(1, 2), (1, 3), (1, 5), (1, 6), (4, 2), (4, 3), (4, 6), (5, 6)	0	0	0
158	4.7e-06	957.28	1441.18	1540.72	936.61	1283.33	1696.06	TA1-143573	Info	TA1-143573	(1, 2), (1, 3), (1, 6), (4, 2), (4, 3), (4, 5), (4, 6)	0	1	1
159	4.8e-06	21472.7	37089.2	36036.3	22491	30790.9	41297.8	TA1-180584	Info	TA1-180584	(1, 2), (1, 3), (1, 5), (1, 6), (4, 2), (4, 3), (4, 6)	1	1	2	TA1-180584
160	4.8e-06	5670.08	9220.55	8918.93	6464.3	8485.94	10863.1	TA2-146992	Info	TA2-146992	(1, 2), (1, 3), (1, 5), (1, 6), (4, 2), (4, 3), (4, 6)	1	1	2	TA2-146992
161	4.8e-06	8026.74	12502.3	13473.5	9140.6	13073.3	17190.4	TA2-087362	Info	TA2-087362	(1, 2), (1, 3), (1, 5), (1, 6), (4, 3), (4, 5), (4, 6)	0	0	0
162	4.8e-06	2479.53	4334.48	5152.78	2988.81	4060.27	5224.86	TA1-144433	Info	TA1-144433	(1, 2), (1, 3), (1, 5), (1, 6), (4, 3), (4, 6)	1	1	2	TA1-144433
163	4.9e-06	1560.84	2181.17	2133.52	1769.78	2155.11	2549.52	TA2-101558	Info	TA2-101558	(1, 2), (1, 3), (1, 5), (1, 6), (4, 6)	1	1	2	TA2-101558
164	4.9e-06	1914.14	2538.07	2938.11	2090.94	2724.95	2961.13	TA1-016930	Info	TA1-016930	(1, 2), (1, 3), (1, 5), (1, 6), (4, 3), (4, 5), (4, 6)	1	1	2	TA1-016930
165	4.9e-06	4988.73	8714.28	8633.91	6106.81	8225.53	10515.5	TA1-033599	Info	TA1-033599	(1, 2), (1, 3), (1, 5), (1, 6), (4, 2), (4, 3), (4, 6)	0	1	1
166	5e-06	896.45	2066.42	2227.43	1403.82	1701.34	2495.36	TA1-001307	Info	TA1-001307	(1, 2), (1, 3), (1, 5), (1, 6), (4, 6)	0	1	1
167	5.1e-06	24657.2	36991.8	36790.5	23966.6	34088.6	44342.6	TA1-101990	Info	TA1-101990	(1, 2), (1, 3), (1, 5), (1, 6), (4, 2), (4, 3), (4, 5), (4, 6)	0	0	0
168	5.2e-06	462.34	728.24	738.7	625.19	642.19	779.78	TA2-145563	Info	TA2-145563	(1, 2), (1, 3), (1, 4), (1, 5), (1, 6)	0	1	1
169	5.3e-06	4393.03	8454.28	8772.27	5551.19	7025.93	10642	TA1-151898	Info	TA1-151898	(1, 2), (1, 3), (1, 5), (1, 6), (4, 2), (4, 3), (4, 6), (5, 6)	0	1	1
170	5.3e-06	608.3	1548.75	1495.02	2652.78	1471.04	1154.26	TA1-194525	Info	TA1-194525	(1, 2), (1, 3), (1, 4), (1, 5), (1, 6), (6, 4)	0	1	1
171	5.4e-06	1099.97	939.16	804.28	997.63	903	885.98	TA1-103466	Info	TA1-103466	(2, 1), (3, 1), (5, 1), (6, 1), (3, 2), (3, 4)	1	0	1	TA1-103466	TA1-103466
172	5.5e-06	20334.6	30023.9	31239.4	20366.3	28987.9	37727.8	TA1-133289	Info	TA1-133289	(1, 2), (1, 3), (1, 5), (1, 6), (4, 2), (4, 3), (4, 5), (4, 6)	0	0	0
173	5.5e-06	376.97	214.61	232.47	362.31	305.38	181.78	TA2-194676	Info	TA2-194676	(2, 1), (3, 1), (6, 1), (2, 4), (3, 4), (6, 4), (6, 5)	0	1	1
174	5.7e-06	17544.2	26044.1	27220.3	17829.6	24293.7	29578.3	TA1-156024	Info	TA1-156024	(1, 2), (1, 3), (1, 5), (1, 6), (4, 2), (4, 3), (4, 5), (4, 6)	0	1	1
175	5.8e-06	10525.4	21589.6	19513.8	12688.2	16091.4	25084.2	TA1-138313	Info	TA1-138313	(1, 2), (1, 3), (1, 5), (1, 6), (4, 2), (4, 3), (4, 6), (5, 6)	0	1	1
176	5.8e-06	9053.88	14222.8	14614.7	9308	12859.5	18149	TA2-134570	Info	TA2-134570	(1, 2), (1, 3), (1, 5), (1, 6), (4, 2), (4, 3), (4, 6), (5, 6)	0	1	1
177	5.8e-06	109.13	148.18	125.62	330.91	157.23	117.54	TA1-020439	Info	TA1-020439	(1, 4), (2, 4), (3, 4), (5, 4), (6, 4)	0	1	1
178	5.9e-06	13316	19711.9	20546.4	15659	19102.7	22487.3	TA2-126858	Info	TA2-126858	(1, 2), (1, 3), (1, 5), (1, 6), (4, 3), (4, 6)	0	1	1
179	6e-06	22203	32037.7	35293.1	23289.2	30744.3	40780.1	TA1-032504	Info	TA1-032504	(1, 2), (1, 3), (1, 5), (1, 6), (4, 2), (4, 3), (4, 6)	0	0	0
180	6.1e-06	8666.15	10499	13696.9	9020.19	11768.5	13054.6	TA1-054344	Info	TA1-054344	(1, 3), (1, 5), (1, 6), (2, 3), (4, 3), (4, 5), (4, 6)	0	1	1
181	6.1e-06	16808.3	28790.3	28241.6	19811.9	26238.2	34243.7	TA2-103674	Info	TA2-103674	(1, 2), (1, 3), (1, 5), (1, 6), (4, 2), (4, 3), (4, 6)	0	1	1
182	6.1e-06	4105.19	8779.35	8570.34	4767.85	7496.09	11144.4	(+)E1A_r60_a97	Info	(+)E1A_r60_a97	(1, 2), (1, 3), (1, 5), (1, 6), (4, 2), (4, 3), (4, 6)	0	0	0
183	6.2e-06	173.71	137.2	115.77	156.12	136.6	115.83	TA2-003817	Info	TA2-003817	(2, 1), (3, 1), (5, 1), (6, 1), (3, 4), (6, 4)	1	1	2	TA2-003817
184	6.2e-06	440.18	327.96	321.57	409.58	370.35	263.55	TA2-111656	Info	TA2-111656	(2, 1), (3, 1), (6, 1), (3, 4), (6, 4), (6, 5)	0	0	0
185	6.4e-06	1448.3	2648.01	2774.73	1569.7	2320.9	3043.12	TA1-086517	Info	TA1-086517	(1, 2), (1, 3), (1, 5), (1, 6), (4, 2), (4, 3), (4, 6)	0	1	1
186	6.5e-06	108.46	62.23	64.45	113.84	75.91	45.16	TA2-041873	Info	TA2-041873	(2, 1), (3, 1), (6, 1), (2, 4), (3, 4), (6, 4), (6, 5)	0	1	1
187	6.6e-06	124.14	73.97	52.07	92.74	69.29	35.11	TA1-237319	Info	TA1-237319	(3, 1), (5, 1), (6, 1), (6, 2), (3, 4), (6, 4), (6, 5)	0	1	1
188	6.9e-06	6269.74	11336.6	9695.1	6467.57	11550.9	10760	TA1-139729	Info	TA1-139729	(1, 2), (1, 3), (1, 5), (1, 6), (4, 2), (4, 3), (4, 5), (4, 6)	0	0	0
189	7e-06	230.93	162.7	140.55	221.21	156.8	116.98	TA1-189099	Info	TA1-189099	(2, 1), (3, 1), (5, 1), (6, 1), (3, 4), (5, 4), (6, 4)	0	0	0
190	7.1e-06	2340.95	3631.96	4114.39	2781.45	3770.05	4271.92	TA2-100426	Info	TA2-100426	(1, 2), (1, 3), (1, 5), (1, 6), (4, 3), (4, 5), (4, 6)	0	1	1
191	7.2e-06	212.22	161.23	133.91	182.71	153.24	115.44	TA1-170884	Info	TA1-170884	(3, 1), (5, 1), (6, 1), (6, 2), (3, 4), (6, 4), (6, 5)	0	1	1
192	7.2e-06	2454.85	4280.1	5102.6	3087.26	4630.82	6200.77	TA2-203091	Info	TA2-203091	(1, 2), (1, 3), (1, 5), (1, 6), (4, 3), (4, 6)	1	1	2	TA2-203091
193	7.4e-06	17746.8	26879.2	26812.2	19506.9	25088.4	31117.8	TA1-056156	Info	TA1-056156	(1, 2), (1, 3), (1, 5), (1, 6), (4, 2), (4, 3), (4, 6)	0	1	1
194	7.4e-06	21752	35130.1	33100.1	22837.9	31279.8	41508.3	TA2-010215	Info	TA2-010215	(1, 2), (1, 3), (1, 5), (1, 6), (4, 2), (4, 3), (4, 6)	0	1	1
195	7.4e-06	2421.32	2850.59	4107.57	1621.02	4095.3	5005.09	TA2-134635	Info	TA2-134635	(1, 6), (4, 2), (2, 6), (4, 3), (4, 5), (4, 6)	0	0	0
196	7.4e-06	593.93	1213.07	1376.15	774.12	874.04	1435.97	TA1-075604	Info	TA1-075604	(1, 2), (1, 3), (1, 6), (4, 3), (5, 3), (4, 6), (5, 6)	0	1	1
197	7.4e-06	21216.4	33082.1	37765.8	24678.2	34649.8	44210.1	TA1-096595	Info	TA1-096595	(1, 2), (1, 3), (1, 5), (1, 6), (4, 3), (4, 6)	0	0	0
198	7.6e-06	17653.2	28636.9	28647.3	18960.5	25668.8	34018.3	TA2-147520	Info	TA2-147520	(1, 2), (1, 3), (1, 5), (1, 6), (4, 2), (4, 3), (4, 6)	1	1	2	TA2-147520
199	7.7e-06	3041.01	5723.72	5339.01	3537.97	4339.4	5716.35	TA2-198152	Info	TA2-198152	(1, 2), (1, 3), (1, 5), (1, 6), (4, 2), (4, 3), (4, 6)	0	1	1
200	7.7e-06	1044.17	1371.36	1455.42	1107.51	1284.05	1595.66	TA2-200277	Info	TA2-200277	(1, 2), (1, 3), (1, 6), (4, 2), (4, 3), (4, 6), (5, 6)	0	1	1
201	7.9e-06	10007.2	15212.2	15829	11816.6	14272.5	19380.1	TA2-021709	Info	TA2-021709	(1, 2), (1, 3), (1, 5), (1, 6), (4, 6), (5, 6)	0	1	1
202	8e-06	118	59.44	53.94	83.67	68.68	46.35	TA2-073586	Info	TA2-073586	(2, 1), (3, 1), (5, 1), (6, 1), (3, 4), (6, 4)	0	1	1
203	8.1e-06	8490.82	12846.2	13139.2	10000.5	13148.2	17416.9	TA2-097746	Info	TA2-097746	(1, 2), (1, 3), (1, 5), (1, 6), (4, 6)	0	1	1
204	8.1e-06	376.58	211.04	187.21	255.04	220.49	129.1	TA1-009077	Info	TA1-009077	(2, 1), (3, 1), (5, 1), (6, 1), (6, 2), (6, 4), (6, 5)	0	1	1
205	8.3e-06	15564.5	25317.4	26298.9	17352.2	22931	34237.6	TA1-003328	Info	TA1-003328	(1, 2), (1, 3), (1, 5), (1, 6), (4, 2), (4, 3), (4, 6), (5, 6)	0	1	1
206	8.3e-06	12246.2	21090.2	23160	14440.5	20493.6	25721.8	TA1-176865	Info	TA1-176865	(1, 2), (1, 3), (1, 5), (1, 6), (4, 2), (4, 3), (4, 6)	0	0	0
207	8.6e-06	18147.5	32003.1	28890.5	20757.9	26792.7	36281.8	TA2-083946	Info	TA2-083946	(1, 2), (1, 3), (1, 5), (1, 6), (4, 2), (4, 6)	1	1	2	TA2-083946
208	8.8e-06	274.03	178.93	154.38	219.12	176.9	137.09	TA2-050121	Info	TA2-050121	(2, 1), (3, 1), (5, 1), (6, 1), (3, 4), (6, 4)	0	1	1
209	8.8e-06	7547.98	10918.2	10129.5	7967.8	9390.52	12109.1	TA1-193328	Info	TA1-193328	(1, 2), (1, 3), (1, 6), (4, 2), (4, 3), (4, 6), (5, 6)	0	1	1
210	8.8e-06	5367.29	8511.85	8824.22	5499.12	6194.73	9753	TA2-091997	Info	TA2-091997	(1, 2), (1, 3), (1, 6), (4, 2), (4, 3), (5, 3), (4, 6), (5, 6)	0	1	1
211	8.8e-06	4738.78	6299.72	8336.6	5186.45	8063.4	9767.99	TA1-074548	Info	TA1-074548	(1, 3), (1, 5), (1, 6), (2, 6), (4, 3), (4, 5), (4, 6)	0	0	0
212	8.9e-06	130.67	266.76	266.4	154.29	220.66	313.31	(+)E1A_r60_a135	Info	(+)E1A_r60_a135	(1, 2), (1, 3), (1, 5), (1, 6), (4, 2), (4, 3), (4, 6)	0	0	0
213	8.9e-06	18218	30842.1	32472.3	20860.4	27479.2	36248.2	TA1-187014	Info	TA1-187014	(1, 2), (1, 3), (1, 5), (1, 6), (4, 2), (4, 3), (4, 6)	0	1	1
214	8.9e-06	1407.4	2320.14	3091.65	2416.48	2813.12	3197.72	TA2-113427	Info	TA2-113427	(1, 2), (1, 3), (1, 4), (1, 5), (1, 6)	0	1	1
215	9.1e-06	1309.15	990.87	847.87	957.03	852.72	691.09	TA2-149520	Info	TA2-149520	(2, 1), (3, 1), (4, 1), (5, 1), (6, 1), (6, 2), (6, 4)	0	1	1
216	9.1e-06	1588.35	2470.25	2685.59	1679.39	2106.1	3065.24	TA2-187429	Info	TA2-187429	(1, 2), (1, 3), (1, 6), (4, 2), (4, 3), (4, 6), (5, 6)	0	1	1
217	9.1e-06	122.92	63.66	48.52	84.39	56.9	26.44	TA2-063158	Info	TA2-063158	(3, 1), (5, 1), (6, 1), (6, 2), (6, 4), (6, 5)	0	1	1
218	9.2e-06	14912.7	22418	22892.3	15793.1	20789.4	27842.2	TA1-075961	Info	TA1-075961	(1, 2), (1, 3), (1, 5), (1, 6), (4, 2), (4, 3), (4, 6)	0	1	1
219	9.7e-06	333.02	161.58	170.68	239.6	196.93	97.67	TA2-153038	Info	TA2-153038	(2, 1), (3, 1), (6, 1), (6, 3), (6, 4), (6, 5)	0	1	1
220	9.9e-06	3964.27	6346.43	6942.29	4252.67	6086.74	7487.9	TA1-067805	Info	TA1-067805	(1, 2), (1, 3), (1, 5), (1, 6), (4, 2), (4, 3), (4, 5), (4, 6)	0	1	1
221	9.9e-06	2249.86	3819.85	3902.37	2675.76	3410.51	4513.04	TA2-154548	Info	TA2-154548	(1, 2), (1, 3), (1, 5), (1, 6), (4, 2), (4, 3), (4, 6)	0	1	1
222	1.01e-05	633.48	1165.68	1037.01	772.28	983.92	1073.37	TA1-001740	Info	TA1-001740	(1, 2), (1, 3), (1, 5), (1, 6), (4, 2), (4, 6)	0	1	1
223	1.03e-05	217.03	127.45	104.99	189.31	129.61	82.76	TA1-042679	Info	TA1-042679	(2, 1), (3, 1), (5, 1), (6, 1), (3, 4), (6, 4)	0	1	1
224	1.06e-05	16540.6	23270.8	27325.7	17155.5	22428.4	30144.5	TA1-014753	Info	TA1-014753	(1, 2), (1, 3), (1, 6), (4, 3), (4, 6)	0	0	0
225	1.07e-05	19288.7	28632.4	28794.2	19127.8	25193.7	32678.6	TA1-200280	Info	TA1-200280	(1, 2), (1, 3), (1, 6), (4, 2), (4, 3), (4, 6)	0	1	1
226	1.08e-05	820.73	1215.29	1255.29	859.58	1034.97	1345.37	TA2-101643	Info	TA2-101643	(1, 2), (1, 3), (1, 6), (4, 2), (4, 3), (4, 6)	0	1	1
227	1.09e-05	15893.1	28910.7	27533.2	17511.2	24680.5	31898.1	TA1-086115	Info	TA1-086115	(1, 2), (1, 3), (1, 5), (1, 6), (4, 2), (4, 3), (4, 6)	0	0	0
228	1.09e-05	5669.58	9134.6	8779.09	7154.7	8787.75	11164	TA1-153745	Info	TA1-153745	(1, 2), (1, 3), (1, 5), (1, 6), (4, 6)	0	1	1
229	1.09e-05	1330.21	2650.7	2694.92	1507.61	2317.78	3264.97	DCP_22_0	Info	DCP_22_0	(1, 2), (1, 3), (1, 5), (1, 6), (4, 2), (4, 3), (4, 6)	0	0	0
230	1.09e-05	3634.63	5409.89	6016.12	3546.15	4616.98	6693.61	TA2-158371	Info	TA2-158371	(1, 2), (1, 3), (1, 6), (4, 2), (4, 3), (4, 6), (5, 6)	1	1	2	TA2-158371
231	1.09e-05	451.84	651.34	697.16	473.96	596.07	811.98	TA1-006771	Info	TA1-006771	(1, 2), (1, 3), (1, 6), (4, 2), (4, 3), (4, 6), (5, 6)	0	1	1
232	1.1e-05	931.43	762.63	665.67	846.42	737.45	642.55	TA1-012848	Info	TA1-012848	(2, 1), (3, 1), (5, 1), (6, 1), (3, 4), (6, 4)	0	1	1
233	1.11e-05	3271.07	4798.16	4330.17	4189.36	4153.62	5138.72	TA1-155520	Info	TA1-155520	(1, 2), (1, 3), (1, 4), (1, 5), (1, 6), (4, 6), (5, 6)	1	1	2	TA1-155520
234	1.12e-05	23.3	90.72	72.86	35.6	42.98	106.34	TA2-045163	Info	TA2-045163	(1, 2), (1, 3), (1, 6), (4, 2), (4, 6), (5, 6)	0	1	1
235	1.13e-05	4305.1	6891.54	7323.29	4838.16	6254.26	8222.75	TA2-048672	Info	TA2-048672	(1, 2), (1, 3), (1, 5), (1, 6), (4, 2), (4, 3), (4, 6)	0	1	1
236	1.14e-05	236.12	142.93	124.11	196.56	137.56	95.51	TA1-040902	Info	TA1-040902	(2, 1), (3, 1), (5, 1), (6, 1), (3, 4), (6, 4)	0	1	1
237	1.16e-05	206.87	145.69	134.13	174.84	130.92	117.46	TA1-012136	Info	TA1-012136	(2, 1), (3, 1), (5, 1), (6, 1), (5, 4), (6, 4)	0	0	0
238	1.16e-05	1444.65	2292.84	2289.67	1774.91	2291.86	2581.93	TA1-174854	Info	TA1-174854	(1, 2), (1, 3), (1, 5), (1, 6), (4, 6)	0	1	1
239	1.17e-05	1071.52	1811.66	1914.36	1274.06	1820.98	2237.59	TA2-142739	Info	TA2-142739	(1, 2), (1, 3), (1, 5), (1, 6), (4, 3), (4, 6)	0	0	0
240	1.17e-05	198.27	100.45	116.98	162.23	152.62	96.06	TA1-108649	Info	TA1-108649	(2, 1), (3, 1), (6, 1), (2, 4), (2, 5), (6, 4), (6, 5)	0	1	1
241	1.18e-05	184.95	129.83	129.6	184.43	133.09	107.03	TA2-148948	Info	TA2-148948	(2, 1), (3, 1), (5, 1), (6, 1), (2, 4), (3, 4), (5, 4), (6, 4)	0	1	1
242	1.18e-05	10410.9	15957.3	18821.5	12786.1	14505.3	19637.6	TA1-084735	Info	TA1-084735	(1, 2), (1, 3), (1, 5), (1, 6), (4, 3), (4, 6)	0	0	0
243	1.21e-05	22088.8	33382	34930.2	23166.5	30263.5	40518.2	TA1-129394	Info	TA1-129394	(1, 2), (1, 3), (1, 5), (1, 6), (4, 2), (4, 3), (4, 6)	0	1	1
244	1.24e-05	3123.77	4499.28	5192.36	3471.78	4343.12	5756.5	TA1-195460	Info	TA1-195460	(1, 2), (1, 3), (1, 5), (1, 6), (4, 3), (4, 6)	1	1	2	TA1-195460
245	1.25e-05	5411.62	9263.07	9921.14	6431.68	8841.47	11435.1	TA1-063537	Info	TA1-063537	(1, 2), (1, 3), (1, 5), (1, 6), (4, 3), (4, 6)	1	1	2	TA1-063537
246	1.25e-05	23027.4	35343.6	35810.7	23068.1	32886.6	40735.5	TA2-040074	Info	TA2-040074	(1, 2), (1, 3), (1, 5), (1, 6), (4, 2), (4, 3), (4, 5), (4, 6)	0	1	1
247	1.26e-05	24515	36778.7	38846.5	24519.2	35061.9	46403	TA1-020420	Info	TA1-020420	(1, 2), (1, 3), (1, 5), (1, 6), (4, 2), (4, 3), (4, 5), (4, 6)	0	0	0
248	1.27e-05	461.77	879.52	929.93	591.52	806.95	964.25	TA1-136617	Info	TA1-136617	(1, 2), (1, 3), (1, 5), (1, 6), (4, 2), (4, 3), (4, 6)	1	1	2	TA1-136617
249	1.29e-05	3451.88	6194.79	6686.12	4181.73	6183.94	7844.29	TA2-123997	Info	TA2-123997	(1, 2), (1, 3), (1, 5), (1, 6), (4, 3), (4, 6)	1	1	2	TA2-123997
250	1.31e-05	22052.7	34103.4	33921.2	23409.9	30363.3	38540.7	TA1-180063	Info	TA1-180063	(1, 2), (1, 3), (1, 5), (1, 6), (4, 2), (4, 3), (4, 6)	0	1	1
251	1.34e-05	177.49	119.33	111.58	148.18	118.62	81.43	TA1-036940	Info	TA1-036940	(2, 1), (3, 1), (5, 1), (6, 1), (6, 2), (6, 4), (6, 5)	0	1	1
252	1.35e-05	1925.42	2636.95	2737.24	2226.75	2550.94	3378.87	TA1-049440	Info	TA1-049440	(1, 2), (1, 3), (1, 5), (1, 6), (4, 6), (5, 6)	0	1	1
253	1.35e-05	219.58	98.75	103.97	146.52	129.92	60	TA2-003239	Info	TA2-003239	(2, 1), (3, 1), (6, 1), (6, 4), (6, 5)	0	1	1
254	1.38e-05	651.08	940.6	1051.32	763.69	1015.5	1213.67	TA1-134075	Info	TA1-134075	(1, 2), (1, 3), (1, 5), (1, 6), (4, 3), (4, 6)	0	1	1
255	1.39e-05	110.95	69.43	62.8	93.08	66.17	50.96	TA1-218958	Info	TA1-218958	(2, 1), (3, 1), (5, 1), (6, 1), (3, 4), (6, 4)	0	1	1
256	1.4e-05	12660.8	20602.9	22725.7	13947.1	20151.3	25780.4	TA1-134257	Info	TA1-134257	(1, 2), (1, 3), (1, 5), (1, 6), (4, 2), (4, 3), (4, 6)	0	0	0
257	1.45e-05	1341.34	2674.47	2668.06	1489.28	2313.93	3238.42	(+)E1A_r60_a22	Info	(+)E1A_r60_a22	(1, 2), (1, 3), (1, 5), (1, 6), (4, 2), (4, 3), (4, 6)	0	0	0
258	1.49e-05	931.52	1878.28	1850.32	1032.43	1667.65	2322.6	DCP_22_2	Info	DCP_22_2	(1, 2), (1, 3), (1, 5), (1, 6), (4, 2), (4, 3), (4, 6)	0	0	0
259	1.49e-05	3770.53	6118.16	7312.01	5752.53	6378.37	6614.31	TA1-121895	Info	TA1-121895	(1, 2), (1, 3), (1, 4), (1, 5), (1, 6)	0	1	1
260	1.51e-05	255.52	357.29	421.37	291.31	391.46	475.6	TA1-168071	Info	TA1-168071	(1, 2), (1, 3), (1, 5), (1, 6), (4, 3), (4, 6)	0	1	1
261	1.51e-05	17789.2	28830.7	27615.3	17912.3	24312.5	32112.7	TA1-007303	Info	TA1-007303	(1, 2), (1, 3), (1, 6), (4, 2), (4, 3), (4, 6)	0	1	1
262	1.52e-05	3101.47	5046.65	5676.67	3978.91	5109.87	5782.27	TA1-110802	Info	TA1-110802	(1, 2), (1, 3), (1, 5), (1, 6), (4, 3), (4, 6)	0	1	1
263	1.53e-05	2581	4025.32	4454.82	2630.59	3199.57	4904.35	TA1-035510	Info	TA1-035510	(1, 2), (1, 3), (1, 6), (4, 2), (4, 3), (4, 6), (5, 6)	1	1	2	TA1-035510
264	1.54e-05	16372.3	23280.5	24619.7	16890	22827.5	29519.9	TA1-188281	Info	TA1-188281	(1, 2), (1, 3), (1, 5), (1, 6), (4, 2), (4, 3), (4, 6)	0	1	1
265	1.54e-05	9496.88	15471.8	19576.1	10812	19991.9	21043.2	TA1-160639	Info	TA1-160639	(1, 2), (1, 3), (1, 5), (1, 6), (4, 3), (4, 5), (4, 6)	0	0	0
266	1.56e-05	22158.2	35549.3	34225.3	22670.2	31106.2	40476.7	TA2-078699	Info	TA2-078699	(1, 2), (1, 3), (1, 5), (1, 6), (4, 2), (4, 3), (4, 6)	0	1	1
267	1.58e-05	161.47	112.12	122.46	138.92	110.18	101.8	TA1-186128	Info	TA1-186128	(2, 1), (3, 1), (5, 1), (6, 1), (5, 4), (6, 4)	1	1	2	TA1-186128
268	1.59e-05	15720.5	25361.3	27336.6	17164.3	25774.2	32877.1	TA1-111780	Info	TA1-111780	(1, 2), (1, 3), (1, 5), (1, 6), (4, 2), (4, 3), (4, 5), (4, 6)	0	0	0
269	1.59e-05	5644.5	9013.16	10346.2	6019.03	8789.22	12335	TA1-000820	Info	TA1-000820	(1, 2), (1, 3), (1, 5), (1, 6), (4, 3), (4, 6)	0	1	1
270	1.64e-05	400.03	223.22	216.96	269.89	262.03	116.37	TA2-037704	Info	TA2-037704	(2, 1), (3, 1), (6, 1), (6, 2), (6, 3), (6, 4), (6, 5)	0	1	1
271	1.68e-05	19902.2	29333.2	27764.8	20689.3	25618.6	32581.6	TA1-168666	Info	TA1-168666	(1, 2), (1, 3), (1, 6), (4, 2), (4, 3), (4, 6)	0	1	1
272	1.69e-05	807.29	518.26	511.62	657	532.84	453.88	TA2-114422	Info	TA2-114422	(2, 1), (3, 1), (5, 1), (6, 1), (6, 4)	0	1	1
273	1.69e-05	3562.82	5321.98	5501.42	4695.41	5142.01	6675.63	TA1-141682	Info	TA1-141682	(1, 2), (1, 3), (1, 4), (1, 5), (1, 6), (4, 6)	0	1	1
274	1.72e-05	11495.5	17982.3	18793.3	13781.2	18137.4	23115.9	TA2-097761	Info	TA2-097761	(1, 2), (1, 3), (1, 5), (1, 6), (4, 6)	0	1	1
275	1.74e-05	167.47	105.17	88.58	127.07	114.35	76.13	TA1-022730	Info	TA1-022730	(2, 1), (3, 1), (5, 1), (6, 1), (6, 4), (6, 5)	0	1	1
276	1.76e-05	359.98	232.41	221.11	312.55	180.52	190.78	TA2-097902	Info	TA2-097902	(2, 1), (3, 1), (5, 1), (6, 1), (5, 4), (6, 4)	0	1	1
277	1.78e-05	2285.98	3365.55	3687.59	2974.75	3432.42	3963.67	TA2-208163	Info	TA2-208163	(1, 2), (1, 3), (1, 4), (1, 5), (1, 6), (4, 6)	0	0	0
278	1.79e-05	16329.8	30770.4	31031	19760.8	25341.3	33248.1	TA1-108063	Info	TA1-108063	(1, 2), (1, 3), (1, 5), (1, 6), (4, 2), (4, 3), (4, 6)	0	0	0
279	1.79e-05	24103	36501	36922.8	24728.3	33483.5	44175.9	TA1-169358	Info	TA1-169358	(1, 2), (1, 3), (1, 5), (1, 6), (4, 2), (4, 3), (4, 6)	0	1	1
280	1.83e-05	753.26	509.61	496.89	641.28	392.5	425.69	TA2-211390	Info	TA2-211390	(2, 1), (3, 1), (5, 1), (6, 1), (5, 4), (6, 4)	0	1	1
281	1.84e-05	12928.7	22245.6	22085.8	13926.3	18849.6	25858.5	TA2-032046	Info	TA2-032046	(1, 2), (1, 3), (1, 5), (1, 6), (4, 2), (4, 3), (4, 6)	0	1	1
282	1.86e-05	19210.5	32873	32248.6	22263.4	28198.8	36703.3	TA2-028121	Info	TA2-028121	(1, 2), (1, 3), (1, 5), (1, 6), (4, 2), (4, 3), (4, 6)	0	1	1
283	1.86e-05	18553.4	29832.6	28820.6	17595.5	25080	32905.7	TA2-038335	Info	TA2-038335	(1, 2), (1, 3), (1, 6), (4, 2), (4, 3), (4, 5), (4, 6)	0	1	1
284	1.86e-05	2168.3	3276.85	3377.56	2720.87	3185.03	3744.85	TA2-202822	Info	TA2-202822	(1, 2), (1, 3), (1, 5), (1, 6), (4, 6)	0	0	0
285	1.89e-05	328.92	225.18	173.95	240.37	225.3	153.42	TA1-021292	Info	TA1-021292	(2, 1), (3, 1), (5, 1), (6, 1), (6, 2), (6, 4), (6, 5)	0	1	1
286	1.9e-05	2314.97	4824.66	4067.86	2915.97	3270.97	5295.05	TA2-055767	Info	TA2-055767	(1, 2), (1, 3), (1, 6), (4, 2), (4, 6), (5, 6)	0	0	0
287	1.9e-05	5913.97	7537.34	8542.79	5691.6	7299.77	8980.41	TA2-194714	Info	TA2-194714	(1, 3), (1, 6), (4, 2), (4, 3), (4, 6)	0	0	0
288	1.91e-05	2000.18	2599.25	3138.92	2653.82	3016.1	3448.97	TA2-126583	Info	TA2-126583	(1, 2), (1, 3), (1, 4), (1, 5), (1, 6), (2, 6), (4, 6)	0	0	0
289	1.91e-05	24941.6	37848.5	38071.7	25059.2	34586.4	44530.3	TA2-085707	Info	TA2-085707	(1, 2), (1, 3), (1, 5), (1, 6), (4, 2), (4, 3), (4, 5), (4, 6)	0	1	1
290	1.94e-05	15.15	27.76	27.33	17.26	24.06	32.92	(+)E1A_r60_a107	Info	(+)E1A_r60_a107	(1, 2), (1, 3), (1, 5), (1, 6), (4, 2), (4, 3), (4, 6)	0	0	0
291	1.94e-05	2050.62	3009.77	3040.31	2549.48	2698.66	3154.19	TA1-039216	Info	TA1-039216	(1, 2), (1, 3), (1, 4), (1, 5), (1, 6)	0	1	1
292	1.96e-05	6122.91	9972.17	12929.4	7538.14	9614.88	11975.5	TA1-161611	Info	TA1-161611	(1, 2), (1, 3), (1, 5), (1, 6), (4, 3), (4, 6)	0	0	0
293	1.96e-05	23816.9	34728.2	35019.3	24236.6	34685.6	41463.5	TA2-034898	Info	TA2-034898	(1, 2), (1, 3), (1, 5), (1, 6), (4, 2), (4, 3), (4, 5), (4, 6)	0	0	0
294	1.96e-05	334.3	442.65	517.93	359.46	457.47	553.65	TA1-030989	Info	TA1-030989	(1, 2), (1, 3), (1, 5), (1, 6), (4, 3), (4, 6)	0	1	1
295	1.98e-05	18812.7	27970.2	29434.3	19389.5	27279.6	34047.4	TA2-138715	Info	TA2-138715	(1, 2), (1, 3), (1, 5), (1, 6), (4, 2), (4, 3), (4, 5), (4, 6)	0	0	0
296	2e-05	14911.9	25352.2	25008.1	16455	21710.8	28564.4	TA1-090804	Info	TA1-090804	(1, 2), (1, 3), (1, 5), (1, 6), (4, 2), (4, 3), (4, 6)	0	1	1
297	2.01e-05	2217.04	3712.39	4598.11	3156.16	3524.54	4537.54	TA1-144202	Info	TA1-144202	(1, 2), (1, 3), (1, 5), (1, 6), (4, 3), (4, 6)	1	1	2	TA1-144202
298	2.01e-05	3887.94	9548.35	6592.97	4647.99	6127.51	13437.4	TA2-115237	Info	TA2-115237	(1, 2), (1, 6), (4, 2), (3, 6), (4, 6), (5, 6)	0	1	1
299	2.01e-05	19189.4	27567.3	30952.7	21039.1	27235.1	36094.5	TA2-036859	Info	TA2-036859	(1, 2), (1, 3), (1, 5), (1, 6), (4, 3), (4, 6)	0	0	0
300	2.01e-05	274.29	197.09	191.12	234.9	187.65	155.91	TA2-173569	Info	TA2-173569	(2, 1), (3, 1), (5, 1), (6, 1), (6, 4)	0	0	0
301	2.02e-05	387.17	218.83	196.61	272.05	206.75	147.61	TA2-166808	Info	TA2-166808	(2, 1), (3, 1), (5, 1), (6, 1), (6, 4)	0	1	1
302	2.02e-05	354.45	260.38	258.57	290.22	251.29	224.57	TA1-202773	Info	TA1-202773	(2, 1), (3, 1), (5, 1), (6, 1), (6, 4)	1	0	1	TA1-202773	TA1-202773
303	2.03e-05	184.63	96.03	82.02	121.51	104.28	43.21	TA1-118255	Info	TA1-118255	(2, 1), (3, 1), (6, 1), (6, 2), (6, 4), (6, 5)	0	1	1
304	2.05e-05	12891.1	21410.5	22501.9	15196.7	22277.1	25718.2	TA1-106542	Info	TA1-106542	(1, 2), (1, 3), (1, 5), (1, 6), (4, 3), (4, 5), (4, 6)	0	1	1
305	2.06e-05	25488	38677.1	39218	25149.4	34844	47364.9	TA1-029446	Info	TA1-029446	(1, 2), (1, 3), (1, 6), (4, 2), (4, 3), (4, 6)	0	1	1
306	2.07e-05	25747.7	37990.8	37303.3	26433.8	36142.9	46014.3	TA2-187408	Info	TA2-187408	(1, 2), (1, 3), (1, 5), (1, 6), (4, 2), (4, 3), (4, 5), (4, 6)	0	1	1
307	2.09e-05	372.55	211.47	199.08	260.65	215.67	134.25	TA2-125006	Info	TA2-125006	(2, 1), (3, 1), (5, 1), (6, 1), (6, 2), (6, 4), (6, 5)	0	1	1
308	2.1e-05	319.31	165.94	141.67	283.28	179.51	116.12	TA2-081438	Info	TA2-081438	(2, 1), (3, 1), (5, 1), (6, 1), (2, 4), (3, 4), (6, 4)	0	1	1
309	2.12e-05	3582.1	6372.01	7281.65	4385.99	5962.9	7712.35	TA1-040522	Info	TA1-040522	(1, 2), (1, 3), (1, 5), (1, 6), (4, 3), (4, 6)	0	1	1
310	2.13e-05	385.98	538.25	604.28	439.97	535.25	663.06	TA1-012771	Info	TA1-012771	(1, 2), (1, 3), (1, 5), (1, 6), (4, 3), (4, 6)	0	1	1
311	2.16e-05	2488.42	4070.93	4424.4	2822.05	3963.97	4336.28	TA2-099020	Info	TA2-099020	(1, 2), (1, 3), (1, 5), (1, 6), (4, 2), (4, 3), (4, 5), (4, 6)	0	1	1
312	2.19e-05	24601.5	39728.8	38399.9	26028.8	35474.8	46615.9	TA1-185436	Info	TA1-185436	(1, 2), (1, 3), (1, 5), (1, 6), (4, 2), (4, 3), (4, 6)	0	1	1
313	2.22e-05	23520.3	34237.3	35019.3	22915.2	32052.9	42234.8	TA2-166785	Info	TA2-166785	(1, 2), (1, 3), (1, 6), (4, 2), (4, 3), (4, 5), (4, 6)	0	1	1
314	2.26e-05	252.18	134.1	174.34	192.76	162.86	117.25	TA1-168242	Info	TA1-168242	(2, 1), (3, 1), (5, 1), (6, 1), (6, 3), (6, 4)	0	0	0
315	2.26e-05	18603.3	28991.5	30828.9	19633.8	26125	34468	TA2-179228	Info	TA2-179228	(1, 2), (1, 3), (1, 5), (1, 6), (4, 2), (4, 3), (4, 6)	1	1	2	TA2-179228
316	2.27e-05	233.47	166.01	169.16	203.01	157.02	147.81	TA1-049294	Info	TA1-049294	(2, 1), (3, 1), (5, 1), (6, 1), (5, 4), (6, 4)	0	0	0
317	2.29e-05	9263.05	12827.6	13643.2	9340.02	12165.1	15680.8	TA2-202691	Info	TA2-202691	(1, 2), (1, 3), (1, 6), (4, 2), (4, 3), (4, 6)	1	1	2	TA2-202691
318	2.3e-05	153.11	90.16	91.37	126.46	92.73	75.03	TA2-191554	Info	TA2-191554	(2, 1), (3, 1), (5, 1), (6, 1), (6, 4)	0	0	0
319	2.31e-05	20005.5	28787.3	32143.9	21476.8	27385.9	37257.1	TA1-049447	Info	TA1-049447	(1, 2), (1, 3), (1, 6), (4, 3), (4, 6)	0	1	1
320	2.31e-05	7519.08	12801.8	13126.5	8645.91	13809.7	14601.9	TA2-095861	Info	TA2-095861	(1, 2), (1, 3), (1, 5), (1, 6), (4, 2), (4, 3), (4, 5), (4, 6)	0	0	0
321	2.32e-05	12956.6	21001.5	19865.3	13756.8	21273	24518.1	TA1-142592	Info	TA1-142592	(1, 2), (1, 3), (1, 5), (1, 6), (4, 2), (4, 3), (4, 5), (4, 6)	0	0	0
322	2.34e-05	5314.15	8154.96	9310.11	5882.06	7967.06	9233.22	TA1-096726	Info	TA1-096726	(1, 2), (1, 3), (1, 5), (1, 6), (4, 2), (4, 3), (4, 6)	1	1	2	TA1-096726
323	2.37e-05	21382.2	31576.5	30963.3	23083.9	28294.2	35847.6	TA1-168667	Info	TA1-168667	(1, 2), (1, 3), (1, 5), (1, 6), (4, 2), (4, 3), (4, 6)	0	1	1
324	2.39e-05	24483	41763.7	38239.6	26477.8	36323.3	45189.8	TA2-196517	Info	TA2-196517	(1, 2), (1, 3), (1, 5), (1, 6), (4, 2), (4, 3), (4, 6)	0	1	1
325	2.39e-05	24960.7	37623	37278.2	25425.3	36119.7	45672.9	TA2-030969	Info	TA2-030969	(1, 2), (1, 3), (1, 5), (1, 6), (4, 2), (4, 3), (4, 5), (4, 6)	0	1	1
326	2.44e-05	2541.83	3839.37	3984.48	2904.24	3745.5	4470.76	TA2-147001	Info	TA2-147001	(1, 2), (1, 3), (1, 5), (1, 6), (4, 3), (4, 6)	0	0	0
327	2.44e-05	17742.7	30981.4	30841.7	21270.4	27069.2	34827.6	TA1-100559	Info	TA1-100559	(1, 2), (1, 3), (1, 5), (1, 6), (4, 2), (4, 3), (4, 6)	0	1	1
328	2.46e-05	3351.29	6289.77	5547.29	3740.59	4152.09	6385.56	TA2-061904	Info	TA2-061904	(1, 2), (1, 3), (1, 6), (4, 2), (5, 2), (4, 3), (4, 6), (5, 6)	0	1	1
329	2.5e-05	4046.92	9992.8	9342.88	6659.37	7575.26	11120.6	TA1-188465	Info	TA1-188465	(1, 2), (1, 3), (1, 5), (1, 6), (4, 6)	0	1	1
330	2.53e-05	24364	33208.7	36586.9	23259.5	32648.2	41353.8	TA1-088685	Info	TA1-088685	(1, 2), (1, 3), (1, 6), (4, 2), (4, 3), (4, 5), (4, 6)	0	1	1
331	2.55e-05	181.71	115.35	120.63	157.72	126.61	108.29	TA2-178495	Info	TA2-178495	(2, 1), (3, 1), (5, 1), (6, 1), (2, 4), (6, 4)	0	1	1
332	2.57e-05	25216.5	36339.5	34509.5	23458.1	31253.8	40584.8	TA1-038787	Info	TA1-038787	(1, 2), (1, 3), (1, 6), (4, 2), (4, 3), (4, 6)	0	1	1
333	2.57e-05	6778.97	12166.6	12722.1	8650.3	11648.9	15994.2	TA2-206287	Info	TA2-206287	(1, 2), (1, 3), (1, 5), (1, 6), (4, 6)	0	1	1
334	2.57e-05	26146.4	40748.2	39532.9	26338.4	35503	46837.6	TA1-104099	Info	TA1-104099	(1, 2), (1, 3), (1, 6), (4, 2), (4, 3), (4, 6)	0	1	1
335	2.58e-05	18464.8	26782	25746.4	18277.5	24910.2	31357.2	TA2-189000	Info	TA2-189000	(1, 2), (1, 3), (1, 5), (1, 6), (4, 2), (4, 3), (4, 5), (4, 6)	0	0	0
336	2.59e-05	17658.3	28175.8	27030.6	19141.9	25146.6	34486.3	TA1-230022	Info	TA1-230022	(1, 2), (1, 3), (1, 5), (1, 6), (4, 2), (4, 3), (4, 6)	1	1	2	TA1-230022
337	2.61e-05	1913.25	3132.13	3343.43	1835.34	2670.66	3537.35	TA2-110467	Info	TA2-110467	(1, 2), (1, 3), (1, 6), (4, 2), (4, 3), (4, 6)	0	1	1
338	2.62e-05	1812	2121.47	2289.65	1567.73	2000.86	2730.89	TA2-037955	Info	TA2-037955	(1, 6), (4, 2), (4, 3), (4, 6), (5, 6)	0	0	0
339	2.65e-05	124.76	60.21	54.29	95.15	82.96	44.31	TA2-165006	Info	TA2-165006	(2, 1), (3, 1), (6, 1), (3, 4), (6, 4), (6, 5)	0	1	1
340	2.66e-05	19785.8	28331.9	31421.7	21481	28524.7	36328.4	TA1-096147	Info	TA1-096147	(1, 2), (1, 3), (1, 5), (1, 6), (4, 3), (4, 6)	0	1	1
341	2.67e-05	22803.3	35989.4	37053.6	25133.2	33695.8	43307	TA2-034855	Info	TA2-034855	(1, 2), (1, 3), (1, 5), (1, 6), (4, 2), (4, 3), (4, 6)	0	1	1
342	2.68e-05	2723.11	3762.56	3651.19	2998.07	3473.3	4769.38	TA2-057888	Info	TA2-057888	(1, 2), (1, 3), (1, 6), (3, 6), (4, 6), (5, 6)	1	1	2	TA2-057888
343	2.72e-05	8584.03	11705.7	11765.8	8625.65	11384.4	14104	TA2-052663	Info	TA2-052663	(1, 2), (1, 3), (1, 5), (1, 6), (4, 2), (4, 3), (4, 5), (4, 6)	0	1	1
344	2.74e-05	24182.6	33431.5	35800.9	23436.1	32769.3	43151.8	TA1-052387	Info	TA1-052387	(1, 2), (1, 3), (1, 6), (4, 2), (4, 3), (4, 5), (4, 6)	0	1	1
345	2.78e-05	139.46	85	90.35	112.29	104.63	72.71	TA1-095832	Info	TA1-095832	(2, 1), (3, 1), (6, 1), (6, 4), (6, 5)	0	1	1
346	2.79e-05	23660.3	37733.1	36714.6	23867.5	32755.2	40427.1	TA2-191243	Info	TA2-191243	(1, 2), (1, 3), (1, 5), (1, 6), (4, 2), (4, 3), (4, 6)	0	0	0
347	2.8e-05	13564.8	19671.9	22082.9	15810.5	18927.1	26115.4	TA1-026380	Info	TA1-026380	(1, 2), (1, 3), (1, 5), (1, 6), (4, 3), (4, 6), (5, 6)	1	1	2	TA1-026380
348	2.8e-05	569.68	638.75	1123.57	885.41	752.48	888.08	TA2-168658	Info	TA2-168658	(1, 3), (1, 4), (1, 6), (2, 3), (5, 3)	0	0	0
349	2.81e-05	415.7	327.24	280.68	430	346.81	298.98	TA1-018944	Info	TA1-018944	(2, 1), (3, 1), (6, 1), (2, 4), (3, 4), (6, 4)	0	0	0
350	2.81e-05	281.85	150.23	142.96	216.09	122.63	125.12	TA1-053314	Info	TA1-053314	(2, 1), (3, 1), (5, 1), (6, 1), (5, 4), (6, 4)	0	1	1
351	2.81e-05	401.55	234.64	192.44	292.28	236.07	116.09	TA1-009859	Info	TA1-009859	(3, 1), (6, 1), (6, 2), (6, 4), (6, 5)	0	1	1
352	2.82e-05	23554.3	35913	34650.4	23214.9	32361.5	40655.2	TA2-164004	Info	TA2-164004	(1, 2), (1, 3), (1, 5), (1, 6), (4, 2), (4, 3), (4, 5), (4, 6)	0	0	0
353	2.83e-05	9211.55	14435.5	14979.6	10318.7	14055.9	16490.1	TA1-163447	Info	TA1-163447	(1, 2), (1, 3), (1, 5), (1, 6), (4, 2), (4, 3), (4, 6)	0	1	1
354	2.83e-05	17625.1	29880.1	29357.7	20210.8	25727.9	33250.6	TA2-029647	Info	TA2-029647	(1, 2), (1, 3), (1, 5), (1, 6), (4, 2), (4, 3), (4, 6)	0	1	1
355	2.85e-05	25401.3	36178.2	37435.8	24127.9	34512.5	43563.8	TA2-022167	Info	TA2-022167	(1, 2), (1, 3), (1, 6), (4, 2), (4, 3), (4, 5), (4, 6)	0	1	1
356	2.86e-05	18216	30359.2	30971.7	20920.6	27035.3	35079.7	TA2-014652	Info	TA2-014652	(1, 2), (1, 3), (1, 5), (1, 6), (4, 2), (4, 3), (4, 6)	0	1	1
357	2.87e-05	24241.8	38850.8	36718.9	24244.3	34381.9	42747.8	TA1-032192	Info	TA1-032192	(1, 2), (1, 3), (1, 5), (1, 6), (4, 2), (4, 3), (4, 5), (4, 6)	0	1	1
358	2.89e-05	507.61	329.56	259.65	366.48	347.43	160.52	TA1-143595	Info	TA1-143595	(3, 1), (6, 1), (6, 2), (6, 4), (6, 5)	0	1	1
359	2.9e-05	1092.87	1371.35	1158.66	891.31	1101.9	1373.43	TA1-018399	Info	TA1-018399	(1, 2), (1, 6), (4, 2), (4, 3), (4, 6)	0	0	0
360	2.92e-05	3430.64	4774.67	6235.02	4246.51	5328.36	6747.6	TA1-076658	Info	TA1-076658	(1, 3), (1, 5), (1, 6), (2, 6), (4, 3), (4, 6)	0	1	1
361	2.94e-05	509.71	324.79	317.88	397.7	347.03	264.37	TA1-050481	Info	TA1-050481	(2, 1), (3, 1), (5, 1), (6, 1), (6, 4)	0	1	1
362	2.98e-05	8534.59	12065.6	13168.6	9784.55	11947.7	14887.4	TA2-010658	Info	TA2-010658	(1, 2), (1, 3), (1, 5), (1, 6), (4, 3), (4, 6)	0	1	1
363	2.99e-05	14635.1	20895.8	21617.5	15331.3	19320.1	23279.2	TA1-157412	Info	TA1-157412	(1, 2), (1, 3), (1, 5), (1, 6), (4, 2), (4, 3), (4, 6)	0	1	1
364	2.99e-05	6160.48	8747.42	9806.92	6837.86	8390.71	10862.1	TA1-081197	Info	TA1-081197	(1, 2), (1, 3), (1, 5), (1, 6), (4, 3), (4, 6)	1	1	2	TA1-081197
365	3.02e-05	25546.2	38720.9	39271.4	25495.4	34768.5	47191	TA1-144227	Info	TA1-144227	(1, 2), (1, 3), (1, 6), (4, 2), (4, 3), (4, 6)	0	1	1
366	3.02e-05	15747	24747.5	24810.1	17081.9	21079.2	26422.6	TA1-026379	Info	TA1-026379	(1, 2), (1, 3), (1, 6), (4, 2), (4, 3), (4, 6)	1	1	2	TA1-026379
367	3.03e-05	14452.8	24710.8	24190	17006.6	21857.1	31265.7	TA1-030538	Info	TA1-030538	(1, 2), (1, 3), (1, 5), (1, 6), (4, 6)	0	1	1
368	3.04e-05	25386.2	38349.2	38792.9	25320.7	34548.5	46664.4	TA1-004951	Info	TA1-004951	(1, 2), (1, 3), (1, 6), (4, 2), (4, 3), (4, 6)	0	1	1
369	3.06e-05	503.9	375.4	364.75	494.79	380.26	301.15	TA2-031806	Info	TA2-031806	(2, 1), (3, 1), (5, 1), (6, 1), (2, 4), (3, 4), (6, 4)	0	1	1
370	3.07e-05	20778.7	26034.3	25649.2	19542.6	24769.7	33484.2	TA2-172531	Info	TA2-172531	(1, 6), (4, 2), (4, 3), (3, 6), (4, 6), (5, 6)	0	1	1
371	3.09e-05	834.22	572.87	590.22	710.81	599.34	525.92	TA1-028018	Info	TA1-028018	(2, 1), (3, 1), (5, 1), (6, 1), (6, 4)	0	1	1
372	3.1e-05	21960.5	34936.8	34138.8	22895	31409.7	40739.6	TA2-166059	Info	TA2-166059	(1, 2), (1, 3), (1, 5), (1, 6), (4, 2), (4, 3), (4, 6)	0	1	1
373	3.1e-05	205.85	149.14	136.69	197.19	164.31	94.34	TA2-179136	Info	TA2-179136	(3, 1), (6, 1), (6, 2), (6, 4), (6, 5)	0	0	0
374	3.1e-05	18671.2	27624.7	32829.6	20879.4	28314.5	35276.9	TA1-036168	Info	TA1-036168	(1, 2), (1, 3), (1, 5), (1, 6), (4, 3), (4, 6)	0	1	1
375	3.14e-05	293.91	161.68	144.92	223.96	170.83	107.38	TA2-197772	Info	TA2-197772	(2, 1), (3, 1), (5, 1), (6, 1), (6, 4)	0	1	1
376	3.14e-05	1727.97	2746.87	2603.61	2004.53	2471.25	2697.02	TA1-215849	Info	TA1-215849	(1, 2), (1, 3), (1, 5), (1, 6), (4, 2), (4, 3), (4, 6)	0	1	1
377	3.15e-05	2137.74	3032.95	3095.73	2037.23	2774.66	3738.96	TA2-056740	Info	TA2-056740	(1, 2), (1, 3), (1, 6), (4, 2), (4, 3), (4, 6)	0	0	0
378	3.16e-05	359.63	597.02	641.64	406.65	586.99	729.23	TA1-145733	Info	TA1-145733	(1, 2), (1, 3), (1, 5), (1, 6), (4, 2), (4, 3), (4, 6)	0	0	0
379	3.16e-05	23068.4	34818.8	35277.6	23251.2	31618.9	41819	TA2-054632	Info	TA2-054632	(1, 2), (1, 3), (1, 6), (4, 2), (4, 3), (4, 6)	0	1	1
380	3.18e-05	19851.5	29785.5	28261.9	21579.8	27234.9	34831.1	TA2-173425	Info	TA2-173425	(1, 2), (1, 3), (1, 5), (1, 6), (4, 2), (4, 6)	1	1	2	TA2-173425
381	3.18e-05	25354.1	35529.4	38986.5	25259.5	35589.4	44804.4	TA2-113331	Info	TA2-113331	(1, 2), (1, 3), (1, 5), (1, 6), (4, 2), (4, 3), (4, 5), (4, 6)	0	0	0
382	3.19e-05	900.67	1350.52	1531.28	1087.91	1326.48	1500.71	TA1-097849	Info	TA1-097849	(1, 2), (1, 3), (1, 5), (1, 6), (4, 3), (4, 6)	1	1	2	TA1-097849
383	3.21e-05	6026.59	9198.42	10804.4	6039.64	9873.77	11998.4	TA1-208473	Info	TA1-208473	(1, 2), (1, 3), (1, 5), (1, 6), (4, 2), (4, 3), (4, 5), (4, 6)	0	0	0
384	3.22e-05	1153.32	1690.13	1612.17	1175.94	1661.19	2030.24	TA1-042465	Info	TA1-042465	(1, 2), (1, 3), (1, 5), (1, 6), (4, 2), (4, 3), (4, 5), (4, 6)	0	1	1
385	3.23e-05	327.9	475.65	485.92	360.09	403.57	519.41	TA1-158828	Info	TA1-158828	(1, 2), (1, 3), (1, 6), (4, 2), (4, 3), (4, 6), (5, 6)	0	0	0
386	3.24e-05	23888.3	35921.8	33004.9	23431.4	30163.2	43351.6	TA1-024652	Info	TA1-024652	(1, 2), (1, 6), (4, 2), (4, 3), (4, 6), (5, 6)	0	1	1
387	3.24e-05	14978.9	26407.8	23076.7	16089	22356.5	30451.5	TA1-141010	Info	TA1-141010	(1, 2), (1, 3), (1, 5), (1, 6), (4, 2), (4, 6)	0	1	1
388	3.25e-05	271.42	147.29	158.58	194.94	152.18	119.45	TA2-000182	Info	TA2-000182	(2, 1), (3, 1), (5, 1), (6, 1), (6, 4)	0	1	1
389	3.25e-05	8430.98	15643.6	14935.2	9454.74	11813.3	18104.7	TA2-143847	Info	TA2-143847	(1, 2), (1, 3), (1, 6), (4, 2), (4, 3), (4, 6), (5, 6)	0	1	1
390	3.26e-05	19050.4	27097.9	31368.5	21321.6	27360.4	36600.1	TA1-109738	Info	TA1-109738	(1, 2), (1, 3), (1, 5), (1, 6), (4, 3), (4, 6)	0	0	0
391	3.3e-05	163.7	85.09	94.41	113.62	101.22	55.01	TA2-031252	Info	TA2-031252	(2, 1), (3, 1), (6, 1), (6, 3), (6, 4), (6, 5)	1	0	1	TA2-031252	TA2-031252
392	3.31e-05	10956	16062.2	17440.2	11889.6	15014.5	19708.3	TA1-049874	Info	TA1-049874	(1, 2), (1, 3), (1, 5), (1, 6), (4, 3), (4, 6)	1	1	2	TA1-049874
393	3.31e-05	1666.89	2160.53	2047.63	1784.26	1990.07	2416.71	TA1-212437	Info	TA1-212437	(1, 2), (1, 3), (1, 6), (4, 2), (4, 6), (5, 6)	1	1	2	TA1-212437
394	3.32e-05	5718.8	10173.6	11887.3	7464.48	9787.56	14273.1	TA1-068880	Info	TA1-068880	(1, 2), (1, 3), (1, 5), (1, 6), (4, 3), (4, 6)	0	1	1
395	3.32e-05	9314.57	14628.2	14695.4	10391.2	13279.7	15799.6	TA1-201764	Info	TA1-201764	(1, 2), (1, 3), (1, 5), (1, 6), (4, 2), (4, 3), (4, 6)	1	1	2	TA1-201764
396	3.32e-05	3428.41	6538.67	6111.54	4016.61	5932.9	6418.72	TA2-164073	Info	TA2-164073	(1, 2), (1, 3), (1, 5), (1, 6), (4, 2), (4, 3), (4, 5), (4, 6)	1	1	2	TA2-164073
397	3.39e-05	625.08	812.01	902.11	701.13	682.77	874.78	TA1-001513	Info	TA1-001513	(1, 2), (1, 3), (1, 6), (4, 3), (5, 3), (4, 6), (5, 6)	0	1	1
398	3.4e-05	23083.9	36052.2	35142.5	23971.4	31566.9	42348	TA1-032519	Info	TA1-032519	(1, 2), (1, 3), (1, 6), (4, 2), (4, 3), (4, 6)	0	1	1
399	3.4e-05	194.29	106.56	94.12	155.42	114.03	56.02	TA1-162856	Info	TA1-162856	(2, 1), (3, 1), (6, 1), (6, 2), (6, 4), (6, 5)	0	1	1
400	3.41e-05	2195.63	3300.29	3466.17	2568.88	3132.61	3742.79	TA1-115806	Info	TA1-115806	(1, 2), (1, 3), (1, 5), (1, 6), (4, 3), (4, 6)	1	1	2	TA1-115806
401	3.44e-05	19409.7	29108.4	30892.6	18697.2	26774.8	32757.8	TA1-039702	Info	TA1-039702	(1, 2), (1, 3), (1, 6), (4, 2), (4, 3), (4, 5), (4, 6)	0	0	0
402	3.47e-05	26152.9	40019.7	39437.2	26380.7	35869.2	44723.2	TA1-087023	Info	TA1-087023	(1, 2), (1, 3), (1, 5), (1, 6), (4, 2), (4, 3), (4, 6)	0	1	1
403	3.48e-05	26939.6	40018.2	40600.5	26134.7	37063.5	46891.3	TA1-077516	Info	TA1-077516	(1, 2), (1, 3), (1, 6), (4, 2), (4, 3), (4, 5), (4, 6)	0	0	0
404	3.49e-05	798.1	1052	1032.05	746.55	947.57	1277.97	TA1-009771	Info	TA1-009771	(1, 2), (1, 6), (4, 2), (4, 3), (4, 6), (5, 6)	0	1	1
405	3.53e-05	8533.89	10961.4	11987.5	9782.01	11758.7	13237.2	TA1-037451	Info	TA1-037451	(1, 2), (1, 3), (1, 5), (1, 6), (4, 6)	0	1	1
406	3.55e-05	25241.8	38197.6	38649.7	25247.6	34471	46358.4	TA1-181743	Info	TA1-181743	(1, 2), (1, 3), (1, 6), (4, 2), (4, 3), (4, 6)	0	1	1
407	3.57e-05	20373.5	28680	29551.7	21045.7	26105.5	33866.6	TA2-092536	Info	TA2-092536	(1, 2), (1, 3), (1, 6), (4, 2), (4, 3), (4, 6)	0	1	1
408	3.59e-05	575.11	1144.13	1132.18	648.72	1031.83	1438.94	DCP_22_4	Info	DCP_22_4	(1, 2), (1, 3), (1, 5), (1, 6), (4, 2), (4, 3), (4, 6)	0	0	0
409	3.59e-05	207.43	126.35	145.85	169.61	179.34	105.48	TA1-027363	Info	TA1-027363	(2, 1), (3, 1), (6, 1), (2, 5), (6, 4), (6, 5)	0	1	1
410	3.6e-05	20145.3	29804.5	29177	20302.9	27597.8	36195.9	TA1-005523	Info	TA1-005523	(1, 2), (1, 3), (1, 6), (4, 2), (4, 3), (4, 6)	1	1	2	TA1-005523
411	3.64e-05	752.24	1390.03	1294.38	993.5	1202.34	1742.29	TA1-197693	Info	TA1-197693	(1, 2), (1, 3), (1, 5), (1, 6), (4, 6)	0	1	1
412	3.64e-05	22456	32483	33803.7	22152.1	31155.9	38811.9	TA1-091416	Info	TA1-091416	(1, 2), (1, 3), (1, 5), (1, 6), (4, 2), (4, 3), (4, 5), (4, 6)	0	1	1
413	3.66e-05	19559.7	32476.5	30079.5	20321.6	27139.1	35835.9	TA2-134677	Info	TA2-134677	(1, 2), (1, 3), (1, 6), (4, 2), (4, 3), (4, 6)	1	1	2	TA2-134677
414	3.67e-05	819.97	733.33	621.47	815.75	635.2	570.37	TA1-141336	Info	TA1-141336	(3, 1), (5, 1), (6, 1), (6, 2), (3, 4), (5, 4), (6, 4)	0	1	1
415	3.71e-05	198.02	268.76	287.53	219.55	289.43	357.14	TA1-072202	Info	TA1-072202	(1, 2), (1, 3), (1, 5), (1, 6), (4, 6)	0	1	1
416	3.76e-05	158.24	99.97	86.73	137.66	115.69	68.8	TA1-018054	Info	TA1-018054	(2, 1), (3, 1), (6, 1), (3, 4), (6, 4), (6, 5)	0	1	1
417	3.79e-05	428.25	324.49	304.28	360.14	309.32	239.03	TA1-110028	Info	TA1-110028	(2, 1), (3, 1), (5, 1), (6, 1), (6, 2), (6, 4)	0	1	1
418	3.79e-05	1145.55	744.41	718.94	922.57	814.37	665.37	TA2-202790	Info	TA2-202790	(2, 1), (3, 1), (5, 1), (6, 1), (6, 4)	0	1	1
419	3.8e-05	152.86	115.14	91.33	144.67	123.74	98.85	TA1-196607	Info	TA1-196607	(2, 1), (3, 1), (6, 1), (3, 4), (3, 5), (6, 4)	0	0	0
420	3.84e-05	17832.4	28650.9	26545.7	18231.4	24240.7	32715.9	TA2-003318	Info	TA2-003318	(1, 2), (1, 3), (1, 6), (4, 2), (4, 3), (4, 6)	0	1	1
421	3.85e-05	3616.33	5692.53	6731.46	4722.85	5910.34	7106.05	TA1-127008	Info	TA1-127008	(1, 2), (1, 3), (1, 5), (1, 6), (4, 3), (4, 6)	1	1	2	TA1-127008
422	3.86e-05	155.47	108.41	90.8	129.62	118.47	77.22	TA1-015104	Info	TA1-015104	(2, 1), (3, 1), (6, 1), (3, 4), (6, 4), (6, 5)	0	0	0
423	3.86e-05	162.25	92.97	96.33	141.15	108.81	87.69	TA2-037878	Info	TA2-037878	(2, 1), (3, 1), (5, 1), (6, 1), (2, 4), (3, 4), (6, 4)	0	0	0
424	3.89e-05	15584	34259.6	31405.6	24897.3	30478.6	40035.5	TA2-202612	Info	TA2-202612	(1, 2), (1, 3), (1, 4), (1, 5), (1, 6), (4, 6)	0	1	1
425	3.89e-05	5597.61	8706.15	8707.69	6691.1	8559.22	10565.1	TA2-113128	Info	TA2-113128	(1, 2), (1, 3), (1, 5), (1, 6), (4, 6)	1	1	2	TA2-113128
426	3.89e-05	215.72	120.79	108.63	174.83	135.54	71.73	TA1-024027	Info	TA1-024027	(2, 1), (3, 1), (6, 1), (6, 4), (6, 5)	0	1	1
427	3.93e-05	8259.59	14184.1	13332.2	10045	12866.5	17560.3	TA2-022890	Info	TA2-022890	(1, 2), (1, 3), (1, 5), (1, 6), (4, 6)	0	1	1
428	3.94e-05	464.74	349.21	302.23	433.87	327.79	286.08	TA2-116277	Info	TA2-116277	(2, 1), (3, 1), (5, 1), (6, 1), (3, 4), (5, 4), (6, 4)	0	1	1
429	3.94e-05	24319.6	34590.1	34761.4	23501	30274.1	38628.5	TA1-103273	Info	TA1-103273	(1, 2), (1, 3), (1, 6), (4, 2), (4, 3), (4, 6)	0	1	1
430	3.96e-05	19170.3	29662.2	27693.9	20004.2	26181.1	34703.8	TA1-036443	Info	TA1-036443	(1, 2), (1, 3), (1, 6), (4, 2), (4, 3), (4, 6)	0	1	1
431	3.98e-05	202.89	98.03	107.28	131.02	118.8	77.69	TA1-093000	Info	TA1-093000	(2, 1), (3, 1), (5, 1), (6, 1), (6, 4)	0	1	1
432	3.98e-05	25459.2	38412.9	38919.5	25377.2	34656.1	46630.7	TA1-153868	Info	TA1-153868	(1, 2), (1, 3), (1, 6), (4, 2), (4, 3), (4, 6)	0	1	1
433	3.99e-05	393.66	255.4	231.25	318.06	269.5	165.12	TA2-207043	Info	TA2-207043	(2, 1), (3, 1), (6, 1), (6, 2), (6, 4), (6, 5)	0	1	1
434	3.99e-05	3120.03	4254.35	4491.96	3284.57	3791.27	5183.34	TA2-019229	Info	TA2-019229	(1, 2), (1, 3), (1, 6), (4, 3), (4, 6), (5, 6)	1	0	1	TA2-019229	TA2-019229
435	4.02e-05	25339.9	38203.2	38745.5	25314.4	34835.9	46653.5	TA2-174541	Info	TA2-174541	(1, 2), (1, 3), (1, 6), (4, 2), (4, 3), (4, 6)	0	1	1
436	4.04e-05	200	118.54	111.73	147.32	128.22	77.14	TA2-202075	Info	TA2-202075	(2, 1), (3, 1), (5, 1), (6, 1), (6, 4), (6, 5)	0	1	1
437	4.05e-05	184.23	101.97	104.94	149.27	80.46	85.82	TA1-175625	Info	TA1-175625	(2, 1), (3, 1), (5, 1), (6, 1), (5, 4), (6, 4)	0	1	1
438	4.06e-05	463.38	944.04	941.88	593.47	640.28	824.31	TA2-037395	Info	TA2-037395	(1, 2), (1, 3), (1, 6), (4, 2), (4, 3)	0	1	1
439	4.07e-05	421.52	293.99	294.06	446.63	360.79	220.7	TA1-050738	Info	TA1-050738	(6, 1), (2, 4), (3, 4), (6, 4), (6, 5)	0	1	1
440	4.08e-05	23471.7	33487	34924	22684.4	30926.7	40166	TA1-098555	Info	TA1-098555	(1, 2), (1, 3), (1, 6), (4, 2), (4, 3), (4, 6)	0	0	0
441	4.11e-05	1291.56	2812.2	3064.89	2422.11	2255.79	2820.81	TA2-023468	Info	TA2-023468	(1, 2), (1, 3), (1, 4), (1, 5), (1, 6)	0	1	1
442	4.11e-05	18222.9	27590.2	25753.7	19096.1	25603.8	32926.3	TA1-083718	Info	TA1-083718	(1, 2), (1, 3), (1, 5), (1, 6), (4, 2), (4, 6)	0	1	1
443	4.12e-05	21094.8	33532.1	32005.9	21287.6	30410.5	41284.1	TA1-115834	Info	TA1-115834	(1, 2), (1, 3), (1, 6), (4, 2), (4, 3), (4, 6)	0	1	1
444	4.14e-05	264.71	113.9	103.88	168.81	123.63	47.46	TA1-170398	Info	TA1-170398	(2, 1), (3, 1), (6, 1), (6, 2), (6, 4), (6, 5)	0	1	1
445	4.14e-05	12471.6	21558.5	21460.3	13829.7	17967.5	23484.9	TA2-077289	Info	TA2-077289	(1, 2), (1, 3), (1, 5), (1, 6), (4, 2), (4, 3), (4, 6)	0	1	1
446	4.17e-05	161.96	108.48	108.16	134.85	96.01	91.37	TA1-199518	Info	TA1-199518	(2, 1), (3, 1), (5, 1), (6, 1), (5, 4), (6, 4)	0	1	1
447	4.18e-05	4709.92	7462.33	7512.18	4591.84	6347.21	8605.8	TA1-141133	Info	TA1-141133	(1, 2), (1, 3), (1, 6), (4, 2), (4, 3), (4, 6)	0	0	0
448	4.2e-05	21573.4	35207.8	34712.2	23513.2	29698	38789.5	TA2-185667	Info	TA2-185667	(1, 2), (1, 3), (1, 6), (4, 2), (4, 3), (4, 6)	0	1	1
449	4.23e-05	465.62	664.12	762.8	553.5	686.47	877.29	TA1-053356	Info	TA1-053356	(1, 2), (1, 3), (1, 5), (1, 6), (4, 3), (4, 6)	0	1	1
450	4.25e-05	17502.3	23068.9	23212.4	16656.1	20127.1	27271.2	TA2-052006	Info	TA2-052006	(1, 2), (1, 3), (1, 6), (4, 2), (4, 3), (4, 6), (5, 6)	0	1	1
451	4.25e-05	6267.47	10769.4	11075.7	6680.03	10086	14517.5	TA1-201012	Info	TA1-201012	(1, 2), (1, 3), (1, 5), (1, 6), (4, 2), (4, 3), (4, 6)	0	1	1
452	4.25e-05	2039.91	3190.72	3382.94	2332.76	3003.79	4670.26	TA2-144868	Info	TA2-144868	(1, 2), (1, 3), (1, 6), (4, 6), (5, 6)	0	1	1
453	4.27e-05	18443.3	29669.3	28160.5	20264.9	26000.6	33415.7	TA2-007544	Info	TA2-007544	(1, 2), (1, 3), (1, 5), (1, 6), (4, 2), (4, 3), (4, 6)	0	1	1
454	4.28e-05	14304.6	25770	22852.9	16217.4	21906.8	29357.9	TA1-198236	Info	TA1-198236	(1, 2), (1, 3), (1, 5), (1, 6), (4, 2), (4, 6)	0	1	1
455	4.29e-05	23772.7	37285.3	36544	24800.6	32875.9	43679.4	TA1-043266	Info	TA1-043266	(1, 2), (1, 3), (1, 6), (4, 2), (4, 3), (4, 6)	0	1	1
456	4.32e-05	23989.7	38211.7	37344.3	25438	33682.5	44634.9	TA2-009673	Info	TA2-009673	(1, 2), (1, 3), (1, 6), (4, 2), (4, 3), (4, 6)	0	1	1
457	4.33e-05	26204.3	41205.3	40310.6	25852	37469.7	47858.9	TA2-174326	Info	TA2-174326	(1, 2), (1, 3), (1, 5), (1, 6), (4, 2), (4, 3), (4, 5), (4, 6)	0	1	1
458	4.39e-05	17343.5	22037.8	22509.8	17813.4	21119.1	24819.1	TA2-038447	Info	TA2-038447	(1, 2), (1, 3), (1, 5), (1, 6), (4, 2), (4, 3), (4, 6)	0	1	1
459	4.41e-05	21882	34255.9	33693.6	23033.8	30974.6	40200.1	TA2-123174	Info	TA2-123174	(1, 2), (1, 3), (1, 5), (1, 6), (4, 2), (4, 3), (4, 6)	0	1	1
460	4.42e-05	578.01	409.6	434.53	557.92	373.89	318.08	TA2-204330	Info	TA2-204330	(2, 1), (5, 1), (6, 1), (5, 4), (6, 4)	0	1	1
461	4.5e-05	2685.58	4308.33	4262.69	3426.64	3969.26	5372.22	TA1-227868	Info	TA1-227868	(1, 2), (1, 3), (1, 5), (1, 6), (4, 6)	0	0	0
462	4.5e-05	20408	29240.8	32890	21291.2	29309.9	37659.7	TA2-071812	Info	TA2-071812	(1, 2), (1, 3), (1, 5), (1, 6), (4, 3), (4, 6)	0	0	0
463	4.54e-05	17116.1	28472.3	27265.1	19261.7	25150.5	30400.3	TA1-183521	Info	TA1-183521	(1, 2), (1, 3), (1, 5), (1, 6), (4, 2), (4, 3), (4, 6)	0	1	1
464	4.55e-05	94.43	50.32	71.67	69.05	67.47	48.79	TA2-210781	Info	TA2-210781	(2, 1), (6, 1), (2, 3), (6, 3), (6, 4)	0	0	0
465	4.56e-05	8115.91	12672.8	15536.1	9901.41	13262.6	16521.7	TA1-180124	Info	TA1-180124	(1, 2), (1, 3), (1, 5), (1, 6), (4, 3), (4, 6)	0	1	1
466	4.58e-05	19414.2	29757.4	30056.3	20298.2	26476.1	34779.2	TA1-137476	Info	TA1-137476	(1, 2), (1, 3), (1, 6), (4, 2), (4, 3), (4, 6)	0	1	1
467	4.61e-05	2507.71	3715.83	4272.31	3078.44	3786.95	4122.38	TA1-042881	Info	TA1-042881	(1, 2), (1, 3), (1, 5), (1, 6), (4, 3), (4, 6)	1	1	2	TA1-042881
468	4.61e-05	121.96	108.56	107.85	138.1	111.31	95.38	TA1-011593	Info	TA1-011593	(6, 1), (2, 4), (3, 4), (5, 4), (6, 4)	1	1	2	TA1-011593
469	4.63e-05	161.29	71.45	70.56	113.1	92.67	44.56	TA1-172784	Info	TA1-172784	(2, 1), (3, 1), (6, 1), (6, 4), (6, 5)	0	1	1
470	4.67e-05	3974.25	5946.13	5392.28	4221.94	4989.03	6911.58	TA1-100156	Info	TA1-100156	(1, 2), (1, 3), (1, 6), (4, 2), (4, 6), (5, 6)	0	1	1
471	4.68e-05	20188	36051.9	34534.9	25248.8	30319	36940.9	TA2-046863	Info	TA2-046863	(1, 2), (1, 3), (1, 5), (1, 6), (4, 2), (4, 6)	0	1	1
472	4.7e-05	3587.31	6282.39	7549.49	3993.37	7190.79	7362.46	TA1-002326	Info	TA1-002326	(1, 2), (1, 3), (1, 5), (1, 6), (4, 3), (4, 5), (4, 6)	0	0	0
473	4.71e-05	10098.8	15398.7	16403.1	11258.5	15619.1	20669.8	TA1-167854	Info	TA1-167854	(1, 2), (1, 3), (1, 5), (1, 6), (4, 3), (4, 6)	0	0	0
474	4.75e-05	3965.56	6177.15	6871.43	4506.65	5573.38	7030.99	TA1-208821	Info	TA1-208821	(1, 2), (1, 3), (1, 5), (1, 6), (4, 3), (4, 6)	0	1	1
475	4.75e-05	25422.1	34605.1	39185.5	25235.4	35469.3	44173.1	TA1-203690	Info	TA1-203690	(1, 3), (1, 5), (1, 6), (4, 3), (4, 5), (4, 6)	0	1	1
476	4.75e-05	773.32	628.12	546.77	745.39	675.98	418.61	TA1-059598	Info	TA1-059598	(3, 1), (6, 1), (6, 2), (6, 4), (6, 5)	0	0	0
477	4.79e-05	229.58	162.92	157.32	203.63	157.52	142.39	TA1-166636	Info	TA1-166636	(2, 1), (3, 1), (5, 1), (6, 1), (3, 4), (5, 4), (6, 4)	0	1	1
478	4.81e-05	947.98	2069.75	2162.15	1471.54	1815.4	2746.71	TA1-128409	Info	TA1-128409	(1, 2), (1, 3), (1, 5), (1, 6), (4, 6)	0	1	1
479	4.83e-05	18489.9	27346.3	27038.8	19258.4	24694.1	32098.3	TA1-238259	Info	TA1-238259	(1, 2), (1, 3), (1, 6), (4, 2), (4, 3), (4, 6)	0	1	1
480	4.84e-05	8482.76	11634.4	11816.8	8381.78	11824.1	12006.9	TA1-121675	Info	TA1-121675	(1, 2), (1, 3), (1, 5), (1, 6), (4, 2), (4, 3), (4, 5), (4, 6)	0	1	1
481	4.86e-05	24300.1	36331.9	36940.1	24445.3	33365.5	44163.1	TA2-048166	Info	TA2-048166	(1, 2), (1, 3), (1, 6), (4, 2), (4, 3), (4, 6)	0	1	1
482	4.89e-05	229.56	125.88	116.04	180.72	94.41	101.87	TA1-134967	Info	TA1-134967	(2, 1), (3, 1), (5, 1), (6, 1), (5, 4), (6, 4)	0	1	1
483	4.93e-05	24101.6	36054.3	36843.2	24335	32923.3	43944.5	TA2-001073	Info	TA2-001073	(1, 2), (1, 3), (1, 6), (4, 2), (4, 3), (4, 6)	0	1	1
484	4.97e-05	21803.4	33194.6	31145.4	22431.3	28881.6	36152.1	TA1-070746	Info	TA1-070746	(1, 2), (1, 3), (1, 6), (4, 2), (4, 3), (4, 6)	0	1	1
485	5.06e-05	23642.5	32958.7	35079.9	24070.5	32341.3	42580.3	TA2-161428	Info	TA2-161428	(1, 2), (1, 3), (1, 6), (4, 3), (4, 6)	0	1	1
486	5.07e-05	1176.09	1673.6	1737.83	1300.84	1465.9	2095.82	TA1-131378	Info	TA1-131378	(1, 2), (1, 3), (1, 6), (4, 6), (5, 6)	0	0	0
487	5.07e-05	1413.04	1011.68	933.19	1188.5	734.88	870.86	TA2-180958	Info	TA2-180958	(2, 1), (3, 1), (5, 1), (6, 1), (5, 4)	0	1	1
488	5.08e-05	470.3	265.32	221	335.66	312.24	134.84	TA1-232732	Info	TA1-232732	(3, 1), (6, 1), (6, 2), (6, 4), (6, 5)	0	1	1
489	5.11e-05	114.85	142.27	176.86	118.65	145.38	156.34	TA1-181700	Info	TA1-181700	(1, 3), (1, 5), (1, 6), (4, 3), (4, 6)	0	1	1
490	5.13e-05	248.54	393.04	418.08	293.64	387.12	464.98	TA1-097928	Info	TA1-097928	(1, 2), (1, 3), (1, 5), (1, 6), (4, 3), (4, 6)	0	1	1
491	5.16e-05	19176.8	33848.2	31817.1	21487.1	27577.1	35169.6	TA2-005501	Info	TA2-005501	(1, 2), (1, 3), (1, 5), (1, 6), (4, 2), (4, 3), (4, 6)	0	1	1
492	5.17e-05	3156.86	4239.23	4510.62	3672.63	4335.55	5149.41	TA1-151998	Info	TA1-151998	(1, 2), (1, 3), (1, 5), (1, 6), (4, 6)	0	1	1
493	5.17e-05	4129.44	6404.5	6100.56	4849.93	5030.16	7720.94	TA2-060586	Info	TA2-060586	(1, 2), (1, 3), (1, 6), (4, 6), (5, 6)	0	1	1
494	5.19e-05	239.99	126.08	108.14	198.27	128.53	85.81	TA2-199519	Info	TA2-199519	(2, 1), (3, 1), (5, 1), (6, 1), (3, 4), (6, 4)	0	1	1
495	5.22e-05	4334.32	8319.69	7601.66	5247.94	6820.2	9806.75	TA1-183409	Info	TA1-183409	(1, 2), (1, 3), (1, 5), (1, 6), (4, 2), (4, 6)	0	1	1
496	5.22e-05	263.19	172.86	146.92	207.96	145.21	108.04	TA1-011051	Info	TA1-011051	(3, 1), (5, 1), (6, 1), (6, 2), (6, 4)	0	1	1
497	5.24e-05	14873.1	25398.8	26687.4	17392.7	24704.4	30545.8	TA1-175911	Info	TA1-175911	(1, 2), (1, 3), (1, 5), (1, 6), (4, 3), (4, 6)	0	1	1
498	5.3e-05	1414.21	2115.87	2513.65	1600.42	1889.77	2364.06	TA1-066831	Info	TA1-066831	(1, 2), (1, 3), (1, 6), (4, 3), (4, 6)	0	1	1
499	5.33e-05	19030.9	26713.7	31755.2	20650.3	27876.1	35760.2	TA2-003298	Info	TA2-003298	(1, 3), (1, 5), (1, 6), (4, 3), (4, 6)	0	1	1
500	5.34e-05	632.01	1067.62	969.68	806.54	930.72	1274.23	TA2-178642	Info	TA2-178642	(1, 2), (1, 3), (1, 5), (1, 6), (4, 6)	0	1	1
501	5.39e-05	18492	29687.8	28421.4	19923.7	25451.9	34424.5	TA1-122545	Info	TA1-122545	(1, 2), (1, 3), (1, 6), (4, 2), (4, 3), (4, 6)	0	1	1
502	5.4e-05	3373.95	4825.35	6013.82	4053.43	5150.85	5897.97	TA1-035873	Info	TA1-035873	(1, 2), (1, 3), (1, 5), (1, 6), (4, 3), (4, 6)	0	1	1
503	5.42e-05	18082	29601.4	32878.7	20983.2	30777.8	36968.1	TA1-162268	Info	TA1-162268	(1, 2), (1, 3), (1, 5), (1, 6), (4, 3), (4, 6)	0	0	0
504	5.48e-05	26705.5	41371	38842.3	26160.9	37216.4	46441.2	TA2-180021	Info	TA2-180021	(1, 2), (1, 3), (1, 6), (4, 2), (4, 3), (4, 5), (4, 6)	0	1	1
505	5.52e-05	211.85	113.26	107.04	149.01	103.19	105.65	TA2-128153	Info	TA2-128153	(2, 1), (3, 1), (5, 1), (6, 1)	0	1	1
506	5.55e-05	951.08	1296.01	1543.32	1091.63	1492.66	2019.16	TA2-130699	Info	TA2-130699	(1, 3), (1, 5), (1, 6), (2, 6), (4, 6)	0	1	1
507	5.55e-05	148.82	64.29	70.69	90.49	78.99	40.32	TA2-158825	Info	TA2-158825	(2, 1), (3, 1), (5, 1), (6, 1), (6, 4), (6, 5)	0	1	1
508	5.55e-05	319.9	500.57	577.3	467.67	522.38	586.67	TA2-149986	Info	TA2-149986	(1, 2), (1, 3), (1, 4), (1, 5), (1, 6)	0	1	1
509	5.55e-05	24551.7	36457.8	36376.9	24516.6	33014	43955.2	TA1-101224	Info	TA1-101224	(1, 2), (1, 3), (1, 6), (4, 2), (4, 3), (4, 6)	0	1	1
510	5.56e-05	22808.9	34453.7	34748.9	23308.4	31346.2	41420.3	TA1-185203	Info	TA1-185203	(1, 2), (1, 3), (1, 6), (4, 2), (4, 3), (4, 6)	0	1	1
511	5.62e-05	24857.6	37161.6	35841.4	24772.5	34762.3	41972.5	TA2-190777	Info	TA2-190777	(1, 2), (1, 3), (1, 5), (1, 6), (4, 2), (4, 3), (4, 5), (4, 6)	0	1	1
512	5.65e-05	20853.6	28112.4	30704.8	19776.7	28107.7	35026.5	TA1-229781	Info	TA1-229781	(1, 3), (1, 6), (4, 2), (4, 3), (4, 5), (4, 6)	0	0	0
513	5.67e-05	7319.45	12230.7	12736.9	8477.6	11114.2	14723.1	TA1-180932	Info	TA1-180932	(1, 2), (1, 3), (1, 5), (1, 6), (4, 3), (4, 6)	1	1	2	TA1-180932
514	5.7e-05	767.16	477.67	399.89	562.69	475.94	359.93	TA1-083257	Info	TA1-083257	(2, 1), (3, 1), (5, 1), (6, 1), (6, 4)	0	1	1
515	5.7e-05	407.2	291.5	260.64	373.89	356.96	198.94	TA1-136519	Info	TA1-136519	(3, 1), (6, 1), (6, 2), (6, 4), (6, 5)	0	1	1
516	5.71e-05	1012.11	1256.88	1337.69	905	1145.75	1454.78	TA2-149044	Info	TA2-149044	(1, 3), (1, 6), (4, 2), (4, 3), (4, 6)	0	0	0
517	5.71e-05	10808	15961.3	17031.1	11650.6	14355.1	18249.2	TA1-037922	Info	TA1-037922	(1, 2), (1, 3), (1, 6), (4, 2), (4, 3), (4, 6)	0	1	1
518	5.73e-05	26502.3	41421.7	40389.5	26091	37512	47930.7	TA2-021385	Info	TA2-021385	(1, 2), (1, 3), (1, 6), (4, 2), (4, 3), (4, 5), (4, 6)	0	1	1
519	5.75e-05	25057.8	40392.5	36954.9	26339.6	35614.4	45267.7	TA1-066458	Info	TA1-066458	(1, 2), (1, 3), (1, 5), (1, 6), (4, 2), (4, 3), (4, 6)	0	1	1
520	5.76e-05	21027.3	34621.9	33026.6	22173	29477.4	37300.8	TA2-027419	Info	TA2-027419	(1, 2), (1, 3), (1, 6), (4, 2), (4, 3), (4, 6)	0	1	1
521	5.78e-05	134.81	98.76	91.36	137.71	96.6	84.39	TA2-030212	Info	TA2-030212	(2, 1), (3, 1), (5, 1), (6, 1), (2, 4), (3, 4), (5, 4), (6, 4)	0	0	0
522	5.83e-05	18471.4	27951.5	28864.5	19122.5	25896.8	32771.4	TA1-059129	Info	TA1-059129	(1, 2), (1, 3), (1, 5), (1, 6), (4, 2), (4, 3), (4, 6)	0	1	1
523	5.83e-05	24945.9	39237.6	38301	26053.4	34282.9	45444.5	TA1-142014	Info	TA1-142014	(1, 2), (1, 3), (1, 6), (4, 2), (4, 3), (4, 6)	0	1	1
524	5.83e-05	1239.2	1521.68	1818.28	1384.82	1609.03	1988.46	TA2-064062	Info	TA2-064062	(1, 3), (1, 5), (1, 6), (2, 6), (4, 3), (4, 6)	0	1	1
525	5.85e-05	169.83	86.95	83.82	131.21	105.54	68.27	TA1-230102	Info	TA1-230102	(2, 1), (3, 1), (5, 1), (6, 1), (6, 4)	0	0	0
526	5.85e-05	2535.03	2637.47	3652.94	2356.37	3543.02	4144.16	TA2-096326	Info	TA2-096326	(1, 3), (1, 5), (1, 6), (2, 6), (4, 3), (4, 5), (4, 6)	0	1	1
527	5.87e-05	1075.41	920.35	824.21	1007.38	883.05	854.05	TA2-160938	Info	TA2-160938	(2, 1), (3, 1), (5, 1), (6, 1), (3, 4), (6, 4)	0	1	1
528	5.89e-05	6807.36	10982.3	11110.7	7419.29	10760.3	13660	TA2-131256	Info	TA2-131256	(1, 2), (1, 3), (1, 5), (1, 6), (4, 2), (4, 3), (4, 6)	0	1	1
529	5.9e-05	6575.52	9365.58	10802.6	7729.43	9076.15	10709.2	TA1-205128	Info	TA1-205128	(1, 2), (1, 3), (1, 5), (1, 6), (4, 3), (4, 6)	0	0	0
530	5.91e-05	23212.9	33872.2	36147.6	22755.2	33161.4	38634	TA2-130967	Info	TA2-130967	(1, 2), (1, 3), (1, 5), (1, 6), (4, 2), (4, 3), (4, 5), (4, 6)	0	0	0
531	5.91e-05	1804.73	2620.59	2929.35	2169.45	2494.63	3684.64	TA2-134779	Info	TA2-134779	(1, 2), (1, 3), (1, 6), (4, 6), (5, 6)	0	0	0
532	5.91e-05	19625.2	34427.6	31394.8	21171.7	27384.7	35385.6	TA1-203080	Info	TA1-203080	(1, 2), (1, 3), (1, 6), (4, 2), (4, 3), (4, 6)	0	1	1
533	5.95e-05	22120.6	32605.5	32835	21981.7	30349.3	38677.8	TA1-028369	Info	TA1-028369	(1, 2), (1, 3), (1, 6), (4, 2), (4, 3), (4, 6)	0	1	1
534	5.97e-05	18656.5	28510.8	25634.4	19162.4	23941	32912.7	TA1-002367	Info	TA1-002367	(1, 2), (1, 3), (1, 6), (4, 2), (4, 6), (5, 6)	0	1	1
535	5.98e-05	14603.2	24611.4	23426.5	16638.2	22202.3	27267.8	TA1-022591	Info	TA1-022591	(1, 2), (1, 3), (1, 5), (1, 6), (4, 2), (4, 6)	0	1	1
536	6.01e-05	2674.81	6958.01	4481.77	4183.57	4820.1	10538.5	TA2-163117	Info	TA2-163117	(1, 2), (1, 6), (3, 6), (4, 6), (5, 6)	0	0	0
537	6.02e-05	1491.14	1090.08	1020.6	1262.77	1096.52	934.39	TA2-099801	Info	TA2-099801	(2, 1), (3, 1), (5, 1), (6, 1), (6, 4)	0	1	1
538	6.02e-05	213.42	147.03	132.69	169.94	138.84	131.74	TA1-002005	Info	TA1-002005	(2, 1), (3, 1), (5, 1), (6, 1)	0	1	1
539	6.14e-05	9874.59	13155.8	14936.8	10683.3	12674.4	16696.2	TA2-061366	Info	TA2-061366	(1, 2), (1, 3), (1, 6), (4, 3), (4, 6)	0	1	1
540	6.17e-05	3316.03	5718.71	5336.84	3767.33	5127.33	7013.06	TA2-066321	Info	TA2-066321	(1, 2), (1, 3), (1, 5), (1, 6), (4, 2), (4, 6)	0	1	1
541	6.17e-05	15781.5	23953.5	23688.8	17868.2	21903.1	26993.5	TA1-187939	Info	TA1-187939	(1, 2), (1, 3), (1, 5), (1, 6), (4, 2), (4, 6)	0	1	1
542	6.17e-05	26160.5	39199.9	39838.9	25754.4	35002.7	47623.5	TA1-037856	Info	TA1-037856	(1, 2), (1, 3), (1, 6), (4, 2), (4, 3), (4, 6)	0	1	1
543	6.19e-05	3030.05	4596.83	4618.33	3183.75	4588.46	6772.05	TA2-067932	Info	TA2-067932	(1, 3), (1, 6), (4, 6)	0	1	1
544	6.22e-05	3314.03	4745.53	5133.24	4243.47	4080.66	6205.19	TA2-156809	Info	TA2-156809	(1, 2), (1, 3), (1, 6), (4, 6), (5, 6)	0	1	1
545	6.24e-05	24885.8	36642	36988.7	24716.6	33308.6	44120.9	TA2-125652	Info	TA2-125652	(1, 2), (1, 3), (1, 6), (4, 2), (4, 3), (4, 6)	0	1	1
546	6.25e-05	4383.47	7585.79	7369.58	4817.41	6670.99	9632.39	TA1-084744	Info	TA1-084744	(1, 2), (1, 3), (1, 6), (4, 2), (4, 3), (4, 6)	0	1	1
547	6.26e-05	18442	28673.2	28395	17868.2	25251.7	32681.2	TA2-011698	Info	TA2-011698	(1, 2), (1, 3), (1, 6), (4, 2), (4, 3), (4, 6)	0	1	1
548	6.28e-05	23686.6	35218.9	34177.6	23557.5	31741.2	42234.1	TA2-130038	Info	TA2-130038	(1, 2), (1, 3), (1, 6), (4, 2), (4, 3), (4, 6)	0	1	1
549	6.31e-05	18936.4	28437.7	29385.1	19926	25880.9	34034.7	TA2-080572	Info	TA2-080572	(1, 2), (1, 3), (1, 6), (4, 2), (4, 3), (4, 6)	0	0	0
550	6.39e-05	25095.2	34521.7	35327.8	24904.4	32240.6	41087	TA2-200764	Info	TA2-200764	(1, 2), (1, 3), (1, 6), (4, 2), (4, 3), (4, 6)	0	1	1
551	6.47e-05	176.31	127.7	132.51	168.39	138	111.86	TA1-121952	Info	TA1-121952	(2, 1), (3, 1), (6, 1), (2, 4), (6, 4)	0	1	1
552	6.51e-05	18451.6	24785.3	25485.1	19472.5	24000.3	29721.7	TA2-185252	Info	TA2-185252	(1, 2), (1, 3), (1, 5), (1, 6), (4, 3), (4, 6)	0	1	1
553	6.52e-05	242.16	171.83	192.6	213.39	168.01	163.7	TA2-103803	Info	TA2-103803	(2, 1), (3, 1), (5, 1), (6, 1), (5, 4), (6, 4)	0	1	1
554	6.58e-05	22305.5	33691.4	34007.8	22956	30890.8	40561	TA2-125056	Info	TA2-125056	(1, 2), (1, 3), (1, 6), (4, 2), (4, 3), (4, 6)	0	1	1
555	6.62e-05	271.65	378.94	414.99	357.06	384.97	487.21	TA1-187391	Info	TA1-187391	(1, 2), (1, 3), (1, 5), (1, 6), (4, 6)	0	1	1
556	6.62e-05	186.33	416.28	432.68	220.65	337.56	466.4	TA1-238995	Info	TA1-238995	(1, 2), (1, 3), (1, 5), (1, 6), (4, 2), (4, 3), (4, 6)	0	1	1
557	6.65e-05	3047.43	5239.95	5742.99	3465.28	5032.66	6633.44	TA1-220102	Info	TA1-220102	(1, 2), (1, 3), (1, 5), (1, 6), (4, 3), (4, 6)	0	1	1
558	6.65e-05	524.6	897.17	735.91	497.43	701.76	773.65	TA2-161314	Info	TA2-161314	(1, 2), (1, 3), (1, 6), (4, 2), (4, 3), (4, 5), (4, 6)	0	1	1
559	6.72e-05	22721.8	34211.7	33823.5	23689.2	31015.1	43242.4	TA1-106758	Info	TA1-106758	(1, 2), (1, 3), (1, 6), (4, 2), (4, 3), (4, 6)	0	1	1
560	6.73e-05	22923.4	35037.4	34991.5	23796.2	31615.9	41649.7	TA1-065792	Info	TA1-065792	(1, 2), (1, 3), (1, 6), (4, 2), (4, 3), (4, 6)	0	1	1
561	6.82e-05	25326.1	36925.3	38468.4	25199.9	34445.3	44796	TA2-031935	Info	TA2-031935	(1, 2), (1, 3), (1, 6), (4, 2), (4, 3), (4, 6)	0	1	1
562	6.83e-05	122.83	67.74	77.4	102.88	75.53	60.58	TA1-170406	Info	TA1-170406	(2, 1), (3, 1), (5, 1), (6, 1), (2, 4), (6, 4)	0	0	0
563	6.84e-05	18139.1	27365.5	30975	23117	27940.4	38738.7	TA1-095993	Info	TA1-095993	(1, 2), (1, 3), (1, 5), (1, 6), (4, 6)	0	1	1
564	6.85e-05	218.4	159.67	174.32	200.23	161.18	151.03	TA1-054767	Info	TA1-054767	(2, 1), (3, 1), (5, 1), (6, 1), (2, 4), (5, 4), (6, 4)	0	1	1
565	6.89e-05	20662	29348.2	30064.5	21663.8	29754.1	37903.5	TA2-088709	Info	TA2-088709	(1, 2), (1, 3), (1, 5), (1, 6), (4, 3), (4, 6)	0	1	1
566	6.94e-05	6304.85	9939.53	10775.4	5988.99	9105.17	11563	TA1-171368	Info	TA1-171368	(1, 2), (1, 3), (1, 6), (4, 2), (4, 3), (4, 5), (4, 6)	0	1	1
567	6.98e-05	18182.7	34071.1	31424.6	25323.5	30308.2	39537.2	TA1-190988	Info	TA1-190988	(1, 2), (1, 3), (1, 5), (1, 6), (4, 6)	0	1	1
568	7.01e-05	17543.2	27484.9	26504.7	18534.5	24421.3	31574.1	TA2-001961	Info	TA2-001961	(1, 2), (1, 3), (1, 6), (4, 2), (4, 3), (4, 6)	1	1	2	TA2-001961
569	7.02e-05	21393.9	34171.7	33146.4	22787.9	29936.8	39139.4	TA1-131575	Info	TA1-131575	(1, 2), (1, 3), (1, 6), (4, 2), (4, 3), (4, 6)	0	1	1
570	7.03e-05	21058.2	28616.6	29863	21827	28397.8	35064.5	TA1-182031	Info	TA1-182031	(1, 2), (1, 3), (1, 5), (1, 6), (4, 3), (4, 6)	0	1	1
571	7.06e-05	12238.8	15631.1	15504.2	11542.6	14536.1	17579	TA1-104970	Info	TA1-104970	(1, 2), (1, 3), (1, 6), (4, 2), (4, 3), (4, 5), (4, 6)	0	1	1
572	7.06e-05	19947.6	28796.5	29727.2	21520.8	27405	32930.5	TA1-178663	Info	TA1-178663	(1, 2), (1, 3), (1, 5), (1, 6), (4, 2), (4, 3), (4, 6)	0	1	1
573	7.12e-05	1295.74	2220.62	2117.5	1476.57	1936.85	2641.71	TA2-207650	Info	TA2-207650	(1, 2), (1, 3), (1, 5), (1, 6), (4, 2), (4, 6)	0	0	0
574	7.12e-05	25165.1	38654.8	37586.3	24437.3	35335.8	44195.6	TA1-023689	Info	TA1-023689	(1, 2), (1, 3), (1, 6), (4, 2), (4, 3), (4, 5), (4, 6)	0	1	1
575	7.15e-05	17144	26416.2	26051.3	15874.3	23310.4	28428	TA1-035289	Info	TA1-035289	(1, 2), (1, 3), (1, 6), (4, 2), (4, 3), (4, 5), (4, 6)	0	1	1
576	7.19e-05	17806.2	25059.7	26208.8	18001.6	22976.9	28854.4	TA2-129465	Info	TA2-129465	(1, 2), (1, 3), (1, 6), (4, 2), (4, 3), (4, 6)	0	1	1
577	7.2e-05	21561.5	32693	32556.2	22171.7	29586.5	38830.9	TA1-037495	Info	TA1-037495	(1, 2), (1, 3), (1, 6), (4, 2), (4, 3), (4, 6)	0	1	1
578	7.23e-05	26306.8	40002	40163.3	26133.2	36668.7	47015.7	TA2-107643	Info	TA2-107643	(1, 2), (1, 3), (1, 6), (4, 2), (4, 3), (4, 6)	0	1	1
579	7.26e-05	428.07	226.4	192.12	267.69	236.93	122.53	TA2-056821	Info	TA2-056821	(2, 1), (3, 1), (5, 1), (6, 1), (6, 2), (6, 4), (6, 5)	0	1	1
580	7.34e-05	314.9	127.69	102.18	182.43	117.07	63.69	TA2-211483	Info	TA2-211483	(2, 1), (3, 1), (5, 1), (6, 1), (6, 4)	0	1	1
581	7.36e-05	192.79	82.6	80.6	131.67	107.97	47.64	TA2-033660	Info	TA2-033660	(2, 1), (3, 1), (6, 1), (6, 4), (6, 5)	0	1	1
582	7.39e-05	462.58	344.75	310.65	449.09	416.72	241.86	TA1-148521	Info	TA1-148521	(3, 1), (6, 1), (3, 4), (6, 4), (6, 5)	0	0	0
583	7.4e-05	22968.8	33912.9	36363.5	24094.3	32393.2	41045.2	TA2-012906	Info	TA2-012906	(1, 2), (1, 3), (1, 5), (1, 6), (4, 2), (4, 3), (4, 6)	0	1	1
584	7.44e-05	2278.75	3368.25	3524.91	2335.72	2990.88	3836.25	TA1-013811	Info	TA1-013811	(1, 2), (1, 3), (1, 6), (4, 2), (4, 3), (4, 6)	0	1	1
585	7.49e-05	21879.6	30537.8	35412.2	23977	31600.7	38014.4	TA1-005698	Info	TA1-005698	(1, 2), (1, 3), (1, 5), (1, 6), (4, 3), (4, 6)	0	0	0
586	7.5e-05	10444.4	15459	16330.7	11429.6	13540	17658	TA1-068996	Info	TA1-068996	(1, 2), (1, 3), (1, 6), (4, 2), (4, 3), (4, 6)	0	1	1
587	7.51e-05	362.1	278.4	261.64	327.84	279.4	256.89	TA2-052766	Info	TA2-052766	(2, 1), (3, 1), (5, 1), (6, 1), (3, 4), (6, 4)	0	1	1
588	7.52e-05	757.59	1034.7	1256.45	1063.44	1191.12	1252.38	TA1-036964	Info	TA1-036964	(1, 2), (1, 3), (1, 4), (1, 5), (1, 6)	0	0	0
589	7.52e-05	1077.82	1627.24	1764.61	1207.74	1549.82	1779.07	TA2-115037	Info	TA2-115037	(1, 2), (1, 3), (1, 5), (1, 6), (4, 3), (4, 6)	0	1	1
590	7.54e-05	810.5	611.74	568.98	676.25	593.66	477.09	TA2-089144	Info	TA2-089144	(2, 1), (3, 1), (5, 1), (6, 1), (6, 4)	0	1	1
591	7.59e-05	393.45	212.83	188.65	206.13	215.82	105.24	TA2-001261	Info	TA2-001261	(2, 1), (3, 1), (4, 1), (6, 1), (6, 2), (6, 4), (6, 5)	0	0	0
592	7.6e-05	498.61	513.48	357.37	467.07	478.13	556.74	TA2-116050	Info	TA2-116050	(3, 1), (3, 2), (3, 4), (3, 5), (3, 6)	0	0	0
593	7.61e-05	26611	38814.9	37990	26031.9	33792	44594.2	TA1-052407	Info	TA1-052407	(1, 2), (1, 3), (1, 6), (4, 2), (4, 3), (4, 6)	0	1	1
594	7.63e-05	20517.3	34585.1	28818.9	22759.9	29974.5	39362	TA2-131128	Info	TA2-131128	(1, 2), (1, 5), (1, 6), (4, 2), (4, 6)	0	1	1
595	7.65e-05	2262.7	3227.65	3471.54	2130.79	3006.4	3565.1	TA1-042283	Info	TA1-042283	(1, 2), (1, 3), (1, 6), (4, 2), (4, 3), (4, 5), (4, 6)	0	1	1
596	7.73e-05	2584.78	3462.91	3856.15	3030.96	3565.35	4258.38	TA1-015869	Info	TA1-015869	(1, 2), (1, 3), (1, 5), (1, 6), (4, 6)	0	1	1
597	7.8e-05	100.45	63.79	67.61	106.77	63.62	57.11	TA1-206314	Info	TA1-206314	(2, 1), (3, 1), (5, 1), (6, 1), (2, 4), (3, 4), (5, 4), (6, 4)	0	1	1
598	7.83e-05	251.4	200.94	138.53	246.56	197.92	153.93	TA1-200094	Info	TA1-200094	(3, 1), (6, 1), (3, 2), (3, 4), (3, 5), (6, 4)	0	1	1
599	7.87e-05	21165.9	32054.7	32334.2	22198.5	29393.4	38564.7	TA2-166644	Info	TA2-166644	(1, 2), (1, 3), (1, 6), (4, 2), (4, 3), (4, 6)	0	1	1
600	7.89e-05	282.74	116.82	106.37	179.73	135.16	57.33	TA2-008051	Info	TA2-008051	(2, 1), (3, 1), (6, 1), (6, 4), (6, 5)	0	1	1
601	7.9e-05	543.63	354.37	312.12	446.47	355.06	201.17	TA2-186459	Info	TA2-186459	(3, 1), (6, 1), (6, 2), (6, 4), (6, 5)	0	1	1
602	7.9e-05	501.96	333.69	356.6	442.84	284.89	313.18	TA1-176349	Info	TA1-176349	(2, 1), (3, 1), (5, 1), (6, 1), (5, 4), (6, 4)	0	1	1
603	7.92e-05	2303.93	4480.09	3812.27	2754.14	3934.52	4286.54	TA2-092252	Info	TA2-092252	(1, 2), (1, 3), (1, 5), (1, 6), (4, 2), (4, 6)	1	1	2	TA2-092252
604	7.93e-05	312.86	174.28	137.3	209.93	175.67	85.25	TA2-006079	Info	TA2-006079	(3, 1), (6, 1), (6, 2), (6, 4), (6, 5)	0	1	1
605	8.07e-05	1413.21	1777.72	1828.63	1243.54	1558.3	2270.12	TA1-150247	Info	TA1-150247	(1, 6), (4, 2), (4, 3), (4, 6), (5, 6)	0	0	0
606	8.09e-05	295.09	231.47	210.08	253.6	228.2	173.33	TA2-148956	Info	TA2-148956	(3, 1), (6, 1), (6, 2), (6, 4), (6, 5)	0	1	1
607	8.1e-05	19342.2	29995.8	29008.1	19878.7	26292.7	34479.5	TA2-178731	Info	TA2-178731	(1, 2), (1, 3), (1, 6), (4, 2), (4, 3), (4, 6)	0	1	1
608	8.13e-05	306.8	207.68	185.7	282.5	196.85	162.4	TA2-018479	Info	TA2-018479	(2, 1), (3, 1), (5, 1), (6, 1), (3, 4), (5, 4), (6, 4)	0	1	1
609	8.17e-05	2702.39	4518.98	4419.39	3408.71	4173.04	5290.78	TA1-158260	Info	TA1-158260	(1, 2), (1, 3), (1, 5), (1, 6), (4, 6)	1	1	2	TA1-158260
610	8.17e-05	26404	38424.1	38856.9	26535	34934.3	45789.3	TA2-079635	Info	TA2-079635	(1, 2), (1, 3), (1, 6), (4, 2), (4, 3), (4, 6)	0	0	0
611	8.19e-05	227.6	151.03	150.69	194.12	154.95	140.28	TA1-000564	Info	TA1-000564	(2, 1), (3, 1), (5, 1), (6, 1), (6, 4)	0	1	1
612	8.23e-05	230.15	167.62	156.52	218.88	163.3	137.45	TA1-220714	Info	TA1-220714	(2, 1), (3, 1), (5, 1), (6, 1), (3, 4), (5, 4), (6, 4)	0	1	1
613	8.23e-05	21405.7	31748.8	32013.8	22089.8	29417.8	38313.9	TA1-069332	Info	TA1-069332	(1, 2), (1, 3), (1, 6), (4, 2), (4, 3), (4, 6)	0	1	1
614	8.23e-05	171.46	131.27	100.36	166.05	129.72	86.39	TA1-019898	Info	TA1-019898	(3, 1), (6, 1), (6, 2), (3, 4), (6, 4), (6, 5)	0	1	1
615	8.24e-05	105.5	71.1	64.6	99.28	80.46	58.03	TA2-186367	Info	TA2-186367	(2, 1), (3, 1), (6, 1), (3, 4), (6, 4)	0	1	1
616	8.28e-05	286.7	571.14	441.86	398.77	392.06	624.62	TA1-034119	Info	TA1-034119	(1, 2), (1, 3), (1, 6), (4, 6), (5, 6)	0	1	1
617	8.28e-05	17313.6	25233.9	23365.5	19726.5	23028.2	28872.3	TA1-044549	Info	TA1-044549	(1, 2), (1, 3), (1, 5), (1, 6), (4, 6)	0	1	1
618	8.28e-05	24671.3	35839.8	38611.3	25834	33175.5	42898.4	TA2-002974	Info	TA2-002974	(1, 2), (1, 3), (1, 6), (4, 2), (4, 3), (4, 6)	0	0	0
619	8.31e-05	305.11	198.35	181.63	261.84	186.08	126.34	TA2-188924	Info	TA2-188924	(3, 1), (5, 1), (6, 1), (6, 2), (6, 4)	0	1	1
620	8.32e-05	17906.3	28638.7	26910.9	19275.4	23738.3	32341.8	TA1-091692	Info	TA1-091692	(1, 2), (1, 3), (1, 6), (4, 2), (4, 6)	0	1	1
621	8.32e-05	504	413.44	438.99	457.47	449.12	335.97	TA1-051536	Info	TA1-051536	(6, 1), (6, 2), (6, 3), (6, 4), (6, 5)	0	0	0
622	8.32e-05	447.46	394.68	244.3	222.12	150.78	431.11	TA2-154465	Info	TA2-154465	(4, 1), (5, 1), (5, 2), (4, 6), (5, 6)	0	0	0
623	8.33e-05	230.68	150.03	132.87	181.21	157.8	80.32	TA2-203278	Info	TA2-203278	(3, 1), (6, 1), (6, 2), (6, 4), (6, 5)	0	1	1
624	8.34e-05	250.58	124.28	111.25	117.61	134.03	58.36	TA1-211171	Info	TA1-211171	(2, 1), (3, 1), (4, 1), (6, 1), (6, 2), (6, 4), (6, 5)	0	1	1
625	8.34e-05	22332	33807.7	33298.7	22582.3	29858.4	39284.9	TA1-085551	Info	TA1-085551	(1, 2), (1, 3), (1, 6), (4, 2), (4, 3), (4, 6)	0	1	1
626	8.34e-05	13229.7	26898	26974.7	14599.4	21545.8	32373.4	TA1-154037	Info	TA1-154037	(1, 2), (1, 3), (1, 6), (4, 2), (4, 3), (4, 6)	1	1	2	TA1-154037
627	8.35e-05	15423.7	21324.2	25017.2	17208.8	21979.7	25239.3	TA1-018253	Info	TA1-018253	(1, 2), (1, 3), (1, 5), (1, 6), (4, 3), (4, 6)	1	1	2	TA1-018253
628	8.36e-05	26476.1	41231.2	39270	26449	35339.9	45209.9	TA1-053103	Info	TA1-053103	(1, 2), (1, 3), (1, 6), (4, 2), (4, 3), (4, 6)	0	1	1
629	8.39e-05	178.88	312.06	379.76	258.87	286.73	318.4	TA2-001820	Info	TA2-001820	(1, 2), (1, 3), (1, 5), (1, 6), (4, 3)	0	1	1
630	8.42e-05	396.12	521.96	564.2	537.53	569.01	593.39	TA2-209784	Info	TA2-209784	(1, 2), (1, 3), (1, 4), (1, 5), (1, 6)	0	1	1
631	8.43e-05	21240.2	29976.9	31093.4	21844	29140.7	36642.8	TA2-107749	Info	TA2-107749	(1, 2), (1, 3), (1, 5), (1, 6), (4, 2), (4, 3), (4, 6)	0	1	1
632	8.43e-05	24783.1	39048.5	36858.4	24482.6	33800.3	44258.1	TA1-126148	Info	TA1-126148	(1, 2), (1, 3), (1, 6), (4, 2), (4, 3), (4, 6)	0	1	1
633	8.51e-05	153.62	134.42	126.79	142.77	137.82	97.82	TA1-110344	Info	TA1-110344	(6, 1), (6, 2), (6, 3), (6, 4), (6, 5)	0	0	0
634	8.52e-05	4299.75	5907.5	6692.96	4831.17	5950.36	7066.67	TA1-180580	Info	TA1-180580	(1, 2), (1, 3), (1, 5), (1, 6), (4, 3), (4, 6)	0	1	1
635	8.54e-05	1410.2	2087.1	2083.36	1488.36	1885.13	2469.7	TA2-194144	Info	TA2-194144	(1, 2), (1, 3), (1, 6), (4, 2), (4, 3), (4, 6)	0	1	1
636	8.55e-05	432.38	724.67	750.16	580.79	621.99	761.42	TA1-150868	Info	TA1-150868	(1, 2), (1, 3), (1, 5), (1, 6)	0	1	1
637	8.56e-05	170.48	111.61	90.61	108.25	93.07	70.07	TA1-098754	Info	TA1-098754	(3, 1), (4, 1), (5, 1), (6, 1), (6, 2), (6, 4)	0	1	1
638	8.57e-05	7063.68	11606.3	10552.1	8511.24	9725.91	13966	TA1-156810	Info	TA1-156810	(1, 2), (1, 3), (1, 6), (4, 6), (5, 6)	1	1	2	TA1-156810
639	8.6e-05	385.62	317.22	370.95	226.54	310.77	392.31	TA2-164069	Info	TA2-164069	(4, 1), (4, 2), (4, 3), (4, 5), (4, 6)	0	0	0
640	8.6e-05	21128.4	33418.4	32867.8	22690.6	29438.1	38938.6	TA2-146914	Info	TA2-146914	(1, 2), (1, 3), (1, 6), (4, 2), (4, 3), (4, 6)	0	1	1
641	8.64e-05	129.38	88.17	88.44	112.38	92.07	80.06	TA1-152029	Info	TA1-152029	(2, 1), (3, 1), (5, 1), (6, 1), (6, 4)	0	1	1
642	8.65e-05	12568.2	21205.2	21387	13757.1	21213.6	22542.3	TA2-084900	Info	TA2-084900	(1, 2), (1, 3), (1, 5), (1, 6), (4, 2), (4, 3), (4, 5), (4, 6)	0	0	0
643	8.65e-05	20574.2	29971.4	31704.7	22040.6	29130.5	37614.8	TA2-009602	Info	TA2-009602	(1, 2), (1, 3), (1, 5), (1, 6), (4, 3), (4, 6)	0	1	1
644	8.67e-05	21251.6	31960.9	32484	22157	29318.9	38468.2	TA1-190217	Info	TA1-190217	(1, 2), (1, 3), (1, 6), (4, 2), (4, 3), (4, 6)	0	1	1
645	8.68e-05	22028.6	32151.7	30814.7	22699.7	29028.6	39115.4	TA1-164644	Info	TA1-164644	(1, 2), (1, 3), (1, 6), (4, 2), (4, 6)	0	1	1
646	8.89e-05	4721.01	9240.26	9648.44	6371.15	9071.21	10446.1	TA1-094690	Info	TA1-094690	(1, 2), (1, 3), (1, 5), (1, 6), (4, 6)	0	0	0
647	8.89e-05	17035.3	24097	24505.1	17075.8	25894.2	29745.6	TA1-046147	Info	TA1-046147	(1, 2), (1, 3), (1, 5), (1, 6), (4, 2), (4, 3), (4, 5), (4, 6)	0	1	1
648	8.9e-05	23827.5	36372.7	35502.8	23435.1	33312	41495.5	TA1-129351	Info	TA1-129351	(1, 2), (1, 3), (1, 6), (4, 2), (4, 3), (4, 5), (4, 6)	0	1	1
649	8.99e-05	158.39	213.17	225.66	151.07	212.18	284.78	TA1-183195	Info	TA1-183195	(1, 3), (1, 6), (4, 2), (4, 3), (4, 6)	0	1	1
650	9.01e-05	22153.9	34075.7	30946	22669.5	31330.1	42377.7	TA1-190951	Info	TA1-190951	(1, 2), (1, 6), (4, 2), (4, 6)	0	1	1
651	9.01e-05	22806.7	35740.8	34652.6	23436.6	31264.7	40518.2	(+)E1A_r60_n9	Info	(+)E1A_r60_n9	(1, 2), (1, 3), (1, 6), (4, 2), (4, 3), (4, 6)	0	0	0
652	9.05e-05	525.7	332.52	265.48	407.11	325.53	172.24	TA1-041489	Info	TA1-041489	(3, 1), (6, 1), (6, 2), (6, 4), (6, 5)	0	1	1
653	9.07e-05	1784.24	2915.85	2713.58	1877.29	2683.72	2927.79	TA1-175437	Info	TA1-175437	(1, 2), (1, 3), (1, 5), (1, 6), (4, 2), (4, 3), (4, 5), (4, 6)	0	0	0
654	9.07e-05	10610.6	18777.9	18158.4	9427.12	16222.4	21120.4	TA1-123759	Info	TA1-123759	(1, 2), (1, 3), (1, 6), (4, 2), (4, 3), (4, 5), (4, 6)	0	0	0
655	9.1e-05	239.69	439.3	431.27	267.34	386.55	549.17	DCP_20_0	Info	DCP_20_0	(1, 2), (1, 3), (1, 5), (1, 6), (4, 2), (4, 3), (4, 6)	0	0	0
656	9.12e-05	1947.78	4103.5	4354.12	2358.33	4225.89	5185.65	TA1-094109	Info	TA1-094109	(1, 2), (1, 3), (1, 5), (1, 6), (4, 3), (4, 5), (4, 6)	0	0	0
657	9.21e-05	53.84	118.23	116.11	150.88	93.32	127.02	TA2-135639	Info	TA2-135639	(1, 2), (1, 3), (1, 4), (1, 5), (1, 6)	0	1	1
658	9.22e-05	278.03	161.82	140.51	201.35	153.82	84.06	TA1-073867	Info	TA1-073867	(3, 1), (5, 1), (6, 1), (6, 2), (6, 4), (6, 5)	0	1	1
659	9.24e-05	277.75	675.9	757.21	365.67	392.82	944.32	TA1-004779	Info	TA1-004779	(1, 2), (1, 3), (1, 6), (4, 3), (4, 6), (5, 6)	0	1	1
660	9.34e-05	27328.1	40521.7	40426.1	26535.2	37251.8	47631.5	TA1-200152	Info	TA1-200152	(1, 2), (1, 3), (1, 6), (4, 2), (4, 3), (4, 6)	0	1	1
661	9.34e-05	22001.1	28527	28878.5	19958.9	26386.7	33624.3	TA2-096351	Info	TA2-096351	(1, 6), (4, 2), (4, 3), (4, 6)	0	1	1
662	9.35e-05	19451.7	27691.9	31374.2	20730.2	27770.6	35170.5	TA2-020046	Info	TA2-020046	(1, 2), (1, 3), (1, 5), (1, 6), (4, 3), (4, 6)	0	1	1
663	9.35e-05	27330.3	42211.4	41079.3	26355.9	37326.6	47956.7	TA1-055329	Info	TA1-055329	(1, 2), (1, 3), (1, 6), (4, 2), (4, 3), (4, 6)	0	1	1
664	9.37e-05	19671.5	27846	30343.4	20215.7	28354.1	35957.3	TA2-073030	Info	TA2-073030	(1, 2), (1, 3), (1, 5), (1, 6), (4, 3), (4, 6)	0	1	1
665	9.42e-05	20786.3	31638.5	31654.2	21778.4	29031.4	37727.1	TA1-145650	Info	TA1-145650	(1, 2), (1, 3), (1, 6), (4, 2), (4, 3), (4, 6)	0	1	1
666	9.43e-05	16416	23980	23644.5	17252.8	22349	28195.2	TA2-184128	Info	TA2-184128	(1, 2), (1, 3), (1, 5), (1, 6), (4, 2), (4, 3), (4, 6)	1	1	2	TA2-184128
667	9.44e-05	416.26	391.69	235.35	219.58	144.58	450.63	TA2-064389	Info	TA2-064389	(5, 1), (5, 2), (4, 6), (5, 6)	0	0	0
668	9.48e-05	9268.42	13726.4	15346.2	8569.28	12419.6	15421.1	TA1-129786	Info	TA1-129786	(1, 2), (1, 3), (1, 6), (4, 2), (4, 3), (4, 5), (4, 6)	0	1	1
669	9.52e-05	442.87	346.52	307.5	414.16	330.71	311.11	TA2-187933	Info	TA2-187933	(2, 1), (3, 1), (5, 1), (6, 1), (3, 4), (5, 4), (6, 4)	0	1	1
670	9.64e-05	408.23	358.04	300.47	372.36	313.35	296.52	TA1-109308	Info	TA1-109308	(3, 1), (5, 1), (6, 1), (3, 4), (6, 4)	0	0	0
671	9.67e-05	143.35	83.86	77.35	130.67	86.72	57.52	TA1-000275	Info	TA1-000275	(2, 1), (3, 1), (5, 1), (6, 1), (3, 4), (6, 4)	0	1	1
672	9.74e-05	19670	29927.9	29735.8	20478.2	26497.1	35343.1	TA1-178866	Info	TA1-178866	(1, 2), (1, 3), (1, 6), (4, 2), (4, 3), (4, 6)	0	1	1
673	9.76e-05	439.35	301.66	239.2	349.45	315.84	152	TA2-132787	Info	TA2-132787	(3, 1), (6, 1), (6, 2), (6, 4), (6, 5)	0	1	1
674	9.76e-05	3648.84	6104.12	5818	4555.3	5526.66	6518.55	TA2-177552	Info	TA2-177552	(1, 2), (1, 3), (1, 5), (1, 6), (4, 6)	1	1	2	TA2-177552
675	9.77e-05	532.1	707.95	719.32	614.27	726.01	886.02	TA1-103661	Info	TA1-103661	(1, 2), (1, 3), (1, 5), (1, 6), (4, 6)	0	0	0
676	9.82e-05	21078.4	33468.8	32907.9	22623	29461.5	38488.6	TA2-026853	Info	TA2-026853	(1, 2), (1, 3), (1, 6), (4, 2), (4, 3), (4, 6)	0	1	1
677	9.91e-05	22275.7	31933.2	30000.2	22734.3	31423.7	36657.9	TA1-144959	Info	TA1-144959	(1, 2), (1, 3), (1, 5), (1, 6), (4, 2), (4, 5), (4, 6)	0	0	0
678	9.92e-05	1491.16	1955.78	1903.8	1588	1914.67	2240.9	TA1-023566	Info	TA1-023566	(1, 2), (1, 3), (1, 5), (1, 6), (4, 6)	0	1	1
679	0.0001004	85.45	56.46	50.13	67.18	54.21	38.14	TA2-236939	Info	TA2-236939	(2, 1), (3, 1), (5, 1), (6, 1), (6, 4)	0	1	1
680	0.0001007	78.86	54.44	39.26	66.83	60.52	21.66	TA1-164816	Info	TA1-164816	(3, 1), (6, 1), (6, 2), (6, 4), (6, 5)	0	1	1
681	0.0001007	513.26	282.44	265.03	400.18	329.7	171.45	TA2-042262	Info	TA2-042262	(2, 1), (3, 1), (6, 1), (6, 4), (6, 5)	0	1	1
682	0.0001016	9383.06	13477.4	15535.3	10520.5	14786.9	17263.7	TA1-015334	Info	TA1-015334	(1, 2), (1, 3), (1, 5), (1, 6), (4, 3), (4, 6)	0	0	0
683	0.0001018	173.49	101.48	83.04	153.66	100.29	62.34	TA1-136988	Info	TA1-136988	(3, 1), (6, 1), (3, 4), (6, 4)	0	1	1
684	0.0001018	25052.9	38382.3	37699.1	24947	35902.9	45141	TA2-101731	Info	TA2-101731	(1, 2), (1, 3), (1, 5), (1, 6), (4, 2), (4, 3), (4, 5), (4, 6)	0	1	1
685	0.0001019	20585.1	28647.5	31563.2	20750.8	31601.4	33553	TA2-036966	Info	TA2-036966	(1, 2), (1, 3), (1, 5), (1, 6), (4, 2), (4, 3), (4, 5), (4, 6)	0	0	0
686	0.000102	934.14	626.26	663.79	805.77	730.55	627.56	TA1-158224	Info	TA1-158224	(2, 1), (3, 1), (5, 1), (6, 1), (2, 4), (6, 4)	0	1	1
687	0.0001032	738.07	601.29	595.09	678.49	564.59	600.51	TA1-231090	Info	TA1-231090	(2, 1), (3, 1), (5, 1), (6, 1), (5, 4)	1	1	2	TA1-231090
688	0.0001036	173.29	101.53	105.42	160.47	116.59	91.52	TA2-184053	Info	TA2-184053	(2, 1), (3, 1), (5, 1), (6, 1), (2, 4), (3, 4), (6, 4)	0	1	1
689	0.0001036	6273.86	8114.69	9066.95	6308.99	7925.93	10115.3	TA1-050304	Info	TA1-050304	(1, 3), (1, 6), (4, 3), (4, 6)	0	1	1
690	0.0001041	21478.4	33633.5	32830.6	22317.2	29417.2	38445.4	TA2-047283	Info	TA2-047283	(1, 2), (1, 3), (1, 6), (4, 2), (4, 3), (4, 6)	0	1	1
691	0.0001043	4307.67	7181.01	6215.05	4820.46	6167.66	7980.9	TA1-004836	Info	TA1-004836	(1, 2), (1, 3), (1, 5), (1, 6), (4, 2), (4, 6)	0	1	1
692	0.0001044	678.7	834.28	869.22	645.16	746.72	965.51	TA1-122454	Info	TA1-122454	(1, 3), (1, 6), (4, 2), (4, 3), (4, 6), (5, 6)	0	1	1
693	0.0001044	427.03	703	830.36	534.4	709.15	1009.86	TA1-044433	Info	TA1-044433	(1, 2), (1, 3), (1, 5), (1, 6), (4, 6)	0	1	1
694	0.0001046	27478.5	41098.7	40447.4	26398.3	36875	46415.3	TA2-111649	Info	TA2-111649	(1, 2), (1, 3), (1, 6), (4, 2), (4, 3), (4, 6)	0	1	1
695	0.0001053	113.6	144.34	174.29	119.07	140.81	160.56	TA1-062233	Info	TA1-062233	(1, 3), (1, 6), (4, 3), (4, 6)	0	1	1
696	0.0001055	18441	28309.8	27978.3	18682	25105	32541.2	TA1-003461	Info	TA1-003461	(1, 2), (1, 3), (1, 6), (4, 2), (4, 3), (4, 6)	0	1	1
697	0.0001055	21170.8	31567.3	30717.5	21851.6	29497.4	37706.9	TA1-139889	Info	TA1-139889	(1, 2), (1, 3), (1, 5), (1, 6), (4, 2), (4, 3), (4, 6)	0	1	1
698	0.0001063	12706.1	15685.6	18315.1	11971.5	16038.2	20560.8	TA2-122384	Info	TA2-122384	(1, 3), (1, 6), (4, 3), (4, 6)	0	1	1
699	0.0001066	13061.8	16740.2	17609.4	12276.1	15563.9	19103.3	TA2-210356	Info	TA2-210356	(1, 3), (1, 6), (4, 2), (4, 3), (4, 6)	1	1	2	TA2-210356
700	0.000107	20940.2	32915.9	32106.6	22009.2	28720	37613.7	TA2-129778	Info	TA2-129778	(1, 2), (1, 3), (1, 6), (4, 2), (4, 3), (4, 6)	0	1	1
701	0.0001072	156.23	93.53	82.54	142.2	96.99	70.38	TA1-179314	Info	TA1-179314	(2, 1), (3, 1), (5, 1), (6, 1), (3, 4), (6, 4)	0	1	1
702	0.0001073	232.22	175.92	201.72	217.92	208.18	158.84	TA2-025232	Info	TA2-025232	(2, 1), (6, 1), (2, 4), (6, 3), (6, 4), (6, 5)	0	1	1
703	0.0001073	651.7	295.26	256.79	470.81	260.72	309.11	TA2-051398	Info	TA2-051398	(2, 1), (3, 1), (5, 1), (6, 1), (3, 4), (5, 4)	1	1	2	TA2-051398
704	0.0001077	21136.4	32124.5	31885.1	22018.2	28596.9	37786.3	TA1-171578	Info	TA1-171578	(1, 2), (1, 3), (1, 6), (4, 2), (4, 3), (4, 6)	0	1	1
705	0.0001081	458.7	228.26	186.36	301.89	225.29	96.61	TA1-123922	Info	TA1-123922	(3, 1), (6, 1), (6, 2), (6, 4), (6, 5)	0	1	1
706	0.0001082	502.39	389.6	348.36	429.1	344.82	315.03	TA1-011167	Info	TA1-011167	(2, 1), (3, 1), (5, 1), (6, 1), (6, 4)	0	1	1
707	0.0001082	19220.8	24895	27708.2	20898.2	26071.5	31779.5	TA2-129712	Info	TA2-129712	(1, 3), (1, 5), (1, 6), (4, 3), (4, 6)	0	1	1
708	0.0001085	3095.32	4184.43	4578.93	3348.87	3795.21	5236.6	TA1-174132	Info	TA1-174132	(1, 2), (1, 3), (1, 6), (4, 3), (4, 6), (5, 6)	0	1	1
709	0.0001088	635.03	492.63	425.07	607.96	435.03	362.3	TA2-169865	Info	TA2-169865	(3, 1), (5, 1), (6, 1), (3, 4), (5, 4), (6, 4)	0	0	0
710	0.0001089	20764.9	31989	30741.7	23049.8	28846.4	34506.7	TA1-026681	Info	TA1-026681	(1, 2), (1, 3), (1, 5), (1, 6), (4, 2), (4, 6)	0	1	1
711	0.0001091	21210.7	33394.6	32617.7	22201.1	29088.2	38064.3	TA1-171597	Info	TA1-171597	(1, 2), (1, 3), (1, 6), (4, 2), (4, 3), (4, 6)	0	1	1
712	0.0001094	27256.3	41602.1	40378.9	26113.7	36771.6	46721.1	TA1-204669	Info	TA1-204669	(1, 2), (1, 3), (1, 6), (4, 2), (4, 3), (4, 6)	0	1	1
713	0.0001095	572.02	461.8	431.61	527.45	444.8	421.14	TA1-156393	Info	TA1-156393	(2, 1), (3, 1), (5, 1), (6, 1), (3, 4), (6, 4)	0	1	1
714	0.0001097	18620	25153	30441.5	20308.2	30110.8	34964.7	TA1-068633	Info	TA1-068633	(1, 3), (1, 5), (1, 6), (4, 3), (4, 5), (4, 6)	0	0	0
715	0.0001097	262.66	188.51	188.65	229.18	195.47	183.68	TA2-162844	Info	TA2-162844	(2, 1), (3, 1), (5, 1), (6, 1), (6, 4)	0	0	0
716	0.0001098	3256.77	5906.39	6110.01	2830.97	5543.37	5148.34	TA1-128510	Info	TA1-128510	(1, 2), (1, 3), (1, 5), (4, 2), (4, 3), (4, 5), (4, 6)	0	1	1
717	0.0001098	1678.96	2006.3	2446.28	1656.73	1965.21	2603.08	TA2-099203	Info	TA2-099203	(1, 3), (1, 6), (4, 3), (4, 6), (5, 6)	0	0	0
718	0.0001099	193.82	129.42	110.23	152.49	121.25	86.42	TA2-026386	Info	TA2-026386	(3, 1), (5, 1), (6, 1), (6, 4)	0	1	1
719	0.0001099	148.3	107.64	99.81	140.26	111.84	83.63	TA2-098510	Info	TA2-098510	(2, 1), (3, 1), (6, 1), (3, 4), (6, 4)	0	0	0
720	0.0001104	4637.82	5485.12	5830.77	4190.06	5691.01	6484.78	TA1-059141	Info	TA1-059141	(1, 6), (4, 2), (4, 3), (4, 5), (4, 6)	0	0	0
721	0.0001104	7586.89	10824.6	12482.9	7410.88	11680.2	17063	TA1-172280	Info	TA1-172280	(1, 3), (1, 6), (4, 3), (4, 6)	0	0	0
722	0.0001106	9651.18	13599.4	13223.7	9693.76	12771.7	13898.3	TA1-001702	Info	TA1-001702	(1, 2), (1, 3), (1, 5), (1, 6), (4, 2), (4, 3), (4, 5), (4, 6)	1	1	2	TA1-001702
723	0.0001106	797.96	1215.65	1169.94	1016.27	1129.94	1468.66	TA2-001689	Info	TA2-001689	(1, 2), (1, 3), (1, 5), (1, 6), (4, 6)	0	0	0
724	0.0001107	74.21	98.96	172.28	106.22	151.01	212.32	TA2-084446	Info	TA2-084446	(1, 3), (1, 5), (1, 6), (2, 6), (4, 6)	0	0	0
725	0.0001107	2570.96	4268.32	4514.33	3137.42	4081.24	4533.61	TA2-166401	Info	TA2-166401	(1, 2), (1, 3), (1, 5), (1, 6), (4, 3), (4, 6)	0	1	1
726	0.0001111	18694.8	26629	29930.7	20309.3	25295.1	33188.9	TA1-042151	Info	TA1-042151	(1, 2), (1, 3), (1, 6), (4, 3), (4, 6)	0	0	0
727	0.0001114	6506.86	11960.4	14364.8	7359.84	9795.61	12842.5	TA1-108348	Info	TA1-108348	(1, 2), (1, 3), (1, 6), (4, 2), (4, 3), (4, 6)	0	1	1
728	0.0001116	388.12	212.29	188.17	296.79	233.76	118.28	TA2-117075	Info	TA2-117075	(2, 1), (3, 1), (6, 1), (6, 4), (6, 5)	0	1	1
729	0.000112	359.05	231.47	210.42	280.93	229.56	186.61	TA2-024829	Info	TA2-024829	(2, 1), (3, 1), (5, 1), (6, 1), (6, 4)	0	1	1
730	0.0001122	1727.38	1364.39	1310.46	1576.01	1371.52	1214.51	TA1-190031	Info	TA1-190031	(2, 1), (3, 1), (5, 1), (6, 1), (6, 4)	0	1	1
731	0.0001127	21627.3	34520.3	33456.8	22899.1	30554.7	38631	TA2-021075	Info	TA2-021075	(1, 2), (1, 3), (1, 5), (1, 6), (4, 2), (4, 3), (4, 6)	0	1	1
732	0.0001135	22997.8	29677.2	29319.3	22227	28459	36253.8	TA2-105755	Info	TA2-105755	(1, 6), (4, 2), (4, 3), (4, 6)	0	0	0
733	0.0001135	2921.03	3885.63	4181.08	3283.95	3964.87	4784.43	TA1-033438	Info	TA1-033438	(1, 2), (1, 3), (1, 5), (1, 6), (4, 6)	0	0	0
734	0.0001136	267.78	120.24	115.13	182.83	135.03	53.35	TA1-096567	Info	TA1-096567	(2, 1), (3, 1), (6, 1), (6, 2), (6, 4), (6, 5)	0	1	1
735	0.0001148	854.2	1229.35	1474.38	1151.07	1204.66	1499.91	TA1-003368	Info	TA1-003368	(1, 2), (1, 3), (1, 5), (1, 6)	0	1	1
736	0.0001151	64.76	99.87	108.2	75.44	83.54	109.49	TA1-188459	Info	TA1-188459	(1, 2), (1, 3), (1, 6), (4, 3), (4, 6)	0	1	1
737	0.0001158	120	94.8	86.7	124.15	88.2	70.87	TA2-024792	Info	TA2-024792	(3, 1), (6, 1), (3, 4), (5, 4), (6, 4)	1	0	1	TA2-024792	TA2-024792
738	0.0001159	389.88	559.03	717.07	575.07	545.39	815.24	TA2-200860	Info	TA2-200860	(1, 3), (1, 4), (1, 6), (2, 6), (5, 6)	0	1	1
739	0.0001161	873.19	627.41	542.7	814.18	559.16	510.41	TA2-042239	Info	TA2-042239	(3, 1), (5, 1), (6, 1), (3, 4), (5, 4), (6, 4)	0	0	0
740	0.0001162	5919.74	8744.36	10260.3	6902.94	8669.41	10689	TA1-112514	Info	TA1-112514	(1, 2), (1, 3), (1, 5), (1, 6), (4, 3), (4, 6)	0	1	1
741	0.0001164	8943.21	14452.9	15378.1	10246.6	11764.7	14494.8	TA1-021922	Info	TA1-021922	(1, 2), (1, 3), (1, 6), (4, 2), (4, 3), (4, 6)	1	1	2	TA1-021922
742	0.0001167	26689.9	39832.4	40592.6	25772.5	37365.9	46056.4	TA2-010299	Info	TA2-010299	(1, 2), (1, 3), (1, 6), (4, 2), (4, 3), (4, 5), (4, 6)	0	1	1
743	0.0001168	9896.77	12708.7	15968.8	11177.4	14399.9	18563.8	TA2-016323	Info	TA2-016323	(1, 3), (1, 5), (1, 6), (2, 6), (4, 3), (4, 6)	0	1	1
744	0.0001169	18921.3	29153.9	26860.1	18958.7	25139.1	33056.6	TA1-043302	Info	TA1-043302	(1, 2), (1, 3), (1, 6), (4, 2), (4, 3), (4, 6)	0	1	1
745	0.000117	18885.2	29769.8	29317.9	20081.5	26040.2	33952.8	DCP_1_7	Info	DCP_1_7	(1, 2), (1, 3), (1, 6), (4, 2), (4, 3), (4, 6)	0	1	1
746	0.0001176	27279.4	41641.3	40469.4	26176.6	36841	46786.4	TA1-037488	Info	TA1-037488	(1, 2), (1, 3), (1, 6), (4, 2), (4, 3), (4, 6)	0	1	1
747	0.0001181	418.88	587.58	531.26	483.39	483.39	684.43	TA2-125298	Info	TA2-125298	(1, 2), (1, 6), (4, 6), (5, 6)	0	1	1
748	0.0001183	296.64	186.34	169.2	228.27	189.47	96.11	TA2-044765	Info	TA2-044765	(3, 1), (6, 1), (6, 2), (6, 3), (6, 4), (6, 5)	0	1	1
749	0.0001185	568.02	774.61	784.03	620.9	684.77	864.97	TA1-079649	Info	TA1-079649	(1, 2), (1, 3), (1, 6), (4, 6)	0	1	1
750	0.0001187	4149.63	7261.38	6947.07	4752.6	6142.22	8607.12	TA2-022258	Info	TA2-022258	(1, 2), (1, 3), (1, 6), (4, 2), (4, 6)	0	1	1
751	0.0001194	10598.3	14436.7	15356.5	12020.1	14592.4	16376.5	TA1-121761	Info	TA1-121761	(1, 2), (1, 3), (1, 5), (1, 6), (4, 3), (4, 6)	0	1	1
752	0.0001194	482.29	639.69	654.99	538.9	557.5	773.52	TA2-005963	Info	TA2-005963	(1, 2), (1, 3), (1, 6), (4, 6), (5, 6)	0	1	1
753	0.0001199	1354.39	804.12	668.59	854.02	695.15	356.94	TA1-071487	Info	TA1-071487	(3, 1), (5, 1), (6, 1), (6, 2), (6, 4), (6, 5)	0	1	1
754	0.0001207	25267.8	37686.6	35680.9	24276.3	34887	43907	TA1-006632	Info	TA1-006632	(1, 2), (1, 6), (4, 2), (4, 3), (4, 5), (4, 6)	0	1	1
755	0.0001209	14483.4	21536.3	22129.7	15911.6	19364.6	26341.4	TA1-190023	Info	TA1-190023	(1, 2), (1, 3), (1, 6), (4, 3), (4, 6)	0	1	1
756	0.0001214	127.22	60.07	50.77	90.42	71.44	28.08	TA2-025440	Info	TA2-025440	(3, 1), (6, 1), (6, 4), (6, 5)	0	1	1
757	0.0001221	2771.95	3396.8	4371.23	3018.64	4195.06	4697.73	TA2-038111	Info	TA2-038111	(1, 3), (1, 5), (1, 6), (2, 6), (4, 3), (4, 5), (4, 6)	0	0	0
758	0.0001223	23154.5	35563.5	35120.1	23203.9	31462.2	40602.9	TA1-076815	Info	TA1-076815	(1, 2), (1, 3), (1, 6), (4, 2), (4, 3), (4, 6)	0	1	1
759	0.0001227	26877.4	41531.1	39822.9	25932.7	36152	45590.4	TA1-014660	Info	TA1-014660	(1, 2), (1, 3), (1, 6), (4, 2), (4, 3), (4, 6)	0	1	1
760	0.000123	145.06	61.33	59.98	103.68	83.38	35.84	TA2-212415	Info	TA2-212415	(2, 1), (3, 1), (6, 1), (6, 4), (6, 5)	0	1	1
761	0.0001232	1820.34	2689.69	2685.28	2167.84	2459.08	3170.35	TA1-185064	Info	TA1-185064	(1, 2), (1, 3), (1, 5), (1, 6), (4, 6)	1	1	2	TA1-185064
762	0.0001238	962.71	1116.04	1109.37	806.83	1053.49	1211.25	TA2-047254	Info	TA2-047254	(1, 6), (4, 2), (4, 3), (4, 5), (4, 6)	0	1	1
763	0.0001241	24167.1	35457.8	34656.5	25251.1	33464.1	43552	TA1-154210	Info	TA1-154210	(1, 2), (1, 3), (1, 6), (4, 2), (4, 6)	0	1	1
764	0.0001245	16945.9	24386.2	25585.5	18474.7	24196.1	29012	TA1-083981	Info	TA1-083981	(1, 2), (1, 3), (1, 5), (1, 6), (4, 3), (4, 6)	0	1	1
765	0.0001246	645.64	537.06	363.68	621.75	534.01	432.59	TA1-043407	Info	TA1-043407	(3, 1), (6, 1), (3, 2), (3, 4), (3, 5), (6, 4)	0	0	0
766	0.0001249	19849.6	30883.8	30290.2	21138	27195.9	35553.9	TA2-199112	Info	TA2-199112	(1, 2), (1, 3), (1, 6), (4, 2), (4, 3), (4, 6)	0	1	1
767	0.000125	19721	30034.9	29890.1	20865.7	27169.3	35555.8	TA1-239683	Info	TA1-239683	(1, 2), (1, 3), (1, 6), (4, 2), (4, 3), (4, 6)	0	1	1
768	0.0001264	360.28	173.49	171.53	248.88	196.34	125.97	TA1-135870	Info	TA1-135870	(2, 1), (3, 1), (5, 1), (6, 1), (6, 4)	0	1	1
769	0.000127	4427.58	7523.78	9252.16	5333.47	7139.49	9157.58	TA2-201651	Info	TA2-201651	(1, 2), (1, 3), (1, 5), (1, 6), (4, 3), (4, 6)	0	1	1
770	0.0001272	23125.5	34444.6	36187.3	23603	32505	40187.4	TA1-036936	Info	TA1-036936	(1, 2), (1, 3), (1, 6), (4, 2), (4, 3), (4, 6)	0	1	1
771	0.0001289	178.41	129.91	134.57	159.12	102.37	94.91	TA1-183045	Info	TA1-183045	(5, 1), (6, 1), (5, 4), (6, 4)	0	1	1
772	0.0001292	11533.2	19361.5	21475.7	14411.9	18411.5	26416.9	TA1-052551	Info	TA1-052551	(1, 2), (1, 3), (1, 5), (1, 6), (4, 6)	0	1	1
773	0.0001293	4083.32	5222.06	5650.59	4596.6	6219.02	7120.36	TA2-136722	Info	TA2-136722	(1, 3), (1, 5), (1, 6), (2, 6), (4, 5), (4, 6)	0	0	0
774	0.00013	12665.2	19710	18307.2	13385.8	17506.5	22061.8	TA1-002128	Info	TA1-002128	(1, 2), (1, 3), (1, 6), (4, 2), (4, 6)	0	1	1
775	0.0001308	817.56	1092.97	1145.8	883.8	1117.27	1310.23	TA1-021546	Info	TA1-021546	(1, 2), (1, 3), (1, 5), (1, 6), (4, 6)	0	1	1
776	0.0001312	578.28	403.47	304.02	460.36	368.45	190.07	TA2-167445	Info	TA2-167445	(3, 1), (6, 1), (6, 2), (6, 4), (6, 5)	0	1	1
777	0.0001317	157.47	82.06	84.59	94.93	95.7	76.65	TA1-020715	Info	TA1-020715	(2, 1), (3, 1), (4, 1), (5, 1), (6, 1)	0	1	1
778	0.0001318	873.29	679.21	712.49	884.83	656.43	614.45	TA2-099727	Info	TA2-099727	(2, 1), (5, 1), (6, 1), (2, 4), (5, 4), (6, 4)	0	0	0
779	0.0001322	2951.65	4598.34	5430.74	3699.17	4756.88	6136.55	TA2-005130	Info	TA2-005130	(1, 2), (1, 3), (1, 5), (1, 6), (4, 6)	0	0	0
780	0.0001338	581.39	449.07	399.31	551.17	456.08	333.46	TA1-058359	Info	TA1-058359	(3, 1), (6, 1), (3, 4), (6, 4), (6, 5)	0	1	1
781	0.0001338	265.95	173.54	163.17	204.83	187.6	127.59	TA1-096139	Info	TA1-096139	(2, 1), (3, 1), (6, 1), (6, 4), (6, 5)	0	0	0
782	0.0001338	1313.26	820.46	659.31	897.94	708.54	339.24	TA1-185468	Info	TA1-185468	(3, 1), (6, 1), (6, 2), (6, 4), (6, 5)	0	1	1
783	0.0001343	128.5	92.39	82.96	114.43	88.5	76.11	TA1-108015	Info	TA1-108015	(2, 1), (3, 1), (5, 1), (6, 1), (3, 4), (6, 4)	0	1	1
784	0.0001346	263.61	127.21	126.78	182.58	144.22	94.41	TA1-165027	Info	TA1-165027	(2, 1), (3, 1), (5, 1), (6, 1), (6, 4)	0	1	1
785	0.0001357	1991.31	4433.64	3816.24	2533.43	2516.95	5049	TA1-129747	Info	TA1-129747	(1, 2), (1, 3), (1, 6), (4, 2), (5, 2), (4, 6), (5, 6)	0	1	1
786	0.0001358	289.19	180.52	170.85	228.44	179.47	173.97	TA1-197368	Info	TA1-197368	(2, 1), (3, 1), (5, 1), (6, 1)	0	1	1
787	0.0001365	10164	11832.7	13467.2	10681	13446.3	15577.7	TA1-092033	Info	TA1-092033	(1, 3), (1, 5), (1, 6), (2, 6), (4, 6)	0	1	1
788	0.0001366	21809.5	34953	33332.3	22239.9	29764.2	37867.3	TA2-132519	Info	TA2-132519	(1, 2), (1, 3), (1, 6), (4, 2), (4, 3), (4, 6)	0	1	1
789	0.000138	284.23	202.9	184.65	196.07	212.13	165.45	TA2-143430	Info	TA2-143430	(2, 1), (3, 1), (4, 1), (5, 1), (6, 1)	0	1	1
790	0.0001383	19888.8	30048	30444.3	21042.7	27534.6	35905.3	TA1-175430	Info	TA1-175430	(1, 2), (1, 3), (1, 6), (4, 2), (4, 3), (4, 6)	0	1	1
791	0.0001396	425.65	280.19	235.36	368.52	260.3	183.44	TA1-081819	Info	TA1-081819	(3, 1), (5, 1), (6, 1), (6, 4)	0	1	1
792	0.00014	27131.9	42035.2	39976	26493.3	36101.4	45342.1	TA2-067112	Info	TA2-067112	(1, 2), (1, 3), (1, 6), (4, 2), (4, 3), (4, 6)	0	1	1
793	0.0001401	137.29	252.17	245.98	158.05	225.85	320.16	DCP_20_3	Info	DCP_20_3	(1, 2), (1, 3), (1, 5), (1, 6), (4, 6)	0	0	0
794	0.0001409	119.02	50.79	48.65	70.96	63.15	23.62	TA1-241360	Info	TA1-241360	(2, 1), (3, 1), (6, 1), (6, 4), (6, 5)	0	1	1
795	0.000141	219.16	147.24	167.87	190.62	182.96	144.07	TA2-061845	Info	TA2-061845	(2, 1), (3, 1), (6, 1), (2, 4), (6, 4)	0	1	1
796	0.0001414	21649.8	35967.7	34211.1	23249.3	30924.9	38145.5	TA1-012675	Info	TA1-012675	(1, 2), (1, 3), (1, 5), (1, 6), (4, 2), (4, 3), (4, 6)	0	1	1
797	0.0001424	556.64	422.25	405.87	546.22	425.19	335.46	TA1-214048	Info	TA1-214048	(3, 1), (6, 1), (3, 4), (6, 4)	0	1	1
798	0.0001426	1675.7	2756.94	2639.5	1748.69	2466.82	3471.29	TA2-113840	Info	TA2-113840	(1, 2), (1, 3), (1, 6), (4, 2), (4, 6)	0	0	0
799	0.0001429	8550.77	14251	14339.4	10230	12944	15933.1	TA2-052730	Info	TA2-052730	(1, 2), (1, 3), (1, 5), (1, 6), (4, 6)	0	1	1
800	0.0001429	266.18	132.05	136.38	175.63	156.98	75.56	TA2-033131	Info	TA2-033131	(2, 1), (3, 1), (6, 1), (6, 4), (6, 5)	0	1	1
801	0.0001435	20458	30832.5	30129.8	21205.3	27683.6	36215.4	TA1-034113	Info	TA1-034113	(1, 2), (1, 3), (1, 6), (4, 2), (4, 3), (4, 6)	0	1	1
802	0.0001436	8494.38	13037.9	13723.5	9908.59	11215.3	14789.6	TA2-017349	Info	TA2-017349	(1, 2), (1, 3), (1, 6), (4, 3), (4, 6)	0	1	1
803	0.000144	169.38	135.24	107.08	150.55	123.63	94.22	TA1-130533	Info	TA1-130533	(3, 1), (6, 1), (6, 2), (3, 4), (6, 4)	0	0	0
804	0.0001446	384.74	224.63	207.94	288.84	237.68	146.69	TA1-052761	Info	TA1-052761	(2, 1), (3, 1), (6, 1), (6, 4)	0	1	1
805	0.0001449	6493.84	11867.1	11598.7	8595.14	9694.44	14775.6	TA2-120832	Info	TA2-120832	(1, 2), (1, 3), (1, 6), (4, 6)	0	1	1
806	0.000145	21326.9	31794	31346	21563.6	28747.8	36623.8	TA1-080199	Info	TA1-080199	(1, 2), (1, 3), (1, 6), (4, 2), (4, 3), (4, 6)	0	1	1
807	0.0001457	353.82	503.96	588.37	522.22	524.22	547.1	TA1-157532	Info	TA1-157532	(1, 2), (1, 3), (1, 4), (1, 5), (1, 6)	0	1	1
808	0.0001457	21427.5	31474.6	32755.3	22575.1	29712.3	38077.8	TA2-052050	Info	TA2-052050	(1, 2), (1, 3), (1, 6), (4, 3), (4, 6)	0	1	1
809	0.0001458	7768.61	11883.8	12489.5	9884.26	12541.3	13139.9	TA1-153182	Info	TA1-153182	(1, 2), (1, 3), (1, 5), (1, 6)	0	1	1
810	0.0001465	248.35	129.86	120.62	178.85	140.61	61.19	TA2-088008	Info	TA2-088008	(3, 1), (6, 1), (6, 2), (6, 4), (6, 5)	0	1	1
811	0.0001467	20119	30651.6	30798.6	21225.9	27791.5	36336.7	TA1-145432	Info	TA1-145432	(1, 2), (1, 3), (1, 6), (4, 2), (4, 3), (4, 6)	0	1	1
812	0.0001472	16102.1	27979.3	24217.9	18630.4	25850.7	32525.3	TA1-106920	Info	TA1-106920	(1, 2), (1, 3), (1, 5), (1, 6), (4, 2), (4, 6)	0	1	1
813	0.0001474	21174.7	31238.6	31964.3	21900.2	28797.5	37494.2	TA1-079219	Info	TA1-079219	(1, 2), (1, 3), (1, 6), (4, 2), (4, 3), (4, 6)	0	1	1
814	0.0001478	1471.11	1154.98	1048.73	1206.72	1146.45	918.53	TA1-006053	Info	TA1-006053	(2, 1), (3, 1), (5, 1), (6, 1), (6, 4)	0	1	1
815	0.0001492	112.46	68.38	72.02	90.75	70.97	56.97	TA1-156417	Info	TA1-156417	(2, 1), (3, 1), (5, 1), (6, 1), (6, 4)	0	1	1
816	0.0001493	556.26	350.11	352.28	436.5	519	291.47	TA1-041906	Info	TA1-041906	(2, 1), (3, 1), (6, 1), (2, 5), (3, 5), (6, 4), (6, 5)	0	0	0
817	0.0001493	20434.3	31048.2	31199.4	21545	28323.5	36728.4	TA1-060790	Info	TA1-060790	(1, 2), (1, 3), (1, 6), (4, 2), (4, 3), (4, 6)	0	1	1
818	0.0001496	144.56	103.41	88.14	121.6	99	66.32	TA2-072493	Info	TA2-072493	(3, 1), (6, 1), (6, 2), (6, 4)	0	1	1
819	0.0001498	3565.26	4025.05	4285.68	3142.51	4827.53	5431.84	TA2-108776	Info	TA2-108776	(1, 5), (1, 6), (2, 6), (4, 3), (4, 5), (4, 6)	0	1	1
820	0.0001502	22903.6	35731.7	34746.9	23087.7	30868	40171.9	TA1-202135	Info	TA1-202135	(1, 2), (1, 3), (1, 6), (4, 2), (4, 3), (4, 6)	0	1	1
821	0.0001503	14071.2	19858.5	19972.8	16035.6	20098.5	22460.3	TA1-084901	Info	TA1-084901	(1, 2), (1, 3), (1, 5), (1, 6), (4, 6)	0	0	0
822	0.0001516	8503.7	13727.6	14735.2	11115.5	14074.8	18768.8	TA1-041015	Info	TA1-041015	(1, 2), (1, 3), (1, 5), (1, 6), (4, 6)	0	1	1
823	0.0001516	8980.32	12760.9	12634.3	9494.17	12247.9	15679.2	TA1-238839	Info	TA1-238839	(1, 2), (1, 3), (1, 6), (4, 6)	0	0	0
824	0.0001519	530.06	296.68	283.06	387.5	307.1	229.62	TA2-141746	Info	TA2-141746	(2, 1), (3, 1), (5, 1), (6, 1), (6, 4)	0	1	1
825	0.0001526	2901.34	5295.19	5596.18	2624.15	4933.43	4724.32	TA1-032597	Info	TA1-032597	(1, 2), (1, 3), (1, 5), (4, 2), (4, 3), (4, 5), (4, 6)	0	1	1
826	0.0001527	246.52	438.02	441.88	274.87	385.35	558.01	(+)E1A_r60_a20	Info	(+)E1A_r60_a20	(1, 2), (1, 3), (1, 6), (4, 2), (4, 3), (4, 6)	0	0	0
827	0.0001528	97.48	60.22	59.67	82.92	68.19	35.8	TA1-087277	Info	TA1-087277	(6, 1), (6, 2), (6, 4), (6, 5)	0	0	0
828	0.0001551	159.36	93.63	85.29	109.38	93.06	61.17	TA2-018095	Info	TA2-018095	(2, 1), (3, 1), (5, 1), (6, 1), (6, 4)	0	1	1
829	0.0001551	26729.4	38463.8	37739.4	26118.7	34473.3	45590.7	TA1-099604	Info	TA1-099604	(1, 2), (1, 3), (1, 6), (4, 2), (4, 3), (4, 6)	0	1	1
830	0.0001555	47.69	169.4	142.5	59.75	80.31	213.81	TA2-182867	Info	TA2-182867	(1, 2), (1, 3), (1, 6), (4, 2), (4, 6), (5, 6)	0	1	1
831	0.0001562	501.49	436.46	288.09	264.08	186.77	535.3	TA1-056656	Info	TA1-056656	(4, 1), (5, 1), (5, 2), (4, 6), (5, 6)	0	0	0
832	0.0001563	416.3	279.64	260.28	327.71	311.96	206.19	TA1-217385	Info	TA1-217385	(2, 1), (3, 1), (6, 1), (6, 4), (6, 5)	0	1	1
833	0.0001564	25290.9	39815.5	37412.9	25217.7	33822.2	43539	TA1-010973	Info	TA1-010973	(1, 2), (1, 3), (1, 6), (4, 2), (4, 3), (4, 6)	0	1	1
834	0.0001568	367.89	268.75	243.7	311.44	276.96	141.09	TA2-041332	Info	TA2-041332	(6, 1), (6, 2), (6, 3), (6, 4), (6, 5)	0	0	0
835	0.000157	2559.23	2829.66	4360.32	2370.42	3502.12	4189.81	TA2-034081	Info	TA2-034081	(1, 3), (1, 6), (2, 3), (2, 6), (4, 3), (4, 5), (4, 6)	0	0	0
836	0.0001571	172.47	262.38	319.87	286.02	292.11	396.36	TA1-092617	Info	TA1-092617	(1, 2), (1, 3), (1, 4), (1, 5), (1, 6)	0	1	1
837	0.0001571	41.06	122.58	95.93	46.02	63.61	141.4	TA1-133367	Info	TA1-133367	(1, 2), (1, 3), (1, 6), (4, 2), (4, 6), (5, 6)	0	1	1
838	0.0001586	111.22	55.01	58.33	92.79	62.49	50.39	TA1-095633	Info	TA1-095633	(2, 1), (3, 1), (5, 1), (6, 1), (2, 4), (6, 4)	0	1	1
839	0.0001588	22268.4	29594.8	34162.3	21955	30688.5	37238.7	TA1-199573	Info	TA1-199573	(1, 3), (1, 6), (4, 3), (4, 5), (4, 6)	0	0	0
840	0.0001594	10303.4	15734	18153.2	11560.2	15840.5	19061.8	TA2-008312	Info	TA2-008312	(1, 2), (1, 3), (1, 5), (1, 6), (4, 3), (4, 6)	0	0	0
841	0.0001598	142.44	220.89	218.43	172.47	217.6	255.96	TA2-180253	Info	TA2-180253	(1, 2), (1, 3), (1, 5), (1, 6), (4, 6)	0	0	0
842	0.0001601	743.95	488.29	377.99	561.46	464.03	267.93	TA1-052044	Info	TA1-052044	(3, 1), (6, 1), (6, 2), (6, 4), (6, 5)	0	1	1
843	0.0001603	17416.9	25380.8	25233.5	17442.5	21623	30554	TA2-084299	Info	TA2-084299	(1, 2), (1, 3), (1, 6), (4, 2), (4, 3), (4, 6), (5, 6)	0	1	1
844	0.0001606	20732.8	33272.9	33355.9	23034.7	30346.8	39181.8	TA2-165742	Info	TA2-165742	(1, 2), (1, 3), (1, 5), (1, 6), (4, 2), (4, 3), (4, 6)	0	1	1
845	0.000161	5014.44	6562.66	6692.93	5273.45	6855	7470.04	TA1-216211	Info	TA1-216211	(1, 2), (1, 3), (1, 5), (1, 6), (4, 3), (4, 5), (4, 6)	0	0	0
846	0.0001612	21916.5	34302.5	33018.7	22436.9	29736.3	38214	TA1-050781	Info	TA1-050781	(1, 2), (1, 3), (1, 6), (4, 2), (4, 3), (4, 6)	0	1	1
847	0.0001615	27431.3	38927.3	38425.1	25843.5	35999.2	45644.6	TA2-044730	Info	TA2-044730	(1, 2), (1, 3), (1, 6), (4, 2), (4, 3), (4, 5), (4, 6)	0	1	1
848	0.0001617	14298.6	19740.8	19576.9	16579.6	19970.2	24736.1	TA1-107979	Info	TA1-107979	(1, 2), (1, 3), (1, 5), (1, 6), (4, 6)	0	1	1
849	0.0001621	2861.41	4877.38	4413.28	3499.99	4133.21	5593.47	TA1-145483	Info	TA1-145483	(1, 2), (1, 3), (1, 5), (1, 6), (4, 6)	0	1	1
850	0.000163	120.6	145.64	158.28	133.43	146.05	190.02	TA2-131743	Info	TA2-131743	(1, 3), (1, 6), (2, 6), (4, 6), (5, 6)	0	0	0
851	0.000164	155.27	128.81	122.68	148.99	119.93	106.23	TA1-057397	Info	TA1-057397	(3, 1), (5, 1), (6, 1), (5, 4), (6, 4)	0	0	0
852	0.0001649	682.04	493.37	461.06	578.53	376.15	386.03	TA1-206536	Info	TA1-206536	(3, 1), (5, 1), (6, 1), (5, 4), (6, 4)	0	1	1
853	0.000165	156.13	244.72	289.45	265.59	270.8	352.22	TA1-206905	Info	TA1-206905	(1, 2), (1, 3), (1, 4), (1, 5), (1, 6)	0	1	1
854	0.0001658	26966	42968.1	39007.1	26336.2	35686.4	45480.5	TA1-031253	Info	TA1-031253	(1, 2), (1, 3), (1, 6), (4, 2), (4, 3), (4, 6)	0	1	1
855	0.0001659	206.8	157.11	168.9	204.44	136.36	125.41	TA2-087099	Info	TA2-087099	(5, 1), (6, 1), (5, 4), (6, 4)	0	0	0
856	0.0001661	19689.9	32970.5	30376.2	19960.5	26517.8	34494	TA1-179032	Info	TA1-179032	(1, 2), (1, 3), (1, 6), (4, 2), (4, 3), (4, 6)	0	1	1
857	0.0001668	2642.04	4132.19	3810.86	3374.07	3671.6	4498.33	TA2-082504	Info	TA2-082504	(1, 2), (1, 3), (1, 5), (1, 6), (4, 6)	0	1	1
858	0.0001671	6970.97	8434.5	10763.4	7079.7	10796.4	13037.3	TA1-224916	Info	TA1-224916	(1, 3), (1, 5), (1, 6), (2, 6), (4, 3), (4, 5), (4, 6)	0	0	0
859	0.0001673	159.65	83.4	80.8	110.41	87.85	54.33	TA2-169714	Info	TA2-169714	(2, 1), (3, 1), (5, 1), (6, 1), (6, 4)	0	1	1
860	0.0001682	159.74	74.1	82.8	114.9	102.69	43.87	TA2-163931	Info	TA2-163931	(2, 1), (6, 1), (6, 4), (6, 5)	0	1	1
861	0.0001684	6090.43	9608.41	10646.8	5865.41	9543.61	11998	TA2-177293	Info	TA2-177293	(1, 2), (1, 3), (1, 6), (4, 2), (4, 3), (4, 5), (4, 6)	0	0	0
862	0.0001691	20559.6	31968.2	32007.1	22058.2	28011.8	36248.3	TA1-135556	Info	TA1-135556	(1, 2), (1, 3), (1, 6), (4, 2), (4, 3), (4, 6)	0	1	1
863	0.0001691	217.74	389.97	397.67	245.52	346.4	500.17	DCP_20_1	Info	DCP_20_1	(1, 2), (1, 3), (1, 6), (4, 3), (4, 6)	0	0	0
864	0.0001691	21930.3	33765.9	32994.9	22390.1	29580.7	38241.8	TA2-102981	Info	TA2-102981	(1, 2), (1, 3), (1, 6), (4, 2), (4, 3), (4, 6)	0	1	1
865	0.0001692	21987.4	32973.9	34204.5	22826.6	30010.8	37903	TA2-138553	Info	TA2-138553	(1, 2), (1, 3), (1, 6), (4, 2), (4, 3), (4, 6)	0	0	0
866	0.0001697	21277.5	35372.9	32249.6	21775.6	28758.5	37048.1	TA2-043927	Info	TA2-043927	(1, 2), (1, 3), (1, 6), (4, 2), (4, 3), (4, 6)	0	1	1
867	0.00017	269.38	203.23	174.39	231.92	184.78	119.41	TA2-054590	Info	TA2-054590	(3, 1), (6, 1), (6, 2), (6, 4), (6, 5)	0	0	0
868	0.0001703	9.36	25.36	21.38	10.55	19.4	27.88	TA2-147146	Info	TA2-147146	(1, 2), (1, 3), (1, 5), (1, 6), (4, 2), (4, 3), (4, 6)	0	0	0
869	0.0001728	955.04	1145.3	1322.33	957.38	1076.68	1495.83	TA1-065810	Info	TA1-065810	(1, 3), (1, 6), (4, 3), (4, 6), (5, 6)	0	0	0
870	0.0001732	19885.8	30808.7	30509.5	21095.6	27340.8	35709.1	DCP_1_1	Info	DCP_1_1	(1, 2), (1, 3), (1, 6), (4, 2), (4, 3), (4, 6)	0	1	1
871	0.0001736	1851.62	2832.74	3121.72	2047.8	2937.18	3330.16	TA1-126268	Info	TA1-126268	(1, 2), (1, 3), (1, 5), (1, 6), (4, 3), (4, 6)	0	0	0
872	0.0001736	886.22	639.15	568.52	811.94	611.14	544.22	TA1-130321	Info	TA1-130321	(2, 1), (3, 1), (5, 1), (6, 1), (3, 4), (6, 4)	0	0	0
873	0.0001738	21691.3	30995.5	29789.3	22325.2	27937	35028	TA1-116037	Info	TA1-116037	(1, 2), (1, 3), (1, 6), (4, 2), (4, 3), (4, 6)	0	1	1
874	0.0001742	1117.52	1405.1	1529.12	1090.86	1483.38	1790.87	TA1-228573	Info	TA1-228573	(1, 3), (1, 6), (4, 3), (4, 5), (4, 6)	1	1	2	TA1-228573
875	0.0001753	6659.12	11046.9	11992.9	7609.49	10428.8	12407	TA1-199803	Info	TA1-199803	(1, 2), (1, 3), (1, 5), (1, 6), (4, 3), (4, 6)	0	0	0
876	0.0001755	536.78	794.94	879.33	765.76	763.66	803	TA1-116559	Info	TA1-116559	(1, 2), (1, 3), (1, 4), (1, 5), (1, 6)	1	1	2	TA1-116559
877	0.0001759	337.11	181.69	182.9	261.43	207.72	136.82	TA1-019162	Info	TA1-019162	(2, 1), (3, 1), (5, 1), (6, 1), (6, 4)	0	1	1
878	0.0001764	20078.2	30432.4	30661.5	21100.2	27513.4	35959.2	TA1-196228	Info	TA1-196228	(1, 2), (1, 3), (1, 6), (4, 2), (4, 3), (4, 6)	0	1	1
879	0.0001766	584.34	401.11	391.84	457.97	379.79	353.13	TA1-186676	Info	TA1-186676	(2, 1), (3, 1), (5, 1), (6, 1)	0	1	1
880	0.0001803	1379.44	1846.28	1906.43	1475.69	1693.4	2182.68	TA1-122101	Info	TA1-122101	(1, 2), (1, 3), (1, 6), (4, 6)	0	0	0
881	0.0001818	947.81	639.9	569.26	757.43	665.24	492.31	TA2-019843	Info	TA2-019843	(2, 1), (3, 1), (5, 1), (6, 1), (6, 4)	0	1	1
882	0.0001825	1180.72	2165.93	2224.75	1303.12	2629.54	1630.35	TA2-072156	Info	TA2-072156	(1, 2), (1, 3), (1, 5), (4, 2), (4, 3), (4, 5)	0	1	1
883	0.0001829	13053	21796.3	23173.6	14834.9	23015	23730.7	TA2-089027	Info	TA2-089027	(1, 2), (1, 3), (1, 5), (1, 6), (4, 3), (4, 5), (4, 6)	0	0	0
884	0.0001829	394.48	269	278.29	326.53	290.92	216.39	TA1-001754	Info	TA1-001754	(2, 1), (3, 1), (6, 1), (6, 4)	0	1	1
885	0.0001833	21508.2	34441.8	33883.3	23889.1	33172.9	37746	TA2-174366	Info	TA2-174366	(1, 2), (1, 3), (1, 5), (1, 6), (4, 2), (4, 3), (4, 6)	0	0	0
886	0.0001834	558.47	320.89	273.89	411.37	340.89	217.68	TA2-041217	Info	TA2-041217	(2, 1), (3, 1), (6, 1), (6, 4)	0	1	1
887	0.0001836	359.41	190.27	232.15	268.18	250.42	136.58	TA1-185377	Info	TA1-185377	(2, 1), (6, 1), (6, 3), (6, 4), (6, 5)	0	1	1
888	0.0001837	299.39	183.72	171.75	215.83	172.51	106.11	TA2-042891	Info	TA2-042891	(3, 1), (5, 1), (6, 1), (6, 2), (6, 4)	0	1	1
889	0.000184	23711.8	37027.2	35378.3	23875.3	31911.9	41369.1	(+)E1A_r60_1	Info	(+)E1A_r60_1	(1, 2), (1, 3), (1, 6), (4, 2), (4, 3), (4, 6)	0	1	1
890	0.0001845	20424.8	29844.6	31741	22032.1	28772.1	37485.4	TA1-092270	Info	TA1-092270	(1, 2), (1, 3), (1, 6), (4, 3), (4, 6)	0	1	1
891	0.0001855	15170.2	24603.8	24582.3	15912	21542.8	27599.6	TA1-061351	Info	TA1-061351	(1, 2), (1, 3), (1, 6), (4, 2), (4, 3), (4, 6)	0	0	0
892	0.000186	267.5	172.61	150.98	195.46	144.43	97.43	TA1-111052	Info	TA1-111052	(3, 1), (5, 1), (6, 1), (6, 2), (6, 4)	0	0	0
893	0.0001865	349.12	614.35	493.71	394.3	506.9	622.44	TA1-087610	Info	TA1-087610	(1, 2), (1, 5), (1, 6), (4, 2), (4, 6)	0	0	0
894	0.000187	3205.41	6362.36	6397.96	3217.03	4817.98	6623.82	TA2-082455	Info	TA2-082455	(1, 2), (1, 3), (1, 6), (4, 2), (4, 3), (4, 6)	0	1	1
895	0.0001871	5.8	11.94	12.3	5.91	18.91	29.92	DCP_1_11	Info	DCP_1_11	(1, 5), (1, 6), (4, 5), (4, 6)	0	0	0
896	0.0001875	801.03	1037.39	937.35	684.3	916.53	1117.87	TA1-080222	Info	TA1-080222	(1, 6), (4, 2), (4, 3), (4, 5), (4, 6)	0	0	0
897	0.0001876	1043.91	1517.59	1725.09	1352.21	1451.76	1723.68	TA1-051620	Info	TA1-051620	(1, 2), (1, 3), (1, 5), (1, 6)	1	1	2	TA1-051620
898	0.0001887	8209.16	9387.54	11573.5	8663.53	10940.2	13280.5	TA2-037489	Info	TA2-037489	(1, 3), (1, 5), (1, 6), (2, 6), (4, 3), (4, 6)	0	0	0
899	0.000189	308.19	190.95	163	280.84	206.45	151	TA2-180459	Info	TA2-180459	(2, 1), (3, 1), (6, 1), (3, 4), (6, 4)	0	0	0
900	0.0001892	3017.37	4044.85	4402.35	3584.56	3990.38	4583.69	TA1-221410	Info	TA1-221410	(1, 2), (1, 3), (1, 5), (1, 6), (4, 6)	0	0	0
901	0.0001892	6973.77	10329.9	9047.05	5900.36	7007.31	14720.6	TA1-153179	Info	TA1-153179	(1, 6), (4, 2), (4, 6), (5, 6)	0	0	0
902	0.0001906	6325.7	9459.62	11960	7413.09	9581.2	10840.5	TA1-008089	Info	TA1-008089	(1, 2), (1, 3), (1, 5), (1, 6), (4, 3), (4, 6)	0	0	0
903	0.0001909	15583.1	24005.1	23970	15777.3	23904.2	25770.8	TA1-100500	Info	TA1-100500	(1, 2), (1, 3), (1, 5), (1, 6), (4, 2), (4, 3), (4, 5), (4, 6)	0	0	0
904	0.0001914	408.2	655.5	609.65	501.94	602.65	816.59	TA2-209221	Info	TA2-209221	(1, 2), (1, 3), (1, 5), (1, 6), (4, 6)	0	1	1
905	0.000193	1922.69	3644.69	3873.89	2664.52	3676.07	3433.72	TA1-178703	Info	TA1-178703	(1, 2), (1, 3), (1, 5), (1, 6)	0	0	0
906	0.0001932	1216.08	1868.16	1786.74	1361.42	1460.65	2088	TA2-210259	Info	TA2-210259	(1, 2), (1, 3), (1, 6), (4, 6), (5, 6)	0	1	1
907	0.0001933	7363.16	15475	15414.4	10343.5	13773.3	14774.9	TA2-172013	Info	TA2-172013	(1, 2), (1, 3), (1, 5), (1, 6)	0	0	0
908	0.0001935	185.19	174.19	123.86	222.54	119.9	101.63	TA1-006969	Info	TA1-006969	(6, 1), (6, 2), (3, 4), (5, 4), (6, 4)	0	0	0
909	0.0001939	323.13	396.04	473.79	395.55	426.37	502.51	TA2-081693	Info	TA2-081693	(1, 3), (1, 5), (1, 6), (2, 6), (4, 6)	0	1	1
910	0.0001947	27122.6	39838.3	39655.1	26517.5	34585.1	45999.6	TA2-195748	Info	TA2-195748	(1, 2), (1, 3), (1, 6), (4, 2), (4, 3), (4, 6)	0	1	1
911	0.0001958	192.7	125.29	138.11	128.97	104.64	111.29	TA2-048997	Info	TA2-048997	(2, 1), (3, 1), (4, 1), (5, 1), (6, 1)	0	0	0
912	0.0001964	25177.5	39110.1	37310.8	24447.9	33731.1	43012.4	TA1-165315	Info	TA1-165315	(1, 2), (1, 3), (1, 6), (4, 2), (4, 3), (4, 6)	0	1	1
913	0.0001967	4725.34	6553.11	6488.71	4900.42	6111.54	7771.75	TA1-173806	Info	TA1-173806	(1, 2), (1, 3), (1, 6), (4, 2), (4, 6)	0	1	1
914	0.000197	22367.6	34637	33468.2	22556.4	29930.5	38848.7	TA1-049856	Info	TA1-049856	(1, 2), (1, 3), (1, 6), (4, 2), (4, 3), (4, 6)	0	1	1
915	0.0001975	20015.9	30938.5	30612.5	21007.4	27144.5	35366.5	TA1-128327	Info	TA1-128327	(1, 2), (1, 3), (1, 6), (4, 2), (4, 3), (4, 6)	0	1	1
916	0.0001978	7155.67	9659.65	13381.6	7896.27	12125.1	12121.2	TA1-173267	Info	TA1-173267	(1, 3), (1, 5), (1, 6), (4, 3), (4, 5), (4, 6)	0	0	0
917	0.0001983	20424	31628.2	30449	20355.7	26623.7	34834.1	TA1-003107	Info	TA1-003107	(1, 2), (1, 3), (1, 6), (4, 2), (4, 3), (4, 6)	0	1	1
918	0.0001988	9322.34	12868.2	14354.9	9727.85	12137.7	15088	TA1-205003	Info	TA1-205003	(1, 2), (1, 3), (1, 6), (4, 3), (4, 6)	0	1	1
919	0.0001988	16971.9	39510.2	27880.7	26323.5	28282.6	42920.7	TA2-165263	Info	TA2-165263	(1, 2), (1, 5), (1, 6)	0	1	1
920	0.0002013	11556.5	20622.2	19148.8	12606.9	17214.4	21421.4	TA2-079029	Info	TA2-079029	(1, 2), (1, 3), (1, 5), (1, 6), (4, 2), (4, 3), (4, 6)	0	1	1
921	0.0002021	772.05	452.43	403.18	614.57	478.53	281.79	TA2-058257	Info	TA2-058257	(2, 1), (3, 1), (6, 1), (6, 4)	0	1	1
922	0.0002023	16447.3	25573.8	24055	16851	21922.2	28247.1	TA2-172029	Info	TA2-172029	(1, 2), (1, 3), (1, 6), (4, 2), (4, 3), (4, 6)	0	1	1
923	0.0002035	23450.3	33203.7	37092.2	24877.9	35385.8	45380.8	TA1-226618	Info	TA1-226618	(1, 3), (1, 5), (1, 6), (4, 3), (4, 6)	0	1	1
924	0.0002038	11009.8	15495.9	15820.8	11582.6	15799.8	19536.2	TA1-072343	Info	TA1-072343	(1, 2), (1, 3), (1, 5), (1, 6), (4, 6)	0	1	1
925	0.0002054	25220.7	36739.6	38498.2	24997.9	34514.1	44688.8	TA2-120484	Info	TA2-120484	(1, 2), (1, 3), (1, 6), (4, 2), (4, 3), (4, 6)	0	1	1
926	0.0002055	283.45	157.23	133.2	213.08	158.51	65.99	TA2-059586	Info	TA2-059586	(3, 1), (6, 1), (6, 2), (6, 4), (6, 5)	0	1	1
927	0.0002065	542.42	742.52	765.01	534.75	735.9	817.79	TA2-200550	Info	TA2-200550	(1, 2), (1, 3), (1, 5), (1, 6), (4, 2), (4, 3), (4, 5), (4, 6)	0	0	0
928	0.0002065	14259	23509.1	24487.5	15816.7	23009.2	27735.4	TA1-075249	Info	TA1-075249	(1, 2), (1, 3), (1, 5), (1, 6), (4, 3), (4, 6)	0	0	0
929	0.0002073	18628.3	29286.6	28546.4	19239.3	25392	32532.7	TA1-226728	Info	TA1-226728	(1, 2), (1, 3), (1, 6), (4, 2), (4, 3), (4, 6)	0	1	1
930	0.0002081	929.54	1348.33	1507.22	1355.92	1274.18	1543.96	TA1-021315	Info	TA1-021315	(1, 2), (1, 3), (1, 4), (1, 5), (1, 6)	0	0	0
931	0.0002088	22968.1	34323.6	34624.9	25094.1	33232.6	40230.4	TA2-199243	Info	TA2-199243	(1, 2), (1, 3), (1, 5), (1, 6), (4, 6)	0	1	1
932	0.0002089	16945	24982.8	24899.3	18013.2	22352.1	29351.1	TA1-104264	Info	TA1-104264	(1, 2), (1, 3), (1, 6), (4, 2), (4, 3), (4, 6)	0	1	1
933	0.000209	4367.26	7355.04	6778.21	4696.42	6290.97	8720.46	TA2-170853	Info	TA2-170853	(1, 2), (1, 3), (1, 6), (4, 2), (4, 6)	0	1	1
934	0.0002092	2005.03	3090.81	2645.07	2069.65	2897.29	4385.05	TA2-032717	Info	TA2-032717	(1, 6), (3, 6), (4, 6)	0	1	1
935	0.0002092	5147.32	6766.94	7070.36	5006.49	7529.83	7998.97	TA1-226848	Info	TA1-226848	(1, 3), (1, 5), (1, 6), (4, 3), (4, 5), (4, 6)	0	1	1
936	0.0002096	154.01	117.82	102.46	145.92	104.54	105.69	TA1-031411	Info	TA1-031411	(3, 1), (5, 1), (6, 1), (3, 4), (5, 4), (6, 4)	0	0	0
937	0.0002104	11468.3	20036.1	18384.7	12298.6	15161.8	22846.8	TA2-185406	Info	TA2-185406	(1, 2), (1, 3), (1, 6), (4, 2), (4, 6)	0	1	1
938	0.0002106	218.77	133.08	112.42	159.07	119.01	71.68	TA2-041849	Info	TA2-041849	(3, 1), (5, 1), (6, 1), (6, 2), (6, 4)	0	1	1
939	0.0002111	1786.15	1948.84	1846.81	1703.02	1750.61	2597.06	TA1-182661	Info	TA1-182661	(1, 6), (2, 6), (3, 6), (4, 6), (5, 6)	0	1	1
940	0.0002129	21405	30551.4	32375.7	22217.5	29050.6	37430.6	TA2-021424	Info	TA2-021424	(1, 2), (1, 3), (1, 6), (4, 3), (4, 6)	0	1	1
941	0.0002133	13601.7	19881.9	20295.8	15313.2	21296.4	25400.7	TA1-091988	Info	TA1-091988	(1, 2), (1, 3), (1, 5), (1, 6), (4, 6)	0	1	1
942	0.0002133	26985.6	38538.2	39775.4	26048.5	34106.6	45729.7	TA1-217334	Info	TA1-217334	(1, 2), (1, 3), (1, 6), (4, 2), (4, 3), (4, 6)	0	1	1
943	0.0002134	899.2	1129.74	1235.1	1110.87	1177.11	1268.85	TA1-039965	Info	TA1-039965	(1, 2), (1, 3), (1, 4), (1, 5), (1, 6)	1	0	1	TA1-039965	TA1-039965
944	0.0002137	106.83	61.85	57.85	81.73	70.76	65.82	TA1-034042	Info	TA1-034042	(2, 1), (3, 1), (5, 1), (6, 1), (3, 4)	0	0	0
945	0.0002137	7628.46	11782.8	11450.7	8077.58	10699.4	13857.4	TA2-192767	Info	TA2-192767	(1, 2), (1, 3), (1, 6), (4, 2), (4, 6)	0	0	0
946	0.0002139	515.77	312.49	267.32	387.72	327.16	171.36	TA2-019968	Info	TA2-019968	(3, 1), (6, 1), (6, 2), (6, 4), (6, 5)	0	1	1
947	0.000214	2068.98	3262.13	3184.94	2510.23	2840.15	3547.22	TA1-205416	Info	TA1-205416	(1, 2), (1, 3), (1, 5), (1, 6), (4, 6)	0	1	1
948	0.0002142	20716	32111.5	31960.8	23156.2	28128.3	38782.4	TA1-212478	Info	TA1-212478	(1, 2), (1, 3), (1, 6), (4, 6)	0	1	1
949	0.0002146	214.58	163.67	166.81	191.28	167.52	137.07	TA2-130989	Info	TA2-130989	(2, 1), (3, 1), (5, 1), (6, 1), (6, 4)	0	1	1
950	0.0002152	322.08	237.96	232.42	333.22	279.85	174.77	TA1-212436	Info	TA1-212436	(6, 1), (6, 4), (6, 5)	0	0	0
951	0.0002155	671.36	698.44	844.85	946.3	938.92	1006.14	TA2-010925	Info	TA2-010925	(1, 4), (1, 5), (1, 6), (2, 4), (2, 5), (2, 6)	0	1	1
952	0.0002172	3287.09	8067.31	10213.1	3463.67	9968.45	12059	TA1-090929	Info	TA1-090929	(1, 2), (1, 3), (1, 5), (1, 6), (4, 3), (4, 5), (4, 6)	0	0	0
953	0.0002173	245.95	488.16	470.97	276.47	467.51	636.96	DCP_22_6	Info	DCP_22_6	(1, 2), (1, 3), (1, 5), (1, 6), (4, 2), (4, 6)	0	0	0
954	0.0002176	404.15	323.51	282.38	356.39	307.84	254.46	TA2-198557	Info	TA2-198557	(3, 1), (5, 1), (6, 1), (6, 4)	0	1	1
955	0.0002176	11358.5	16299.9	21493	13812.3	17495.8	22675.3	TA2-055107	Info	TA2-055107	(1, 3), (1, 5), (1, 6), (4, 3), (4, 6)	0	0	0
956	0.0002181	160.89	109.63	110.83	133.54	100.27	98.53	TA2-117209	Info	TA2-117209	(2, 1), (3, 1), (5, 1), (6, 1), (6, 4)	1	1	2	TA2-117209
957	0.0002182	2985.83	8676.23	7068.48	5867.51	7179.5	13026	TA1-092938	Info	TA1-092938	(1, 2), (1, 3), (1, 5), (1, 6), (4, 6)	0	0	0
958	0.0002199	19510.3	29582.9	29831.4	20381.6	26378.4	34338.3	TA1-213087	Info	TA1-213087	(1, 2), (1, 3), (1, 6), (4, 2), (4, 3), (4, 6)	0	1	1
959	0.0002202	23017.5	33090.5	32996.7	22311.4	30221.7	38168.2	TA2-080680	Info	TA2-080680	(1, 2), (1, 3), (1, 6), (4, 2), (4, 3), (4, 6)	0	1	1
960	0.0002207	190.57	313.03	368.78	313.6	315.23	504.05	TA1-026021	Info	TA1-026021	(1, 2), (1, 3), (1, 4), (1, 5), (1, 6)	0	0	0
961	0.0002223	99.99	158.6	256.12	146.03	229.75	247.7	TA2-206918	Info	TA2-206918	(1, 3), (1, 5), (1, 6)	1	1	2	TA2-206918
962	0.0002234	4734.2	6489.29	9183.59	5378.43	8025.54	8109.42	TA1-067118	Info	TA1-067118	(1, 3), (1, 5), (1, 6), (4, 3), (4, 5), (4, 6)	0	0	0
963	0.0002236	924.74	1023.7	1309.99	1217.65	1538.64	1177.67	TA1-148159	Info	TA1-148159	(1, 3), (1, 5), (2, 5)	0	0	0
964	0.0002238	510.88	345.26	360.34	481.32	374.58	338.11	TA2-013176	Info	TA2-013176	(2, 1), (3, 1), (5, 1), (6, 1), (2, 4), (3, 4), (6, 4)	1	1	2	TA2-013176
965	0.000224	1581.21	4608.73	3285.79	3024.95	3501.75	6123.12	TA2-078724	Info	TA2-078724	(1, 2), (1, 3), (1, 5), (1, 6), (4, 6)	0	0	0
966	0.0002244	346.57	219.75	208.89	296.4	213.46	208.93	TA1-002169	Info	TA1-002169	(2, 1), (3, 1), (5, 1), (6, 1), (3, 4), (6, 4)	0	1	1
967	0.0002246	258.29	197.24	156.95	219.79	169.03	120.95	TA1-044128	Info	TA1-044128	(3, 1), (5, 1), (6, 1), (6, 2), (6, 4)	0	0	0
968	0.0002247	99.97	149	156.32	108.88	110.78	229.94	TA2-177738	Info	TA2-177738	(1, 6), (4, 6), (5, 6)	0	0	0
969	0.0002265	153.79	82.58	94.89	128.75	100.43	77.47	TA2-140817	Info	TA2-140817	(2, 1), (3, 1), (5, 1), (6, 1), (2, 4), (6, 4)	0	1	1
970	0.0002272	690.93	399.7	357.41	539.28	441.88	250.37	TA1-113988	Info	TA1-113988	(2, 1), (3, 1), (6, 1), (6, 4), (6, 5)	0	1	1
971	0.000228	26718.6	38996.6	39805.4	25816.5	36343.5	46018	TA2-197866	Info	TA2-197866	(1, 2), (1, 3), (1, 6), (4, 2), (4, 3), (4, 6)	0	0	0
972	0.0002283	593.85	892.83	1029.53	742.45	864.13	987.29	TA1-101695	Info	TA1-101695	(1, 2), (1, 3), (1, 5), (1, 6), (4, 3)	1	1	2	TA1-101695
973	0.0002295	208.42	262.94	294.49	223.04	267.43	336.13	TA1-181443	Info	TA1-181443	(1, 3), (1, 6), (4, 3), (4, 6)	0	1	1
974	0.0002295	798.24	932.14	831.41	640.1	875.1	1221	TA2-017016	Info	TA2-017016	(1, 6), (4, 2), (3, 6), (4, 6), (5, 6)	0	0	0
975	0.00023	6309.66	9120.25	9204.25	7368.81	8688.46	10254.5	TA2-044507	Info	TA2-044507	(1, 2), (1, 3), (1, 5), (1, 6), (4, 6)	0	1	1
976	0.000231	19220.5	29650.8	29480.5	20523.2	26408	34335.5	TA1-185725	Info	TA1-185725	(1, 2), (1, 3), (1, 6), (4, 2), (4, 3), (4, 6)	0	1	1
977	0.0002327	20997.8	31734.4	31571.5	22274.3	28934.9	36833.3	TA2-029633	Info	TA2-029633	(1, 2), (1, 3), (1, 6), (4, 2), (4, 3), (4, 6)	0	0	0
978	0.000233	293.54	192.44	199.22	279.73	208.84	161.6	TA1-085640	Info	TA1-085640	(2, 1), (3, 1), (6, 1), (2, 4), (6, 4)	0	0	0
979	0.0002335	26738.9	38812.8	38498.7	26110	34521.2	45027.2	TA1-195339	Info	TA1-195339	(1, 2), (1, 3), (1, 6), (4, 2), (4, 3), (4, 6)	0	1	1
980	0.0002336	20555.4	31196.1	31185.8	21450.2	28429	36080.8	TA2-208411	Info	TA2-208411	(1, 2), (1, 3), (1, 6), (4, 2), (4, 3), (4, 6)	0	1	1
981	0.0002339	483.94	657.12	795.37	588.26	739.12	898.68	TA1-203580	Info	TA1-203580	(1, 3), (1, 5), (1, 6), (4, 6)	0	1	1
982	0.0002343	308.96	159.49	169.33	184.45	205.53	107.43	TA1-156240	Info	TA1-156240	(2, 1), (3, 1), (6, 1), (6, 4), (6, 5)	0	0	0
983	0.0002351	1466	2127.93	2086.81	1611.26	1954.7	2313.32	TA2-173606	Info	TA2-173606	(1, 2), (1, 3), (1, 5), (1, 6), (4, 2), (4, 6)	0	1	1
984	0.0002379	11813.3	19106.6	18198.8	14500.5	17481.9	23591	TA2-012253	Info	TA2-012253	(1, 2), (1, 3), (1, 5), (1, 6), (4, 6)	1	1	2	TA2-012253
985	0.0002398	937.63	734.5	609.21	737.34	676.8	542.28	TA1-157128	Info	TA1-157128	(3, 1), (5, 1), (6, 1), (6, 2), (6, 4)	0	1	1
986	0.0002402	229.5	161.98	167.53	207.72	176.46	150.07	TA2-046706	Info	TA2-046706	(2, 1), (3, 1), (5, 1), (6, 1), (2, 4), (6, 4)	0	1	1
987	0.0002402	1238.53	1526.37	1425.77	1223.14	1269.57	1847.91	TA1-211935	Info	TA1-211935	(1, 6), (3, 6), (4, 6), (5, 6)	0	1	1
988	0.0002402	20421.6	31848	31133.3	21304.5	27580.1	35872.1	TA1-003784	Info	TA1-003784	(1, 2), (1, 3), (1, 6), (4, 2), (4, 3), (4, 6)	0	1	1
989	0.0002403	9898.27	14597.6	14107.8	10809.1	13370.3	17373.5	TA1-048666	Info	TA1-048666	(1, 2), (1, 3), (1, 6), (4, 6)	0	1	1
990	0.0002404	1355.08	667.17	723.17	915.27	1170.87	380.38	TA2-043375	Info	TA2-043375	(2, 1), (6, 1), (6, 4), (6, 5)	0	0	0
991	0.0002408	176.6	96.45	86.84	133.99	94.23	56.51	TA1-187167	Info	TA1-187167	(2, 1), (3, 1), (5, 1), (6, 1), (6, 4)	0	1	1
992	0.0002409	305.96	365.15	284.57	329.81	142.2	482.8	TA2-182267	Info	TA2-182267	(5, 1), (5, 2), (5, 3), (5, 4), (5, 6)	0	1	1
993	0.0002424	19541	36076.3	32549	23225.6	28456.4	35034.7	TA1-161471	Info	TA1-161471	(1, 2), (1, 3), (1, 6), (4, 2), (4, 6)	0	1	1
994	0.0002424	198.01	136.61	136.83	180.29	149.63	104.49	TA2-058118	Info	TA2-058118	(2, 1), (3, 1), (6, 1), (6, 4), (6, 5)	1	1	2	TA2-058118
995	0.0002433	19566.2	28540.4	26684.5	18616.9	25675.9	32148.7	TA1-162753	Info	TA1-162753	(1, 2), (1, 6), (4, 2), (4, 3), (4, 6)	0	1	1
996	0.000244	14574.1	22766.9	20630.9	16528.1	20082.2	26219.2	TA1-050411	Info	TA1-050411	(1, 2), (1, 3), (1, 6), (4, 6)	0	1	1
997	0.0002458	18931	29131.9	28929.1	19920.2	25893.8	33485.1	TA2-125009	Info	TA2-125009	(1, 2), (1, 3), (1, 6), (4, 2), (4, 3), (4, 6)	0	1	1
998	0.0002466	483.47	658.8	762.52	592.85	678.66	874.47	TA2-105332	Info	TA2-105332	(1, 3), (1, 5), (1, 6), (4, 6)	1	1	2	TA2-105332
999	0.0002469	144.52	98.15	144.53	126.58	126.75	85.48	TA1-099297	Info	TA1-099297	(2, 1), (6, 1), (2, 3), (6, 3), (6, 4), (6, 5)	0	0	0
1000	0.000247	15767.7	20075.4	20321.6	15181.9	19952.5	22344.9	TA1-092702	Info	TA1-092702	(1, 2), (1, 3), (1, 6), (4, 2), (4, 3), (4, 5), (4, 6)	0	1	1
1001	0.0002475	602.74	906.99	979.7	647.78	912.29	1025.64	TA1-102485	Info	TA1-102485	(1, 2), (1, 3), (1, 5), (1, 6), (4, 3), (4, 6)	0	1	1
1002	0.0002483	17935.2	26775	26747.2	18552.7	24796.1	34057	TA1-187220	Info	TA1-187220	(1, 2), (1, 3), (1, 6), (4, 6)	0	0	0
1003	0.0002486	209.81	283.01	305.56	257.74	265.6	337.95	TA2-031866	Info	TA2-031866	(1, 2), (1, 3), (1, 6), (4, 6)	0	1	1
1004	0.0002507	6148.26	8742.93	9235.17	6924.13	8924.11	11380	TA2-119302	Info	TA2-119302	(1, 2), (1, 3), (1, 5), (1, 6), (4, 6)	1	1	2	TA2-119302
1005	0.0002508	599.37	352.88	300.5	373.51	357.84	178.53	TA2-179522	Info	TA2-179522	(3, 1), (6, 1), (6, 2), (6, 4), (6, 5)	0	1	1
1006	0.0002516	1942.03	2656.48	3505.78	2359.11	2911.75	3419.37	TA1-008318	Info	TA1-008318	(1, 3), (1, 5), (1, 6), (4, 3), (4, 6)	0	1	1
1007	0.0002518	25771	42160.7	38577	25301.6	34471.2	43584.2	TA2-040602	Info	TA2-040602	(1, 2), (1, 3), (1, 6), (4, 2), (4, 3), (4, 6)	0	1	1
1008	0.0002536	23296.7	34697.9	33924.9	23181.8	30248.1	39472	TA2-133553	Info	TA2-133553	(1, 2), (1, 3), (1, 6), (4, 2), (4, 3), (4, 6)	0	1	1
1009	0.0002544	7680.46	12439.8	12453.1	9173.81	11426.1	13679.4	TA2-028055	Info	TA2-028055	(1, 2), (1, 3), (1, 5), (1, 6), (4, 6)	0	1	1
1010	0.000255	4038.82	5086.54	5306.42	4680.53	5198.45	6187.48	TA2-127520	Info	TA2-127520	(1, 2), (1, 3), (1, 5), (1, 6), (4, 6)	0	0	0
1011	0.0002553	687.38	417.52	375.08	546.68	456.34	254.67	TA2-198299	Info	TA2-198299	(3, 1), (6, 1), (6, 4), (6, 5)	0	1	1
1012	0.0002555	20598.4	24839.6	25635.5	20089.7	25035.5	29623.6	TA2-081944	Info	TA2-081944	(1, 6), (4, 3), (4, 6)	0	0	0
1013	0.0002557	15643	20897.4	21519.1	14349.4	19908.5	31670.6	TA1-164202	Info	TA1-164202	(1, 6), (4, 6), (5, 6)	0	0	0
1014	0.0002557	24138.8	38129.3	35970.8	23706.4	32296.7	41007.9	TA1-059639	Info	TA1-059639	(1, 2), (1, 3), (1, 6), (4, 2), (4, 3), (4, 6)	0	1	1
1015	0.0002566	642.19	376.5	335.91	486.91	405.82	222.87	TA1-052974	Info	TA1-052974	(3, 1), (6, 1), (6, 4), (6, 5)	0	1	1
1016	0.0002566	1421.58	1884.29	1633.41	1478.14	1537.35	2220.58	TA2-173965	Info	TA2-173965	(1, 2), (1, 6), (3, 6), (4, 6), (5, 6)	0	1	1
1017	0.0002573	295.52	422.23	498.8	393.83	394.53	580.39	TA1-197595	Info	TA1-197595	(1, 3), (1, 6), (4, 6), (5, 6)	0	1	1
1018	0.0002617	153.12	86.7	80.35	128.29	112.21	80.53	TA2-043356	Info	TA2-043356	(2, 1), (3, 1), (6, 1), (3, 4), (6, 4)	0	1	1
1019	0.000262	6027.44	13786	13127.5	8964.35	12298.2	13881.5	TA1-130568	Info	TA1-130568	(1, 2), (1, 3), (1, 5), (1, 6)	0	0	0
1020	0.0002622	422.82	316.59	290.06	378.69	327.62	247.1	TA2-033158	Info	TA2-033158	(3, 1), (6, 1), (6, 4)	0	1	1
1021	0.0002626	737.73	1036.17	1337.09	947.44	954	1487.54	TA2-119979	Info	TA2-119979	(1, 3), (1, 6), (4, 6), (5, 6)	0	1	1
1022	0.0002644	4455.42	7813.95	8523.01	5517.74	7864.59	9378.53	TA2-034816	Info	TA2-034816	(1, 2), (1, 3), (1, 5), (1, 6), (4, 6)	0	0	0
1023	0.0002649	20686.7	31733.2	30201.9	21397.5	27422.3	35753.5	TA1-136927	Info	TA1-136927	(1, 2), (1, 3), (1, 6), (4, 2), (4, 3), (4, 6)	0	1	1
1024	0.0002664	470.06	194.26	184.33	316.53	217.81	108.59	TA2-032133	Info	TA2-032133	(2, 1), (3, 1), (6, 1), (6, 4)	0	1	1
1025	0.0002669	19056.5	29471.9	28031.7	20342.5	26101.1	33956.6	TA2-129867	Info	TA2-129867	(1, 2), (1, 3), (1, 6), (4, 2), (4, 6)	0	1	1
1026	0.00027	3417.62	4930.67	6174.8	4349.7	5035.08	5919.53	TA2-097445	Info	TA2-097445	(1, 2), (1, 3), (1, 5), (1, 6), (4, 3)	0	0	0
1027	0.0002714	301.22	203.89	198.81	285	213.42	188.65	TA1-125265	Info	TA1-125265	(2, 1), (3, 1), (5, 1), (6, 1), (2, 4), (3, 4), (6, 4)	1	1	2	TA1-125265
1028	0.0002753	5329.2	7222.12	6972.42	5661.84	6648.04	8344.86	TA1-079772	Info	TA1-079772	(1, 2), (1, 3), (1, 6), (4, 6)	0	1	1
1029	0.000276	313.75	153.62	146.38	174.8	175.81	80.74	TA1-032316	Info	TA1-032316	(2, 1), (3, 1), (6, 1), (6, 4), (6, 5)	0	0	0
1030	0.0002763	335.66	269.32	263.64	251.05	209.11	215.5	TA1-143401	Info	TA1-143401	(4, 1), (5, 1), (6, 1)	0	0	0
1031	0.0002764	1273.87	2245.64	2552.65	1638.41	2287.61	2505.39	TA1-083822	Info	TA1-083822	(1, 2), (1, 3), (1, 5), (1, 6), (4, 3)	0	0	0
1032	0.0002774	13544.3	23649.5	20702.3	14354.5	18143.9	25079.8	TA2-103034	Info	TA2-103034	(1, 2), (1, 3), (1, 6), (4, 2), (4, 6)	0	1	1
1033	0.0002775	260.5	129.45	124.54	183.8	174.91	101.79	TA2-043079	Info	TA2-043079	(2, 1), (3, 1), (6, 1), (6, 4), (6, 5)	0	1	1
1034	0.000278	4645.38	5935.64	6620.3	5479.45	6468.98	7704.87	TA2-210431	Info	TA2-210431	(1, 3), (1, 5), (1, 6), (4, 6)	0	0	0
1035	0.0002797	157.89	121.07	129.6	144.89	127.16	105.29	TA1-016962	Info	TA1-016962	(2, 1), (6, 1), (6, 4)	0	0	0
1036	0.0002802	1375.56	1694.59	2070.87	1520.74	2441.85	2000.77	TA1-113893	Info	TA1-113893	(1, 3), (1, 5), (1, 6), (2, 5), (4, 5)	0	1	1
1037	0.0002805	399.43	223.52	221.69	310.75	237.1	155.68	TA1-067800	Info	TA1-067800	(2, 1), (3, 1), (5, 1), (6, 1), (6, 4)	0	1	1
1038	0.0002807	12751.8	21447.7	21218	14491.2	18587.5	23260.2	TA1-003540	Info	TA1-003540	(1, 2), (1, 3), (1, 5), (1, 6), (4, 2), (4, 3), (4, 6)	0	1	1
1039	0.0002807	332.09	236.34	180.37	305.81	244.46	159.71	TA2-148234	Info	TA2-148234	(3, 1), (6, 1), (3, 4), (6, 4)	0	1	1
1040	0.0002812	226.75	136.38	142.84	195.3	171.99	126.46	TA1-001688	Info	TA1-001688	(2, 1), (3, 1), (6, 1), (2, 4), (6, 4)	0	1	1
1041	0.0002823	70.04	38.96	42.61	54.32	49.74	18.52	TA1-005172	Info	TA1-005172	(6, 1), (6, 2), (6, 3), (6, 4), (6, 5)	0	1	1
1042	0.0002823	22403.7	34826.8	34195	23356.9	29861.2	38559.8	TA1-126808	Info	TA1-126808	(1, 2), (1, 3), (1, 6), (4, 2), (4, 3), (4, 6)	0	1	1
1043	0.0002836	16534.1	27053.8	27535.9	16709	24487	28949.5	TA2-016717	Info	TA2-016717	(1, 2), (1, 3), (1, 6), (4, 2), (4, 3), (4, 6)	0	0	0
1044	0.0002837	483.8	757.08	854.24	535.77	821.18	889.64	TA1-185162	Info	TA1-185162	(1, 2), (1, 3), (1, 5), (1, 6), (4, 3), (4, 5), (4, 6)	0	0	0
1045	0.0002838	224.69	191.45	193.48	223.89	176.5	158.53	TA2-161535	Info	TA2-161535	(5, 1), (6, 1), (5, 4), (6, 4)	0	0	0
1046	0.0002849	519.93	379.32	339.18	433.62	383.28	245.03	TA2-028800	Info	TA2-028800	(3, 1), (6, 1), (6, 2), (6, 4), (6, 5)	0	1	1
1047	0.000285	19442.1	29295.9	30208.1	20545.8	26825.3	34464.8	TA2-210950	Info	TA2-210950	(1, 2), (1, 3), (1, 6), (4, 2), (4, 3), (4, 6)	0	1	1
1048	0.0002859	5309.06	9765.93	10346	7736.34	10020.4	12532.7	TA1-234491	Info	TA1-234491	(1, 2), (1, 3), (1, 5), (1, 6), (4, 6)	0	0	0
1049	0.0002859	69.99	244.21	199.98	88.78	117.8	301.52	TA2-053266	Info	TA2-053266	(1, 2), (1, 3), (1, 6), (4, 2), (4, 6), (5, 6)	0	1	1
1050	0.0002859	254.07	401.89	414.97	291.44	423.18	455.4	TA2-078451	Info	TA2-078451	(1, 2), (1, 3), (1, 5), (1, 6), (4, 5), (4, 6)	0	1	1
1051	0.0002867	1599.22	2425.23	2190.67	1809.47	2075.38	2672.22	TA1-063449	Info	TA1-063449	(1, 2), (1, 3), (1, 6), (4, 6)	0	1	1
1052	0.0002868	21.16	34.31	33.25	19.23	35.5	61	TA2-173515	Info	TA2-173515	(1, 6), (4, 6)	0	0	0
1053	0.000288	463.57	280.39	332.94	382.23	393.18	269.18	TA1-235032	Info	TA1-235032	(2, 1), (3, 1), (6, 1), (2, 5), (6, 4), (6, 5)	0	0	0
1054	0.0002882	527.27	351.42	275.29	368.65	275.84	146.04	TA1-129129	Info	TA1-129129	(6, 1), (6, 2), (6, 4)	0	1	1
1055	0.0002884	24273.1	39014.8	35989.8	23927.7	32409.7	41085.4	TA2-185690	Info	TA2-185690	(1, 2), (1, 3), (1, 6), (4, 2), (4, 3), (4, 6)	0	1	1
1056	0.0002885	98.58	129.38	146.6	124.53	149.92	164.83	TA2-180548	Info	TA2-180548	(1, 3), (1, 5), (1, 6)	1	1	2	TA2-180548
1057	0.0002905	215.63	136.98	114.37	164.78	147.85	76.72	TA2-002262	Info	TA2-002262	(3, 1), (6, 1), (6, 2), (6, 4), (6, 5)	0	1	1
1058	0.0002909	20671.1	32131.7	31277.5	21409.2	27821	35937.6	TA2-002785	Info	TA2-002785	(1, 2), (1, 3), (1, 6), (4, 2), (4, 3), (4, 6)	0	1	1
1059	0.0002913	737.72	502.62	453.39	600.91	506.8	409.32	TA1-204982	Info	TA1-204982	(2, 1), (3, 1), (5, 1), (6, 1), (6, 4)	0	1	1
1060	0.0002935	350.08	431.03	472.63	368.94	417.57	547.89	TA2-196125	Info	TA2-196125	(1, 3), (1, 6), (4, 6), (5, 6)	0	1	1
1061	0.000294	9287.09	13333.2	13525	9193.09	11561.7	17006.5	TA2-123429	Info	TA2-123429	(1, 3), (1, 6), (4, 3), (4, 6), (5, 6)	0	1	1
1062	0.0002942	4764.32	8263.69	7516.43	5964.65	6727.27	9038.26	TA1-240404	Info	TA1-240404	(1, 2), (1, 3), (1, 6), (4, 6)	0	1	1
1063	0.0002946	51.79	161.16	139.04	68.76	99.39	206.11	TA2-140059	Info	TA2-140059	(1, 2), (1, 3), (1, 6), (4, 2), (4, 6)	0	1	1
1064	0.0002947	210.51	269.74	307.12	268.8	254.83	329.04	TA1-028935	Info	TA1-028935	(1, 2), (1, 3), (1, 4), (1, 6), (5, 6)	1	1	2	TA1-028935
1065	0.0002954	18825.3	28318.2	28577.9	19995.9	27886	33027	TA2-153203	Info	TA2-153203	(1, 2), (1, 3), (1, 5), (1, 6), (4, 3), (4, 6)	0	0	0
1066	0.0002959	21626.8	33117.6	32297.9	22031.4	28332.4	37048.6	TA1-100612	Info	TA1-100612	(1, 2), (1, 3), (1, 6), (4, 2), (4, 3), (4, 6)	0	1	1
1067	0.000296	9347.73	20393.6	15623.2	13940.5	16874.3	26906.8	TA2-036588	Info	TA2-036588	(1, 2), (1, 5), (1, 6), (4, 6)	0	0	0
1068	0.0002965	21910.4	37412.6	33937.6	22927.5	29628.6	37901.9	TA1-088472	Info	TA1-088472	(1, 2), (1, 3), (1, 6), (4, 2), (4, 3), (4, 6)	0	1	1
1069	0.0002971	8013.49	13991.4	12797	9686.81	11996.3	15500.4	TA1-171025	Info	TA1-171025	(1, 2), (1, 3), (1, 5), (1, 6), (4, 6)	0	1	1
1070	0.0002982	840.81	645	588.09	664.94	551.02	563.83	TA1-120878	Info	TA1-120878	(2, 1), (3, 1), (5, 1), (6, 1)	0	0	0
1071	0.0002988	591.31	429.2	402.85	561.5	408.76	355.04	TA2-025187	Info	TA2-025187	(2, 1), (3, 1), (5, 1), (6, 1), (3, 4), (5, 4), (6, 4)	0	0	0
1072	0.0002995	1122.49	628.86	556.26	731.36	600.09	301.11	TA1-123240	Info	TA1-123240	(3, 1), (6, 1), (6, 2), (6, 4), (6, 5)	0	1	1
1073	0.0002998	27029.4	42611.6	39354.9	26260.7	35903.1	43545.5	TA1-040891	Info	TA1-040891	(1, 2), (1, 3), (1, 6), (4, 2), (4, 3), (4, 6)	0	0	0
1074	0.0003008	60.72	142.38	167.69	74.34	123.82	174.81	TA2-207661	Info	TA2-207661	(1, 2), (1, 3), (1, 5), (1, 6), (4, 3), (4, 6)	0	1	1
1075	0.0003019	1647.24	2284.23	2245.67	1760.24	1886.55	2485.52	TA2-208860	Info	TA2-208860	(1, 2), (1, 3), (1, 6), (4, 2), (4, 6), (5, 6)	0	1	1
1076	0.0003026	113.84	215.6	208.29	159.06	138.28	328.06	TA2-047507	Info	TA2-047507	(1, 2), (1, 3), (1, 6), (4, 6), (5, 6)	0	0	0
1077	0.0003027	1269.83	932.54	910.54	873.37	1131.86	645.92	TA2-070294	Info	TA2-070294	(4, 1), (6, 1), (6, 2), (6, 5)	0	0	0
1078	0.0003036	157.71	115.74	96.99	132.02	98.93	82.44	TA1-067312	Info	TA1-067312	(3, 1), (5, 1), (6, 1), (6, 4)	1	1	2	TA1-067312
1079	0.0003037	318.53	176.98	132.94	198.06	149.63	84.87	TA1-106870	Info	TA1-106870	(3, 1), (5, 1), (6, 1), (6, 2), (6, 4)	0	1	1
1080	0.0003049	3034.81	4960.38	5216.64	3491.14	4599.89	6141.75	TA1-185433	Info	TA1-185433	(1, 2), (1, 3), (1, 5), (1, 6), (4, 6)	0	0	0
1081	0.0003051	25366.7	37128.4	37803.8	26484.6	35542.4	42744.3	TA1-030712	Info	TA1-030712	(1, 2), (1, 3), (1, 5), (1, 6), (4, 2), (4, 3), (4, 6)	0	0	0
1082	0.0003062	6565.93	8619.65	9655.24	6922.87	8241.32	10787.5	TA1-012556	Info	TA1-012556	(1, 3), (1, 6), (4, 3), (4, 6)	0	1	1
1083	0.0003074	168.65	75.24	65.4	100.58	70.17	34.04	TA2-116889	Info	TA2-116889	(3, 1), (5, 1), (6, 1), (6, 4)	0	1	1
1084	0.0003085	1135.77	746.82	697.72	959.88	774.93	423.74	TA2-084849	Info	TA2-084849	(6, 1), (6, 2), (6, 4), (6, 5)	0	1	1
1085	0.0003103	22935.9	36286.7	34247.5	22738.2	30644.4	39011.3	TA2-144971	Info	TA2-144971	(1, 2), (1, 3), (1, 6), (4, 2), (4, 3), (4, 6)	0	1	1
1086	0.0003122	394.53	208.19	205.68	302.46	253.72	124.02	TA2-108383	Info	TA2-108383	(2, 1), (3, 1), (6, 1), (6, 4), (6, 5)	0	1	1
1087	0.0003124	1742.46	2282.53	2681.36	1986.39	2636.01	3270.72	TA2-169649	Info	TA2-169649	(1, 3), (1, 5), (1, 6), (2, 6), (4, 6)	0	1	1
1088	0.0003134	181.31	273.76	329.59	294.6	305.4	413.81	TA2-203069	Info	TA2-203069	(1, 3), (1, 4), (1, 5), (1, 6)	0	1	1
1089	0.0003135	17208.7	24855.7	24438.5	16909.4	26944.2	29777.7	TA2-042134	Info	TA2-042134	(1, 5), (1, 6), (4, 2), (4, 5), (4, 6)	0	0	0
1090	0.0003138	768.17	1055.94	1153.5	1047.24	1149.91	1412.82	TA2-077661	Info	TA2-077661	(1, 2), (1, 3), (1, 5), (1, 6)	0	0	0
1091	0.000315	344.59	280.83	178.08	211.82	162.69	119.99	TA1-126727	Info	TA1-126727	(3, 1), (5, 1), (6, 1), (6, 2)	0	1	1
1092	0.0003157	376.21	295.92	250.12	349.73	273.39	269.11	TA2-084094	Info	TA2-084094	(3, 1), (5, 1), (6, 1), (3, 4), (6, 4)	0	1	1
1093	0.0003159	276.21	310.71	373.93	345.24	370.3	397.56	TA1-123646	Info	TA1-123646	(1, 3), (1, 4), (1, 5), (1, 6), (2, 6)	0	1	1
1094	0.0003164	19484.8	30051	29582.4	20410.4	26231	34071.7	TA2-067523	Info	TA2-067523	(1, 2), (1, 3), (1, 6), (4, 2), (4, 3), (4, 6)	0	1	1
1095	0.0003167	184.51	146.29	117.99	175.56	152.11	131.7	TA1-176352	Info	TA1-176352	(3, 1), (6, 1), (3, 4), (6, 4)	0	0	0
1096	0.0003167	184.95	137.71	122.1	174.19	117.61	118.23	TA1-027411	Info	TA1-027411	(3, 1), (5, 1), (6, 1), (3, 4), (5, 4), (6, 4)	0	0	0
1097	0.000318	19089.3	29928.5	27429.2	19442.4	26153.9	33865.7	TA2-143491	Info	TA2-143491	(1, 2), (1, 6), (4, 2), (4, 6)	0	1	1
1098	0.0003181	19450.8	28318.9	29747.3	20408.4	27199.4	34960.7	TA2-143897	Info	TA2-143897	(1, 2), (1, 3), (1, 6), (4, 3), (4, 6)	0	1	1
1099	0.0003203	119.09	74.18	77.34	109.74	80.55	55.55	TA1-193803	Info	TA1-193803	(2, 1), (6, 1), (6, 4)	0	1	1
1100	0.0003203	158.33	234.13	285.48	261.12	262.35	353.55	TA1-185761	Info	TA1-185761	(1, 3), (1, 4), (1, 5), (1, 6)	0	1	1
1101	0.0003205	345.36	528.06	499.13	402.48	467.36	620.66	TA1-189386	Info	TA1-189386	(1, 2), (1, 3), (1, 6), (4, 6)	0	1	1
1102	0.0003209	1253.32	1627.74	1999.82	1532.32	1591.3	1931.91	TA2-037632	Info	TA2-037632	(1, 3), (1, 6)	0	1	1
1103	0.0003226	6815.3	10585.8	10430.3	7768.1	9555.3	12807.8	TA1-198772	Info	TA1-198772	(1, 2), (1, 3), (1, 6), (4, 6)	0	1	1
1104	0.0003237	19019.9	29525.3	28986	20140.7	25713.2	33239.5	TA1-163141	Info	TA1-163141	(1, 2), (1, 3), (1, 6), (4, 2), (4, 3), (4, 6)	0	1	1
1105	0.0003239	912.69	611.12	502.36	637.83	659.53	365.89	TA2-169709	Info	TA2-169709	(3, 1), (6, 1), (6, 2), (6, 4), (6, 5)	0	1	1
1106	0.0003243	4.26	6.91	7.3	4.75	5.43	7.89	(+)E1A_r60_a104	Info	(+)E1A_r60_a104	(1, 2), (1, 3), (1, 6), (4, 3), (4, 6)	0	0	0
1107	0.0003269	1192.55	822.52	753.51	860.24	737.29	599.44	TA2-170029	Info	TA2-170029	(2, 1), (3, 1), (5, 1), (6, 1), (6, 4)	0	1	1
1108	0.000327	364.23	230.29	188.48	318.55	220.63	208.47	TA2-108475	Info	TA2-108475	(2, 1), (3, 1), (5, 1), (6, 1), (3, 4), (6, 4)	0	1	1
1109	0.0003277	1201.61	2348.38	2150.89	1960.76	1875.13	2962.59	TA1-081310	Info	TA1-081310	(1, 2), (1, 3), (1, 4), (1, 6)	1	1	2	TA1-081310
1110	0.0003288	277.61	332.86	341.27	326.33	324.58	330.75	TA1-049620	Info	TA1-049620	(1, 2), (1, 3), (1, 4), (1, 5), (1, 6)	0	1	1
1111	0.0003327	1896.24	3286.36	3004.67	2151.88	2901.9	3510.09	TA2-175454	Info	TA2-175454	(1, 2), (1, 3), (1, 5), (1, 6), (4, 2), (4, 6)	0	0	0
1112	0.0003329	380.6	522.9	627	407.91	525.78	682.38	TA2-006253	Info	TA2-006253	(1, 3), (1, 6), (4, 3), (4, 6)	0	1	1
1113	0.0003339	1791.42	2319.63	2584.87	2110.45	2327.28	2772.15	TA1-157707	Info	TA1-157707	(1, 2), (1, 3), (1, 5), (1, 6), (4, 6)	0	0	0
1114	0.0003378	24653.5	34979.3	35007.6	23922.1	32112.9	41389.8	TA2-084466	Info	TA2-084466	(1, 2), (1, 3), (1, 6), (4, 2), (4, 3), (4, 6)	0	1	1
1115	0.000338	607.07	393.98	328.67	479.33	410.75	239.2	TA2-017162	Info	TA2-017162	(3, 1), (6, 1), (6, 4), (6, 5)	0	1	1
1116	0.0003383	6346.66	8913.08	9075.08	7277.33	9150.47	10321.2	TA1-071582	Info	TA1-071582	(1, 2), (1, 3), (1, 5), (1, 6), (4, 6)	0	1	1
1117	0.0003388	853.03	597.66	452.9	758.01	566.62	435.18	TA1-055251	Info	TA1-055251	(3, 1), (6, 1), (3, 4), (6, 4)	0	1	1
1118	0.0003397	7666.39	9754.2	10751.1	7542.46	10034.9	10639.3	TA1-026796	Info	TA1-026796	(1, 3), (1, 5), (1, 6), (4, 2), (4, 3), (4, 5), (4, 6)	0	1	1
1119	0.0003409	3962.22	1164.52	1442.58	920.25	2520.95	907.12	TA1-070536	Info	TA1-070536	(2, 1), (3, 1), (4, 1), (6, 1), (4, 5), (6, 5)	0	1	1
1120	0.000341	2110.41	3080.63	3616.66	2495.53	2755.57	3480.92	TA2-205813	Info	TA2-205813	(1, 2), (1, 3), (1, 6), (4, 3), (4, 6)	0	1	1
1121	0.000342	19545.6	24914.8	27772.5	19905	26651.6	31071.7	TA2-058324	Info	TA2-058324	(1, 3), (1, 5), (1, 6), (4, 3), (4, 6)	0	0	0
1122	0.0003451	16307.1	24293.8	25249.1	20009.6	24963.2	31246.8	TA2-087675	Info	TA2-087675	(1, 2), (1, 3), (1, 5), (1, 6), (4, 6)	0	1	1
1123	0.0003477	1565.72	2123.75	2125.49	1517.96	2179.86	2352.01	TA1-096849	Info	TA1-096849	(1, 2), (1, 3), (1, 5), (1, 6), (4, 2), (4, 3), (4, 5), (4, 6)	0	1	1
1124	0.0003502	9852.24	14749.5	15341.3	11543.9	15035.6	17477.1	TA2-204838	Info	TA2-204838	(1, 2), (1, 3), (1, 5), (1, 6), (4, 6)	0	1	1
1125	0.0003504	1543.69	2184.31	2580.9	1739.06	2319.05	2853.44	TA1-197726	Info	TA1-197726	(1, 3), (1, 5), (1, 6), (4, 3), (4, 6)	0	0	0
1126	0.0003508	217.33	133.33	154.98	190.43	136.44	137.66	TA2-050499	Info	TA2-050499	(2, 1), (3, 1), (5, 1), (6, 1), (2, 4), (5, 4), (6, 4)	0	1	1
1127	0.000351	253.13	464.54	491.5	736.36	533.78	460.11	TA2-139945	Info	TA2-139945	(1, 2), (1, 3), (1, 4), (1, 5), (1, 6)	0	1	1
1128	0.0003547	1668.64	1111.86	956	1209.08	1074.55	517.54	TA2-180186	Info	TA2-180186	(6, 1), (6, 2), (6, 3), (6, 4), (6, 5)	0	1	1
1129	0.000358	172.89	116.4	102.69	147.07	119.28	96.72	TA1-092182	Info	TA1-092182	(2, 1), (3, 1), (5, 1), (6, 1), (3, 4), (6, 4)	1	1	2	TA1-092182
1130	0.0003601	347.01	215.74	157.74	234.29	163.69	95.57	TA2-210537	Info	TA2-210537	(3, 1), (5, 1), (6, 1), (6, 2), (6, 4)	0	1	1
1131	0.0003611	912.54	1345.12	1557.23	1063.81	1285.28	1592.96	TA1-027896	Info	TA1-027896	(1, 2), (1, 3), (1, 6), (4, 3), (4, 6)	0	1	1
1132	0.0003629	19246.2	29843.7	29267.2	20162.3	26098.7	33544.5	TA2-081854	Info	TA2-081854	(1, 2), (1, 3), (1, 6), (4, 2), (4, 3), (4, 6)	0	1	1
1133	0.0003635	815.22	965.95	1096.53	802.27	1015.73	1254.23	TA1-111731	Info	TA1-111731	(1, 3), (1, 6), (4, 3), (4, 6)	0	0	0
1134	0.0003646	17312.5	24489.8	27387.4	18443.7	25241	31861.2	TA1-079163	Info	TA1-079163	(1, 3), (1, 5), (1, 6), (4, 3), (4, 6)	0	1	1
1135	0.0003647	19400.5	30038.7	29394	20305.7	26144.3	33899.1	TA1-085783	Info	TA1-085783	(1, 2), (1, 3), (1, 6), (4, 2), (4, 3), (4, 6)	0	1	1
1136	0.0003652	18830.7	29011	28634.1	19775	25545.4	33022.9	TA1-086098	Info	TA1-086098	(1, 2), (1, 3), (1, 6), (4, 2), (4, 3), (4, 6)	0	1	1
1137	0.000367	25746.5	40933.8	38051.9	26097	34851.5	44518	TA1-049499	Info	TA1-049499	(1, 2), (1, 3), (1, 6), (4, 2), (4, 3), (4, 6)	0	1	1
1138	0.0003676	121.69	191.25	169.03	150.51	160.6	203.37	TA2-050191	Info	TA2-050191	(1, 2), (1, 3), (1, 6), (4, 6)	0	1	1
1139	0.000368	1162.78	1838.24	1785.11	1282.84	1374.38	2024.67	TA2-149640	Info	TA2-149640	(1, 2), (1, 3), (1, 6), (4, 2), (4, 6), (5, 6)	1	1	2	TA2-149640
1140	0.0003697	1606.06	1194.77	971.26	1280.79	1077.84	1096.47	TA1-003715	Info	TA1-003715	(2, 1), (3, 1), (5, 1), (6, 1)	0	1	1
1141	0.0003705	3894.45	4901.98	4612.5	3672.36	4362.23	5461.07	TA1-215183	Info	TA1-215183	(1, 6), (4, 2), (4, 6)	0	0	0
1142	0.0003728	265.19	200.32	165.56	238	201.12	139.14	TA2-025234	Info	TA2-025234	(3, 1), (6, 1), (6, 4)	0	1	1
1143	0.0003728	19839	27135.5	26148.5	19756.3	26272.4	30608.1	TA2-022450	Info	TA2-022450	(1, 2), (1, 6), (4, 2), (4, 5), (4, 6)	0	0	0
1144	0.0003743	766.73	1302.18	1500.3	1001.31	1638.13	1940.37	TA2-200500	Info	TA2-200500	(1, 3), (1, 5), (1, 6), (4, 6)	0	1	1
1145	0.0003779	2423.63	3732.54	3660.3	2614.76	3411.88	4205.51	TA2-108320	Info	TA2-108320	(1, 2), (1, 3), (1, 6), (4, 2), (4, 6)	0	1	1
1146	0.0003781	560.56	395.91	368.72	472.12	332.19	394.14	TA1-205269	Info	TA1-205269	(2, 1), (3, 1), (5, 1), (6, 1), (5, 4)	0	0	0
1147	0.0003792	1106.14	1796.95	1747.25	2629.05	1757.39	1598.92	TA2-013412	Info	TA2-013412	(1, 2), (1, 3), (1, 4), (1, 5), (6, 4)	0	0	0
1148	0.0003794	610.37	484.66	439.63	450.03	382.04	486.43	TA1-158652	Info	TA1-158652	(3, 1), (4, 1), (5, 1)	0	1	1
1149	0.0003813	1989.36	2537.62	2609.2	2414.41	2596.31	3043.48	TA1-160339	Info	TA1-160339	(1, 2), (1, 3), (1, 5), (1, 6), (4, 6)	0	0	0
1150	0.0003815	216.73	149.07	180.14	201.14	164.27	147.28	TA1-139567	Info	TA1-139567	(2, 1), (5, 1), (6, 1), (2, 4), (6, 4)	1	1	2	TA1-139567
1151	0.0003855	21945	35454.7	33135.7	22063.7	29208.9	37361.9	TA1-124859	Info	TA1-124859	(1, 2), (1, 3), (1, 6), (4, 2), (4, 3), (4, 6)	0	1	1
1152	0.0003862	4691.82	6224.3	5235.03	4728.07	6741.01	6077.67	TA1-121703	Info	TA1-121703	(1, 2), (1, 5), (1, 6), (4, 2), (3, 5), (4, 5), (4, 6)	0	1	1
1153	0.0003895	8036.87	14202.4	13610.9	9630.17	12375.6	16473.6	TA1-069925	Info	TA1-069925	(1, 2), (1, 3), (1, 5), (1, 6), (4, 6)	0	1	1
1154	0.0003899	95.09	140.04	167.9	124.45	131.04	168.87	TA1-231547	Info	TA1-231547	(1, 2), (1, 3), (1, 6)	0	1	1
1155	0.0003901	1400.46	2083.43	2299.3	2073.09	2184.27	2703.87	TA1-029812	Info	TA1-029812	(1, 2), (1, 3), (1, 4), (1, 5), (1, 6)	0	0	0
1156	0.0003904	21342.3	29419	29105.7	21660.2	27307.1	32939.6	TA1-011082	Info	TA1-011082	(1, 2), (1, 3), (1, 6), (4, 2), (4, 3), (4, 6)	0	0	0
1157	0.0003906	506.79	325.98	270.92	333.13	276.45	154.89	TA2-162121	Info	TA2-162121	(3, 1), (6, 1), (6, 2), (6, 4)	0	1	1
1158	0.000393	166.24	279.82	294.58	190.07	277.41	332.2	TA2-006166	Info	TA2-006166	(1, 2), (1, 3), (1, 5), (1, 6), (4, 3), (4, 6)	0	0	0
1159	0.0003937	1313.8	1977.55	2194.78	1600.46	2039.81	2443.3	TA1-122754	Info	TA1-122754	(1, 2), (1, 3), (1, 5), (1, 6), (4, 6)	0	0	0
1160	0.0003941	24193.9	34875.1	35140	24687.2	32801.3	40022.8	TA1-052478	Info	TA1-052478	(1, 2), (1, 3), (1, 6), (4, 2), (4, 3), (4, 6)	0	0	0
1161	0.0003948	15685.1	24325	23763.1	16203.1	20075.3	27967.9	TA1-057584	Info	TA1-057584	(1, 2), (1, 3), (1, 6), (4, 2), (4, 3), (4, 6)	0	1	1
1162	0.0003958	23010	34429.1	33473.8	22856.1	29519.2	38486	TA1-210089	Info	TA1-210089	(1, 2), (1, 3), (1, 6), (4, 2), (4, 3), (4, 6)	0	1	1
1163	0.0003964	7115.64	8762.9	11207.5	8173.33	10728.3	11221.6	TA2-125659	Info	TA2-125659	(1, 3), (1, 5), (1, 6), (4, 3), (4, 6)	1	0	1	TA2-125659	TA2-125659
1164	0.0003965	1609.1	2050.62	2595.07	1782.17	2110.08	2627.22	TA1-139605	Info	TA1-139605	(1, 3), (1, 6), (4, 3), (4, 6)	0	1	1
1165	0.0003975	19076.1	29527.4	29556.3	20284.2	25967.9	33402.2	TA2-196539	Info	TA2-196539	(1, 2), (1, 3), (1, 6), (4, 2), (4, 3), (4, 6)	0	1	1
1166	0.0003985	18822.1	29163.4	28666.9	19772.6	25489.4	32856.2	DCP_1_4	Info	DCP_1_4	(1, 2), (1, 3), (1, 6), (4, 2), (4, 3), (4, 6)	0	1	1
1167	0.0003988	21790	34518.2	31918.3	21757.5	28964.4	36999.7	TA2-156673	Info	TA2-156673	(1, 2), (1, 3), (1, 6), (4, 2), (4, 3), (4, 6)	0	1	1
1168	0.0003989	1956.71	2903.79	3186.46	2259.91	2520.48	3072.95	TA1-033426	Info	TA1-033426	(1, 2), (1, 3), (1, 6), (4, 3), (4, 6)	1	1	2	TA1-033426
1169	0.0004024	171.82	132.73	134.07	170.47	141.79	119.43	TA1-106127	Info	TA1-106127	(2, 1), (3, 1), (6, 1), (2, 4), (3, 4), (6, 4)	0	1	1
1170	0.0004026	383.4	538.1	544.66	425.91	531.83	577.25	TA1-186360	Info	TA1-186360	(1, 2), (1, 3), (1, 5), (1, 6), (4, 6)	0	1	1
1171	0.0004046	251.6	445.31	534.45	261.82	483.23	529.12	TA2-138494	Info	TA2-138494	(1, 2), (1, 3), (1, 5), (1, 6), (4, 3), (4, 5), (4, 6)	0	0	0
1172	0.0004065	19063.2	29400	28896.2	19963.1	25737.8	33261.2	TA1-027690	Info	TA1-027690	(1, 2), (1, 3), (1, 6), (4, 2), (4, 3), (4, 6)	0	1	1
1173	0.00041	15252.8	15599.7	15879.9	12349.3	14639.3	20869.2	TA2-019963	Info	TA2-019963	(1, 6), (2, 6), (3, 6), (4, 6), (5, 6)	0	1	1
1174	0.0004109	20182.3	32094.5	30093.9	21534.4	27908.7	33745.3	TA2-093795	Info	TA2-093795	(1, 2), (1, 3), (1, 6), (4, 2), (4, 6)	0	0	0
1175	0.000412	19061.3	29574.7	29009.1	20096.5	25719.4	33169.9	TA2-049720	Info	TA2-049720	(1, 2), (1, 3), (1, 6), (4, 2), (4, 3), (4, 6)	0	1	1
1176	0.000412	287.65	198.06	185.16	240.12	203.53	115.19	TA1-053293	Info	TA1-053293	(6, 1), (6, 2), (6, 4), (6, 5)	0	0	0
1177	0.0004137	153.09	115.13	140.33	148.65	120.78	109.18	TA1-088607	Info	TA1-088607	(2, 1), (5, 1), (6, 1), (2, 4), (6, 3), (6, 4)	0	0	0
1178	0.000415	121.94	58.09	48.97	81.17	68.01	30.7	TA1-184711	Info	TA1-184711	(3, 1), (6, 1), (6, 4), (6, 5)	0	1	1
1179	0.0004176	2453.01	3719.95	4413.05	2919.39	3840.61	4079.89	TA2-004690	Info	TA2-004690	(1, 2), (1, 3), (1, 5), (1, 6), (4, 3)	0	0	0
1180	0.0004187	19737.6	29481.8	30097.5	20489.6	26819	34444	TA2-212031	Info	TA2-212031	(1, 2), (1, 3), (1, 6), (4, 2), (4, 3), (4, 6)	0	0	0
1181	0.0004194	4098.01	5973.29	6307.61	5433.66	7598.51	7354.95	TA1-026510	Info	TA1-026510	(1, 2), (1, 3), (1, 5), (1, 6)	0	1	1
1182	0.0004197	12877.6	19502.6	18599.5	13568.6	16951.9	20920	TA2-156084	Info	TA2-156084	(1, 2), (1, 3), (1, 6), (4, 2), (4, 6)	1	1	2	TA2-156084
1183	0.0004215	672.14	361.02	273.31	358.87	372.02	162.8	TA1-011443	Info	TA1-011443	(3, 1), (6, 1), (6, 2), (6, 4), (6, 5)	0	1	1
1184	0.0004219	123.58	89.2	89.86	124.98	104.77	85.58	TA2-106065	Info	TA2-106065	(2, 1), (3, 1), (6, 1), (2, 4), (3, 4), (6, 4)	0	1	1
1185	0.0004232	2231.12	1620.15	1409.54	1722.39	1587.07	1240.24	TA1-018442	Info	TA1-018442	(2, 1), (3, 1), (5, 1), (6, 1), (6, 4)	0	1	1
1186	0.0004235	6177.42	8580.58	9877.39	7574.37	9153.41	12394.9	TA2-129615	Info	TA2-129615	(1, 3), (1, 5), (1, 6), (4, 6)	0	0	0
1187	0.0004242	2358.71	3330.54	3431.27	2858.65	2985.02	4601	TA1-127163	Info	TA1-127163	(1, 3), (1, 6), (4, 6), (5, 6)	0	0	0
1188	0.0004245	3949.99	6793.27	7047.33	5293.5	5491.89	9571.22	TA2-119718	Info	TA2-119718	(1, 2), (1, 3), (1, 6), (4, 6), (5, 6)	0	1	1
1189	0.0004246	589.54	471.69	403.27	502.79	456.56	349.68	TA2-052496	Info	TA2-052496	(3, 1), (6, 1), (6, 2), (6, 4)	0	1	1
1190	0.0004249	7123.56	9192.39	9429.89	7828.77	9145.51	10926.4	TA1-001422	Info	TA1-001422	(1, 2), (1, 3), (1, 5), (1, 6), (4, 6)	0	1	1
1191	0.0004256	171.39	148.1	132.74	174.8	140.44	124.96	TA2-040066	Info	TA2-040066	(3, 1), (6, 1), (3, 4), (5, 4), (6, 4)	0	0	0
1192	0.0004258	400.7	553.32	573.01	464	518.52	671.69	TA2-130102	Info	TA2-130102	(1, 2), (1, 3), (1, 6), (4, 6)	0	1	1
1193	0.0004263	224.5	135.22	137.13	156.18	135.84	84.38	TA2-202220	Info	TA2-202220	(2, 1), (6, 1), (6, 4)	0	1	1
1194	0.0004269	436.84	515.02	590.88	486.18	550.48	601.8	TA1-026898	Info	TA1-026898	(1, 3), (1, 5), (1, 6), (4, 6)	0	0	0
1195	0.0004282	157.87	116.46	112.07	116.25	121.64	83.78	TA2-127532	Info	TA2-127532	(3, 1), (6, 1), (6, 2), (6, 4), (6, 5)	0	0	0
1196	0.0004285	12050.6	17546.6	17844.7	12546.4	15042.3	20963.5	TA2-150854	Info	TA2-150854	(1, 2), (1, 3), (1, 6), (4, 3), (4, 6)	0	1	1
1197	0.0004292	19754.4	29042.1	28769.4	20500.2	25274.7	31523	TA1-049245	Info	TA1-049245	(1, 2), (1, 3), (1, 6), (4, 2), (4, 3), (4, 6)	0	0	0
1198	0.0004308	23430	39636.3	35894.5	23454.9	31131.6	40276.5	TA2-045117	Info	TA2-045117	(1, 2), (1, 3), (1, 6), (4, 2), (4, 3), (4, 6)	0	1	1
1199	0.000431	2225.41	2901.77	3007.66	2425.58	2722.19	3205.6	TA1-028549	Info	TA1-028549	(1, 2), (1, 3), (1, 6), (4, 6)	0	1	1
1200	0.0004332	16551.2	25406.5	25723.5	18026.2	25205.5	31658	TA2-208105	Info	TA2-208105	(1, 2), (1, 3), (1, 5), (1, 6), (4, 6)	0	1	1
1201	0.0004361	233.75	153.13	146.8	190.57	180.04	134.68	TA2-068414	Info	TA2-068414	(2, 1), (3, 1), (6, 1), (6, 4)	0	1	1
1202	0.0004361	158.91	244.3	255.58	245.7	226.84	410.3	TA2-164382	Info	TA2-164382	(1, 6), (2, 6), (4, 6), (5, 6)	0	0	0
1203	0.0004391	18784.1	26793	18523.1	19019.9	26113.3	30093.6	TA1-108698	Info	TA1-108698	(1, 2), (1, 6), (3, 2), (3, 6), (4, 6)	0	1	1
1204	0.0004397	203.65	134.08	124.34	173.77	141.84	99.66	TA2-113664	Info	TA2-113664	(2, 1), (3, 1), (6, 1), (6, 4)	0	0	0
1205	0.0004403	168.01	247.83	317.06	278.35	270.32	377.6	TA2-055248	Info	TA2-055248	(1, 3), (1, 4), (1, 5), (1, 6)	0	1	1
1206	0.0004416	26638.2	41713.3	39501.9	26515.5	35417.5	45087.1	TA1-144225	Info	TA1-144225	(1, 2), (1, 3), (1, 6), (4, 2), (4, 3), (4, 6)	0	1	1
1207	0.0004431	58.04	71.16	88.68	59.27	81.13	93.64	TA2-096783	Info	TA2-096783	(1, 3), (1, 5), (1, 6), (4, 3), (4, 6)	0	0	0
1208	0.0004437	2459.9	4178.81	4072.9	2016.24	3813.65	3261.27	TA1-019666	Info	TA1-019666	(1, 2), (1, 3), (4, 2), (4, 3), (4, 5), (4, 6)	0	1	1
1209	0.000444	64.72	92.92	103.13	57.21	82.15	100.47	TA1-110216	Info	TA1-110216	(1, 3), (1, 6), (4, 2), (4, 3), (4, 6)	0	0	0
1210	0.0004448	217.61	154.41	138.74	187.97	150.86	94.24	TA1-201344	Info	TA1-201344	(6, 1), (6, 2), (6, 4), (6, 5)	0	0	0
1211	0.0004448	19105.2	29643.3	29040.6	20015.9	25816.9	33220.2	DCP_1_2	Info	DCP_1_2	(1, 2), (1, 3), (1, 6), (4, 2), (4, 3), (4, 6)	0	1	1
1212	0.0004457	18050.5	22745.9	27971.7	18351.8	25339.9	29309.2	TA2-060900	Info	TA2-060900	(1, 3), (1, 5), (1, 6), (4, 3), (4, 6)	0	1	1
1213	0.0004469	2500.35	4742.24	4636.68	3484.08	4507.1	5437.41	TA2-043114	Info	TA2-043114	(1, 2), (1, 3), (1, 5), (1, 6)	0	1	1
1214	0.0004485	328.71	480.25	477.43	361.32	395.51	512.94	TA2-000736	Info	TA2-000736	(1, 2), (1, 3), (1, 6), (4, 6)	0	0	0
1215	0.0004491	24175.5	38536.4	35887.8	24013.2	31972.4	40756.3	TA1-051916	Info	TA1-051916	(1, 2), (1, 3), (1, 6), (4, 2), (4, 3), (4, 6)	0	1	1
1216	0.0004506	3780.05	7913.85	8743.55	6552.75	7515.6	8754.51	TA2-057120	Info	TA2-057120	(1, 2), (1, 3), (1, 4), (1, 5), (1, 6)	0	0	0
1217	0.0004517	843.36	1358.92	2022.85	1606.15	1707.44	1861.83	TA1-175735	Info	TA1-175735	(1, 3), (1, 4), (1, 5), (1, 6)	0	0	0
1218	0.0004551	245.64	165.22	200.59	199.74	128.62	186.81	TA2-046952	Info	TA2-046952	(2, 1), (5, 1), (5, 3), (5, 4), (5, 6)	0	0	0
1219	0.0004553	314.58	244.51	235.88	293.73	248.53	228.94	TA2-060574	Info	TA2-060574	(2, 1), (3, 1), (5, 1), (6, 1), (3, 4), (6, 4)	0	0	0
1220	0.0004557	914.87	751.26	617.54	792.23	712.47	480.35	TA2-200639	Info	TA2-200639	(3, 1), (6, 1), (6, 2), (6, 4), (6, 5)	0	1	1
1221	0.000458	8172.62	9376.52	10438.4	8102.36	8743	11649	TA1-080701	Info	TA1-080701	(1, 3), (1, 6), (4, 3), (4, 6), (5, 6)	0	0	0
1222	0.0004584	193.48	116.2	91.14	137.24	107.66	53.67	TA2-172233	Info	TA2-172233	(3, 1), (6, 1), (6, 2), (6, 4), (6, 5)	0	1	1
1223	0.0004613	251.76	130.46	100.83	161.81	135.73	70.84	TA1-050840	Info	TA1-050840	(3, 1), (6, 1), (6, 4)	0	1	1
1224	0.0004616	19874	31139.2	30067.1	20556.3	26510.4	34069.3	TA1-181518	Info	TA1-181518	(1, 2), (1, 3), (1, 6), (4, 2), (4, 3), (4, 6)	0	1	1
1225	0.0004621	551.27	319.3	257.02	397.02	293.61	130.01	TA1-105914	Info	TA1-105914	(6, 1), (6, 2), (6, 4), (6, 5)	0	1	1
1226	0.0004636	434.05	212.04	181.9	265.13	207.35	97.36	TA2-186061	Info	TA2-186061	(3, 1), (6, 1), (6, 4)	0	1	1
1227	0.0004638	23154.9	31830.7	33848	23539.1	31618.6	37946	TA2-104347	Info	TA2-104347	(1, 3), (1, 6), (4, 3), (4, 6)	0	1	1
1228	0.0004646	5786.75	10021.3	9258	6753.91	9406.74	10924.2	TA1-033114	Info	TA1-033114	(1, 2), (1, 3), (1, 5), (1, 6), (4, 6)	0	0	0
1229	0.0004646	143.65	119.49	107.19	139.72	124.38	104.78	TA2-166330	Info	TA2-166330	(3, 1), (6, 1), (3, 4), (6, 4)	1	1	2	TA2-166330
1230	0.000465	158.53	187.58	219.79	186.63	201.95	224.99	TA1-052529	Info	TA1-052529	(1, 3), (1, 5), (1, 6)	0	0	0
1231	0.0004658	475.41	349.52	325.46	423	378.16	300.1	TA2-191129	Info	TA2-191129	(2, 1), (3, 1), (6, 1), (6, 4)	1	0	1	TA2-191129	TA2-191129
1232	0.000466	3832.31	5538.87	6194.27	4119.45	5906.12	7624.37	TA2-110944	Info	TA2-110944	(1, 3), (1, 5), (1, 6), (4, 6)	0	1	1
1233	0.0004674	4228.67	2385.23	2142.44	2651.5	2287.81	1125.24	TA2-212424	Info	TA2-212424	(6, 1), (6, 2), (6, 4), (6, 5)	0	1	1
1234	0.0004686	19926.5	27161.8	30704.8	20870.4	27477	34729	TA1-057410	Info	TA1-057410	(1, 3), (1, 6), (4, 3), (4, 6)	0	1	1
1235	0.0004699	1544.3	3589.32	3800.95	2668.94	3241.17	4805.48	TA1-059471	Info	TA1-059471	(1, 2), (1, 3), (1, 5), (1, 6)	0	0	0
1236	0.0004719	426.67	406.49	348.3	432.83	441.14	336.72	TA2-056985	Info	TA2-056985	(3, 1), (6, 1), (3, 4), (3, 5), (6, 4), (6, 5)	0	1	1
1237	0.0004722	19063.6	29937.3	28965.7	20038.5	25613	33050.4	DCP_1_0	Info	DCP_1_0	(1, 2), (1, 3), (1, 6), (4, 2), (4, 3), (4, 6)	0	1	1
1238	0.0004728	22735.9	35974.5	33504.7	23484.5	30072.1	38602	TA2-010702	Info	TA2-010702	(1, 2), (1, 3), (1, 6), (4, 2), (4, 6)	0	0	0
1239	0.0004736	641.03	731.93	675.6	549.98	711.68	912.88	TA2-065992	Info	TA2-065992	(1, 6), (4, 2), (3, 6), (4, 6)	0	0	0
1240	0.0004736	155.53	97.91	98.32	166.46	106.27	80.21	TA1-049965	Info	TA1-049965	(6, 1), (2, 4), (3, 4), (6, 4)	0	0	0
1241	0.000474	2216.16	3043.75	3058.78	2571.51	2929.44	3663.73	TA1-019290	Info	TA1-019290	(1, 2), (1, 3), (1, 5), (1, 6), (4, 6)	0	0	0
1242	0.0004751	6580.88	9029.57	10593.2	7615.72	9500.87	12034.2	TA1-011838	Info	TA1-011838	(1, 3), (1, 5), (1, 6), (4, 6)	0	1	1
1243	0.0004754	752.55	583.62	351.44	370.77	241.79	587.47	TA2-184392	Info	TA2-184392	(3, 1), (4, 1), (5, 1), (5, 2), (5, 6)	0	0	0
1244	0.0004756	14082.2	20982.9	20073.7	15876.6	18767.2	23445.2	TA2-013470	Info	TA2-013470	(1, 2), (1, 3), (1, 6), (4, 6)	0	1	1
1245	0.0004774	23823	34829.9	35613.1	25156.2	33841.9	38874.1	TA1-152117	Info	TA1-152117	(1, 2), (1, 3), (1, 5), (1, 6), (4, 2), (4, 3), (4, 6)	0	0	0
1246	0.0004775	879.85	1538.21	1719.53	1061.07	1542.67	1740.63	TA1-081762	Info	TA1-081762	(1, 2), (1, 3), (1, 5), (1, 6), (4, 3), (4, 6)	0	0	0
1247	0.0004777	162.22	151.12	137.23	190.82	133.3	123.02	TA2-154054	Info	TA2-154054	(6, 1), (3, 4), (5, 4), (6, 4)	0	0	0
1248	0.0004802	655.51	517.99	502.2	534.82	535.67	406.79	TA1-075123	Info	TA1-075123	(3, 1), (6, 1), (6, 4), (6, 5)	0	0	0
1249	0.0004841	504.64	485.07	385.64	517.98	415.31	373.25	TA1-233832	Info	TA1-233832	(3, 1), (6, 1), (6, 2), (3, 4), (6, 4)	0	1	1
1250	0.0004852	27274.4	39333.3	37995.5	26456.1	36323	43336.6	TA1-105574	Info	TA1-105574	(1, 2), (1, 3), (1, 6), (4, 2), (4, 3), (4, 6)	0	0	0
1251	0.0004861	21413.2	27403.6	32753.3	21446.1	31858.1	34528.5	TA1-005700	Info	TA1-005700	(1, 3), (1, 5), (1, 6), (4, 3), (4, 5), (4, 6)	0	0	0
1252	0.0004864	23021.7	35237.9	33719.2	23047.6	32475.6	37288.3	TA1-159918	Info	TA1-159918	(1, 2), (1, 3), (1, 6), (4, 2), (4, 3), (4, 6)	0	0	0
1253	0.0004868	101.45	61.48	65.69	77.45	80.78	28.96	TA1-109148	Info	TA1-109148	(6, 1), (6, 2), (6, 3), (6, 4), (6, 5)	0	1	1
1254	0.0004872	425.38	312.9	268.8	342.46	290.33	209.65	TA1-107884	Info	TA1-107884	(3, 1), (6, 1), (6, 2), (6, 4)	0	1	1
1255	0.0004894	2109.44	1845.16	1683.34	1840.54	1288.57	1630.16	TA1-010775	Info	TA1-010775	(5, 1), (5, 2), (5, 4)	0	0	0
1256	0.0004897	21920.9	28487.7	26725.6	21406	28637	33313.3	TA1-030692	Info	TA1-030692	(1, 6), (4, 2), (4, 5), (4, 6)	0	0	0
1257	0.0004899	2787.17	3915.04	3934.22	3317.5	3674.53	4556.42	TA1-145003	Info	TA1-145003	(1, 2), (1, 3), (1, 5), (1, 6), (4, 6)	0	1	1
1258	0.0004922	3164.42	2957.72	2443.49	2991.03	3202.13	2257.35	TA1-094345	Info	TA1-094345	(3, 1), (6, 1), (6, 2), (3, 5), (6, 4), (6, 5)	0	0	0
1259	0.0004953	25138.5	32792.1	36309.6	25119	35924.7	43167.6	TA2-160086	Info	TA2-160086	(1, 3), (1, 5), (1, 6), (4, 3), (4, 5), (4, 6)	0	1	1
1260	0.0004956	255.79	136.82	118.91	174.01	139.97	68.8	TA2-100065	Info	TA2-100065	(3, 1), (6, 1), (6, 4), (6, 5)	0	1	1
1261	0.0004958	1621.23	1322.52	1207.2	1385.97	1215.93	1060.57	TA1-151613	Info	TA1-151613	(3, 1), (5, 1), (6, 1), (6, 4)	0	1	1
1262	0.000498	12515.6	16169.3	16518.1	13419.7	15099.1	17417.6	TA2-050061	Info	TA2-050061	(1, 2), (1, 3), (1, 6), (4, 3), (4, 6)	0	1	1
1263	0.000498	175.75	97.91	78.54	96.66	98.68	64.9	TA2-059533	Info	TA2-059533	(2, 1), (3, 1), (4, 1), (5, 1), (6, 1)	0	1	1
1264	0.0004984	606.58	370.77	360.16	399.35	359.1	244.68	TA1-129187	Info	TA1-129187	(2, 1), (3, 1), (5, 1), (6, 1), (6, 4)	0	1	1
1265	0.0004988	1690.75	2423.9	2489.5	1908.1	2366.92	2541.7	TA2-185456	Info	TA2-185456	(1, 2), (1, 3), (1, 5), (1, 6), (4, 6)	1	1	2	TA2-185456
1266	0.0005032	434.18	390.95	296.81	425.61	363.26	246.28	TA2-191073	Info	TA2-191073	(3, 1), (6, 1), (6, 2), (6, 4), (6, 5)	0	0	0
1267	0.0005038	986.15	1223.15	1150.43	992.59	1067.12	1438.35	TA1-028658	Info	TA1-028658	(1, 6), (4, 6), (5, 6)	0	0	0
1268	0.0005042	797.21	659.11	582.04	627.09	636.08	339.05	TA1-060006	Info	TA1-060006	(6, 1), (6, 2), (6, 3), (6, 4), (6, 5)	0	1	1
1269	0.0005042	4075.42	5586.17	6126.91	4340.49	5820.49	7536.23	TA2-117575	Info	TA2-117575	(1, 3), (1, 6), (4, 6)	0	0	0
1270	0.0005045	6324.79	9241.94	8495.75	6794.69	8156.58	8933.32	TA1-174653	Info	TA1-174653	(1, 2), (1, 3), (1, 5), (1, 6), (4, 2), (4, 6)	0	1	1
1271	0.0005052	1382.55	1654.88	1686.43	1297.74	1591.11	2065.11	TA1-071619	Info	TA1-071619	(1, 6), (4, 6)	1	1	2	TA1-071619
1272	0.0005056	186.46	130.48	118.96	154.29	124.88	84.79	TA1-137084	Info	TA1-137084	(3, 1), (6, 1), (6, 2), (6, 4)	0	0	0
1273	0.0005058	1432.08	757.69	702.22	890.08	742.65	368.7	TA2-047286	Info	TA2-047286	(3, 1), (6, 1), (6, 2), (6, 4)	0	1	1
1274	0.0005063	20378	28702.6	29331	21359.2	28664.4	34441.4	TA1-079539	Info	TA1-079539	(1, 2), (1, 3), (1, 5), (1, 6), (4, 6)	0	1	1
1275	0.000507	2212.14	3376.97	3186.88	2352.67	2645.58	4338.01	TA2-033751	Info	TA2-033751	(1, 2), (1, 6), (4, 6), (5, 6)	1	1	2	TA2-033751
1276	0.0005084	1317.42	1103.7	943.6	1283.07	927.56	803.36	TA1-153907	Info	TA1-153907	(3, 1), (5, 1), (6, 1), (6, 2), (5, 4), (6, 4)	0	0	0
1277	0.0005087	354.17	211.1	172.58	258.84	215.34	112.46	TA1-058025	Info	TA1-058025	(3, 1), (6, 1), (6, 2), (6, 4), (6, 5)	0	1	1
1278	0.0005108	1201.36	1352.65	1351.53	1125.39	1151.01	1555.83	TA1-198071	Info	TA1-198071	(1, 6), (4, 6), (5, 6)	0	1	1
1279	0.0005116	370.92	247.15	271.77	284.03	269.74	202.53	TA2-042539	Info	TA2-042539	(2, 1), (6, 1), (6, 4)	1	1	2	TA2-042539
1280	0.0005139	13803.2	24878.9	24040.1	17945	20733.9	23910.9	TA2-183044	Info	TA2-183044	(1, 2), (1, 3), (1, 5), (1, 6)	0	1	1
1281	0.0005186	9527.75	13484.5	15854.1	11744.6	16169.7	20487.5	TA2-158636	Info	TA2-158636	(1, 3), (1, 5), (1, 6), (4, 6)	0	0	0
1282	0.0005193	4183.51	5139.25	6626.92	4326.02	5011.64	6400.05	TA1-169237	Info	TA1-169237	(1, 3), (1, 6), (4, 3), (4, 6)	0	1	1
1283	0.0005194	461.58	363.9	332.02	389.42	352.44	278.42	TA2-177504	Info	TA2-177504	(3, 1), (6, 1), (6, 4)	0	1	1
1284	0.0005196	2180.3	2982.06	2972.03	2174.66	2736.21	3861.86	TA2-038360	Info	TA2-038360	(1, 6), (4, 6)	0	0	0
1285	0.0005205	586.56	595.3	654.61	476.73	663.8	613.22	TA2-071597	Info	TA2-071597	(4, 1), (4, 2), (4, 3), (4, 5), (4, 6)	0	0	0
1286	0.0005211	1006.53	1317.73	1333.64	1119.32	1241.03	1603.71	TA1-038730	Info	TA1-038730	(1, 2), (1, 3), (1, 6), (4, 6)	1	0	1	TA1-038730	TA1-038730
1287	0.0005218	3632.1	3944.11	4735.02	3128.23	4621.3	5254.79	TA2-185098	Info	TA2-185098	(1, 6), (4, 3), (4, 5), (4, 6)	0	0	0
1288	0.0005227	728.43	634.43	606.31	647.29	637.64	576.42	TA1-115972	Info	TA1-115972	(2, 1), (3, 1), (5, 1), (6, 1)	0	1	1
1289	0.0005236	16016.9	26766.9	26233	19114.1	25174.3	29570.8	TA2-073743	Info	TA2-073743	(1, 2), (1, 3), (1, 5), (1, 6), (4, 6)	0	1	1
1290	0.0005245	495.37	339.86	222.99	346.09	292.05	181.83	TA2-023667	Info	TA2-023667	(3, 1), (6, 1), (6, 2), (6, 4)	0	1	1
1291	0.0005246	2489.06	1634.55	1233.63	1794.51	1521.74	750.47	TA1-162523	Info	TA1-162523	(3, 1), (6, 1), (6, 2), (6, 4), (6, 5)	0	1	1
1292	0.0005247	154.04	128.71	122.06	160.33	119.99	106.5	TA2-054495	Info	TA2-054495	(6, 1), (3, 4), (5, 4), (6, 4)	0	1	1
1293	0.0005261	855.66	1208.69	1253.27	889.44	1056.15	1332.72	TA1-004949	Info	TA1-004949	(1, 2), (1, 3), (1, 6), (4, 2), (4, 3), (4, 6)	0	1	1
1294	0.0005269	20526.7	26914.3	31173.2	21841.6	28724.5	36079.3	TA2-159499	Info	TA2-159499	(1, 3), (1, 6), (4, 3), (4, 6)	0	1	1
1295	0.0005278	225.37	178.38	145.11	221.29	191.47	120.82	TA1-167015	Info	TA1-167015	(3, 1), (6, 1), (3, 4), (6, 4), (6, 5)	0	1	1
1296	0.0005284	392.08	226.06	179.01	217.02	219.64	118.6	TA1-101586	Info	TA1-101586	(3, 1), (6, 1), (6, 2)	0	1	1
1297	0.0005285	417.81	291.22	293.13	344.58	306.68	239.9	TA1-042344	Info	TA1-042344	(2, 1), (3, 1), (5, 1), (6, 1), (6, 4)	0	1	1
1298	0.0005289	3364.11	2322.62	1999	2336.6	2415.21	1582.24	TA1-019809	Info	TA1-019809	(3, 1), (6, 1), (6, 5)	0	1	1
1299	0.0005317	5519.78	7346.38	7574.96	5854.36	7327.55	7579.52	TA1-177391	Info	TA1-177391	(1, 2), (1, 3), (1, 5), (1, 6), (4, 3), (4, 6)	0	1	1
1300	0.0005336	65.11	113.16	109.72	73.57	102.2	146.17	DCP_20_5	Info	DCP_20_5	(1, 2), (1, 3), (1, 6), (4, 6)	0	0	0
1301	0.0005346	230.74	137.91	129.66	158.69	130.15	121.32	TA2-175483	Info	TA2-175483	(2, 1), (3, 1), (5, 1), (6, 1)	0	1	1
1302	0.0005352	181.84	139.51	140.39	197.3	135.8	139.63	TA1-022288	Info	TA1-022288	(2, 1), (5, 1), (2, 4), (3, 4), (5, 4), (6, 4)	0	0	0
1303	0.0005354	3733.93	5511.29	6312.37	4023.75	5770.94	6916.67	TA1-161665	Info	TA1-161665	(1, 3), (1, 5), (1, 6), (4, 3), (4, 6)	0	0	0
1304	0.000538	118.8	108.04	98.2	120.58	104.97	86.73	TA2-046141	Info	TA2-046141	(6, 1), (6, 2), (3, 4), (6, 4)	0	1	1
1305	0.0005384	22072.4	31291.3	30708.3	20950	27744.7	34569.5	TA2-103362	Info	TA2-103362	(1, 2), (1, 3), (1, 6), (4, 2), (4, 3), (4, 6)	0	1	1
1306	0.0005391	19909.3	30538.9	30714.2	20884.5	26674.8	34528.1	TA1-006127	Info	TA1-006127	(1, 2), (1, 3), (1, 6), (4, 2), (4, 3), (4, 6)	0	1	1
1307	0.0005392	3227.29	4714.39	5203.71	3717.98	4255.11	5278.28	TA2-167527	Info	TA2-167527	(1, 2), (1, 3), (1, 6), (4, 3), (4, 6)	0	1	1
1308	0.0005398	555.85	323.86	266.98	344.1	304.04	148.72	TA2-198311	Info	TA2-198311	(3, 1), (6, 1), (6, 2), (6, 4), (6, 5)	0	1	1
1309	0.0005401	22636.8	31801.4	32128.7	23071.3	30903.6	38085.7	TA2-095700	Info	TA2-095700	(1, 2), (1, 3), (1, 6), (4, 6)	0	0	0
1310	0.000543	146.42	113.78	120	148.52	100.4	100.14	TA1-102336	Info	TA1-102336	(5, 1), (6, 1), (5, 4), (6, 4)	0	0	0
1311	0.0005433	21963.6	29381	30488	22327.8	30480.2	36913.3	TA2-076398	Info	TA2-076398	(1, 3), (1, 5), (1, 6), (4, 6)	0	1	1
1312	0.0005448	4790.61	6728.15	6968.67	4825.25	5951.66	7936.44	TA1-177576	Info	TA1-177576	(1, 2), (1, 3), (1, 6), (4, 3), (4, 6)	0	1	1
1313	0.0005458	161	127.87	118.56	130.75	125.91	120.48	TA1-115591	Info	TA1-115591	(2, 1), (3, 1), (4, 1), (5, 1), (6, 1)	0	0	0
1314	0.0005494	312.32	104.64	128.74	232.2	151.44	46.13	TA1-004780	Info	TA1-004780	(2, 1), (6, 1), (6, 4), (6, 5)	0	1	1
1315	0.0005509	5826.43	8199.65	7777.89	6242.31	7402.59	9498.08	TA2-157982	Info	TA2-157982	(1, 2), (1, 6), (4, 6)	0	0	0
1316	0.000552	753.43	950.31	1199.83	918.58	1017.97	1130.36	TA1-185871	Info	TA1-185871	(1, 3), (1, 5), (1, 6)	0	0	0
1317	0.0005523	660.66	1325.78	1079.94	800.69	862.4	1441.88	TA1-224143	Info	TA1-224143	(1, 2), (1, 6), (4, 2), (4, 6), (5, 6)	0	0	0
1318	0.0005529	502.66	345.7	306.62	442.58	348.73	233.05	TA1-198888	Info	TA1-198888	(3, 1), (6, 1), (6, 4)	0	1	1
1319	0.0005532	22699.9	37545.4	34094.1	22818.4	30026.6	38420.8	TA2-146090	Info	TA2-146090	(1, 2), (1, 3), (1, 6), (4, 2), (4, 3), (4, 6)	0	1	1
1320	0.0005554	144.8	107.9	98.76	118.58	126.4	68.17	TA2-079095	Info	TA2-079095	(6, 1), (6, 2), (6, 4), (6, 5)	0	1	1
1321	0.0005555	19916.2	30379.4	29931.6	21316.6	27416	33895.6	TA2-116852	Info	TA2-116852	(1, 2), (1, 3), (1, 6), (4, 2), (4, 6)	0	1	1
1322	0.0005606	2749.36	4433.59	4545.21	3031.54	3868.15	5369.2	TA2-032908	Info	TA2-032908	(1, 2), (1, 3), (1, 6), (4, 6)	0	1	1
1323	0.0005628	1105.06	1563.34	1488.8	1200.37	1511.2	1573.83	TA1-205001	Info	TA1-205001	(1, 2), (1, 3), (1, 5), (1, 6), (4, 2), (4, 6)	0	1	1
1324	0.0005635	234.81	171.38	133.87	173.45	153.04	106.65	TA2-211008	Info	TA2-211008	(3, 1), (6, 1), (6, 2), (6, 4)	0	1	1
1325	0.0005661	270.5	316.25	354.32	254.32	289.65	406.76	TA1-165434	Info	TA1-165434	(1, 6), (4, 3), (4, 6), (5, 6)	0	0	0
1326	0.0005662	393.58	586.76	532.64	508.36	526.86	611.11	TA2-053958	Info	TA2-053958	(1, 2), (1, 3), (1, 4), (1, 5), (1, 6)	0	1	1
1327	0.0005663	126.45	112.35	104.08	160.92	102.86	113.03	TA2-168826	Info	TA2-168826	(2, 4), (3, 4), (5, 4), (6, 4)	0	1	1
1328	0.0005664	392.05	213.1	155.6	224.34	188.71	94.7	TA1-057850	Info	TA1-057850	(3, 1), (6, 1), (6, 2), (6, 4)	0	1	1
1329	0.0005693	180.65	264.82	292.12	243.13	239.5	327.55	TA1-122378	Info	TA1-122378	(1, 2), (1, 3), (1, 6)	0	1	1
1330	0.000571	404.1	225.18	216.1	321.62	253.31	153.61	TA1-173810	Info	TA1-173810	(2, 1), (3, 1), (6, 1), (6, 4)	0	1	1
1331	0.0005717	8649.57	12833.2	12399.8	9341.37	10925.8	14839.8	TA2-180863	Info	TA2-180863	(1, 2), (1, 3), (1, 6), (4, 6)	0	1	1
1332	0.0005726	22971.8	32476.6	32627.7	22158	29405.5	37470.2	TA1-048404	Info	TA1-048404	(1, 2), (1, 3), (1, 6), (4, 2), (4, 3), (4, 6)	0	1	1
1333	0.0005752	155.07	94	100.8	125.5	111.61	72.04	TA1-000906	Info	TA1-000906	(2, 1), (3, 1), (6, 1), (6, 4), (6, 5)	0	1	1
1334	0.0005765	404.31	607.43	619.96	505.9	561.83	779.22	TA1-028898	Info	TA1-028898	(1, 2), (1, 3), (1, 6), (4, 6)	0	1	1
1335	0.0005772	143.75	82.44	78.94	110.09	89.08	56.75	TA2-191945	Info	TA2-191945	(2, 1), (3, 1), (6, 1), (6, 4)	0	0	0
1336	0.0005837	261.24	221.9	180.47	295.72	205.75	237.63	TA1-078851	Info	TA1-078851	(3, 1), (2, 4), (3, 4), (5, 4)	0	1	1
1337	0.0005842	8193.71	10515.3	12182.7	8368.38	10648.1	13992.4	TA1-138944	Info	TA1-138944	(1, 3), (1, 6), (4, 3), (4, 6)	0	1	1
1338	0.0005869	699.02	1055.18	1172.15	866.71	999.6	1152.48	TA1-108797	Info	TA1-108797	(1, 2), (1, 3), (1, 5), (1, 6)	0	0	0
1339	0.0005877	2667.2	3540.74	3353.28	2370.97	2958.96	4208.41	TA2-077627	Info	TA2-077627	(1, 6), (4, 2), (4, 3), (4, 6), (5, 6)	0	0	0
1340	0.0005906	374.63	182.57	192.58	275.52	218.8	152.57	TA2-044663	Info	TA2-044663	(2, 1), (3, 1), (5, 1), (6, 1), (6, 4)	0	1	1
1341	0.0005925	1540.92	1030.32	927.86	1341.19	1068.34	915.91	TA2-090180	Info	TA2-090180	(2, 1), (3, 1), (5, 1), (6, 1), (3, 4), (6, 4)	0	1	1
1342	0.0005933	26709.5	39938.9	39925.3	26160.4	34047.5	41665.1	TA1-207542	Info	TA1-207542	(1, 2), (1, 3), (1, 6), (4, 2), (4, 3), (4, 6)	0	0	0
1343	0.0005975	21576.9	32429.1	33280.5	22496.7	29277.1	37439.1	TA2-101094	Info	TA2-101094	(1, 2), (1, 3), (1, 6), (4, 2), (4, 3), (4, 6)	0	1	1
1344	0.0005998	1618.16	2475.39	2448.06	1920.29	2209.91	2620.92	TA2-208443	Info	TA2-208443	(1, 2), (1, 3), (1, 5), (1, 6), (4, 6)	0	0	0
1345	0.0006017	252.07	166.64	164.39	191.88	163.59	133.6	TA2-115861	Info	TA2-115861	(2, 1), (3, 1), (5, 1), (6, 1), (6, 4)	0	1	1
1346	0.0006019	9789.48	15090.1	15347.4	10849.4	15473.2	17014.9	TA1-089060	Info	TA1-089060	(1, 2), (1, 3), (1, 5), (1, 6), (4, 6)	0	0	0
1347	0.0006025	26147.5	36841.3	37574.5	25444.8	35838.5	44682.7	TA2-057155	Info	TA2-057155	(1, 6), (4, 2), (4, 3), (4, 6)	0	1	1
1348	0.000605	338.81	255.34	298.38	368.12	340.02	257.35	TA2-049494	Info	TA2-049494	(2, 1), (6, 1), (2, 4), (2, 5), (6, 4), (6, 5)	0	1	1
1349	0.0006051	295.31	452.04	480.05	376.68	438.09	525.11	TA1-042053	Info	TA1-042053	(1, 2), (1, 3), (1, 5), (1, 6)	0	1	1
1350	0.0006083	93.19	76.46	64.35	94.83	70.45	56.71	TA2-177304	Info	TA2-177304	(3, 1), (6, 1), (3, 4), (6, 4)	1	0	1	TA2-177304	TA2-177304
1351	0.0006139	2236.69	3128.8	3133.44	2610.74	3037.02	3883.87	TA1-147693	Info	TA1-147693	(1, 2), (1, 3), (1, 6), (4, 6)	0	0	0
1352	0.0006168	526.07	417.86	298.12	401.44	376.37	197.59	TA1-034240	Info	TA1-034240	(3, 1), (6, 1), (6, 2), (6, 4), (6, 5)	0	1	1
1353	0.0006171	8162.25	10971.1	12215.8	8384.18	10626	12547	TA2-143886	Info	TA2-143886	(1, 3), (1, 6), (4, 3), (4, 6)	0	0	0
1354	0.0006187	189.96	145.54	144.62	171.72	147.22	119.92	TA2-080841	Info	TA2-080841	(2, 1), (3, 1), (6, 1), (6, 4)	0	0	0
1355	0.0006202	811.96	691.06	622.57	760.29	702.62	581.3	TA2-025984	Info	TA2-025984	(3, 1), (6, 1), (6, 4)	0	1	1
1356	0.0006213	5139.26	8471.29	8569.35	5496.48	7698.1	11170.2	TA1-090583	Info	TA1-090583	(1, 2), (1, 3), (1, 6), (4, 6)	0	1	1
1357	0.0006223	587.17	409.27	312.3	421.04	369.17	187.98	TA2-176801	Info	TA2-176801	(3, 1), (6, 1), (6, 2), (6, 4), (6, 5)	0	1	1
1358	0.0006234	13057.7	18294.3	18027.8	12443.3	15173.3	21745.4	TA2-133599	Info	TA2-133599	(1, 6), (4, 2), (4, 3), (4, 6), (5, 6)	0	1	1
1359	0.0006235	19186.1	25517.4	26790.8	20405.4	25076.2	30823.6	TA1-088533	Info	TA1-088533	(1, 3), (1, 6), (4, 6)	0	1	1
1360	0.0006267	18791.1	29548.4	33295.1	22970.6	29223.1	37598.6	TA2-107899	Info	TA2-107899	(1, 2), (1, 3), (1, 5), (1, 6), (4, 6)	0	1	1
1361	0.000629	1549.96	2079.33	2510.72	1385.94	1993.99	2538.32	TA1-104977	Info	TA1-104977	(1, 3), (1, 6), (4, 3), (4, 6)	0	1	1
1362	0.00063	19659.6	27136.1	28186	18989.2	24839	35017.5	TA2-036584	Info	TA2-036584	(1, 6), (4, 3), (4, 6)	0	1	1
1363	0.000631	19889	32120.8	34285	23628.3	31764.2	39694.5	TA1-028315	Info	TA1-028315	(1, 2), (1, 3), (1, 5), (1, 6), (4, 6)	0	1	1
1364	0.0006311	13408.9	23366.2	23271.2	18232.2	22350.2	25104.3	TA2-014178	Info	TA2-014178	(1, 2), (1, 3), (1, 5), (1, 6)	0	1	1
1365	0.0006323	4071.9	5711.19	5618.36	4969.36	5598.99	6823.18	TA2-113705	Info	TA2-113705	(1, 2), (1, 3), (1, 5), (1, 6), (4, 6)	0	0	0
1366	0.0006351	21027.4	32398.7	32208.8	22378.9	29198.1	34977.1	TA2-144728	Info	TA2-144728	(1, 2), (1, 3), (1, 6), (4, 2), (4, 3), (4, 6)	0	1	1
1367	0.000636	370.33	198.91	188.07	310.38	233.35	186.57	TA2-025127	Info	TA2-025127	(2, 1), (3, 1), (6, 1), (3, 4), (6, 4)	0	1	1
1368	0.0006379	264.04	324.07	351.77	246.79	314.76	333.83	TA2-140749	Info	TA2-140749	(1, 3), (1, 6), (4, 2), (4, 3), (4, 5), (4, 6)	0	1	1
1369	0.0006384	342.18	393.21	518.83	334.86	602.75	786.51	TA2-011232	Info	TA2-011232	(1, 5), (1, 6), (2, 6), (4, 5), (4, 6)	0	1	1
1370	0.0006389	19653.4	29278.9	28511.9	20610	26854.1	33387.2	TA2-122900	Info	TA2-122900	(1, 2), (1, 3), (1, 6), (4, 2), (4, 6)	0	0	0
1371	0.0006422	10683.9	19332.4	16856.2	11496	15502.8	23704.6	TA1-185420	Info	TA1-185420	(1, 2), (1, 6), (4, 2), (4, 6)	0	0	0
1372	0.0006441	1185.79	657.97	597.62	798.07	662.19	335.31	TA1-068269	Info	TA1-068269	(3, 1), (6, 1), (6, 4), (6, 5)	0	1	1
1373	0.0006448	490.98	324.21	480.39	397.16	376.93	367.45	TA2-041956	Info	TA2-041956	(2, 1), (6, 1), (2, 3), (6, 3)	0	0	0
1374	0.0006466	187.49	143.62	138.83	168.23	143.19	124.03	TA1-165050	Info	TA1-165050	(2, 1), (3, 1), (5, 1), (6, 1), (6, 4)	0	1	1
1375	0.0006479	106.7	53	58.31	81.06	70.82	43.15	TA2-193132	Info	TA2-193132	(2, 1), (3, 1), (6, 1), (6, 4)	0	1	1
1376	0.0006489	1864.06	3055.4	3547.49	2358.97	3027.89	3568.12	TA1-018147	Info	TA1-018147	(1, 2), (1, 3), (1, 5), (1, 6)	0	0	0
1377	0.0006517	129.97	107.27	94.42	147.35	107.53	79.42	TA2-179853	Info	TA2-179853	(6, 1), (3, 4), (6, 4)	0	1	1
1378	0.0006519	344.71	517.21	538.83	431.68	493.57	562.96	TA1-087657	Info	TA1-087657	(1, 2), (1, 3), (1, 5), (1, 6)	0	1	1
1379	0.0006538	168.07	293.77	484.09	301.41	341.89	592.33	TA1-081535	Info	TA1-081535	(1, 3), (1, 6)	0	0	0
1380	0.000654	284.27	382.7	426.15	280.24	375.49	422.8	TA1-104832	Info	TA1-104832	(1, 3), (1, 6), (4, 2), (4, 3), (4, 6)	0	1	1
1381	0.0006554	19785.8	28214.7	25514.7	19658.6	22954.1	37805.9	TA2-069156	Info	TA2-069156	(1, 6), (4, 6), (5, 6)	0	1	1
1382	0.0006562	296.88	121.04	119.96	183.19	141.74	61.32	TA2-060208	Info	TA2-060208	(2, 1), (3, 1), (6, 1), (6, 4)	0	1	1
1383	0.0006596	159.47	103.88	88.58	136.71	100.46	61.01	TA1-042039	Info	TA1-042039	(3, 1), (6, 1), (6, 4)	0	1	1
1384	0.0006601	23814.2	39600.8	35546.8	23730.9	31397.7	40050.9	TA1-122603	Info	TA1-122603	(1, 2), (1, 3), (1, 6), (4, 2), (4, 3), (4, 6)	0	1	1
1385	0.0006606	22470	32560.2	33263.5	22428.4	34118.1	38841.6	TA2-187750	Info	TA2-187750	(1, 3), (1, 5), (1, 6), (4, 3), (4, 5), (4, 6)	0	0	0
1386	0.0006638	153.72	142.54	114.19	129.82	159.12	103.75	TA1-116590	Info	TA1-116590	(3, 1), (6, 1), (6, 2), (3, 5), (6, 5)	0	0	0
1387	0.0006658	325.59	256.8	159.74	313.9	260.49	183.77	TA1-079309	Info	TA1-079309	(3, 1), (6, 1), (3, 2), (3, 4), (3, 5), (6, 4)	0	1	1
1388	0.0006671	453.32	328.58	320.3	442.7	317.06	269.2	TA1-204882	Info	TA1-204882	(3, 1), (5, 1), (6, 1), (6, 4)	0	0	0
1389	0.0006679	196.97	136.48	133.91	208.63	146.37	107.36	TA2-185741	Info	TA2-185741	(6, 1), (2, 4), (3, 4), (6, 4)	0	0	0
1390	0.0006696	17726.8	22377.4	33675.5	22428.4	29600	39467.9	TA1-229257	Info	TA1-229257	(1, 3), (1, 5), (1, 6), (2, 6), (4, 6)	0	0	0
1391	0.0006724	146.99	92.37	84.33	118.88	94.83	56.82	TA1-021556	Info	TA1-021556	(3, 1), (6, 1), (6, 4)	0	1	1
1392	0.0006794	531.37	224.52	244.57	298.51	227.32	140.41	TA2-107268	Info	TA2-107268	(2, 1), (3, 1), (5, 1), (6, 1), (6, 4)	0	1	1
1393	0.0006796	3379.51	3989.93	4077.58	2907.86	3478.27	4907.55	TA2-060314	Info	TA2-060314	(1, 6), (4, 2), (4, 3), (4, 6), (5, 6)	0	0	0
1394	0.0006805	21309.2	29341.9	30348.9	21649.4	26863.1	31916.2	TA1-199415	Info	TA1-199415	(1, 2), (1, 3), (1, 6), (4, 2), (4, 3), (4, 6)	0	1	1
1395	0.000682	256.06	346.39	449.32	338.11	438	531.06	TA2-106327	Info	TA2-106327	(1, 3), (1, 5), (1, 6), (4, 6)	0	0	0
1396	0.0006835	283.6	494.91	375.66	270.23	520.47	582.27	TA1-000122	Info	TA1-000122	(1, 2), (1, 5), (1, 6), (4, 2), (4, 5), (4, 6)	0	1	1
1397	0.0006837	7009.89	15511.1	16078.1	11179.4	12855.6	15353	TA1-015270	Info	TA1-015270	(1, 2), (1, 3), (1, 5), (1, 6)	0	0	0
1398	0.0006872	257.7	171.29	150.24	196.84	181.68	126.59	TA2-193796	Info	TA2-193796	(2, 1), (3, 1), (6, 1), (6, 4)	0	1	1
1399	0.0006874	88.17	48.57	43.68	78.65	58.15	25.61	TA1-124502	Info	TA1-124502	(6, 1), (6, 4), (6, 5)	0	0	0
1400	0.0006889	4646.86	6832.07	7037.57	5311.19	6683.12	8122.53	TA1-024285	Info	TA1-024285	(1, 2), (1, 3), (1, 5), (1, 6), (4, 6)	0	0	0
1401	0.000689	1807.59	2601.67	1951.74	1973.75	2081.96	2377.45	TA1-045108	Info	TA1-045108	(1, 2), (1, 6), (3, 2), (4, 2)	0	0	0
1402	0.0006899	3369.48	1998.11	2007.9	2417.11	1508.77	2144.63	TA1-147842	Info	TA1-147842	(2, 1), (3, 1), (5, 1), (6, 1), (5, 4)	0	1	1
1403	0.0006924	1641.55	2048.59	2166.27	1472.69	1671.89	2860.36	TA1-209669	Info	TA1-209669	(1, 6), (4, 6), (5, 6)	0	0	0
1404	0.0006938	393.93	303.57	292.31	387.22	276.8	222.13	TA1-015050	Info	TA1-015050	(6, 1), (6, 4)	0	0	0
1405	0.0006942	236.06	132.46	117.49	194.61	152.41	93.17	TA2-061423	Info	TA2-061423	(2, 1), (3, 1), (6, 1), (6, 4)	0	1	1
1406	0.0006943	621.86	431.2	500.99	438.98	563.73	376.48	TA1-194010	Info	TA1-194010	(2, 1), (4, 1), (6, 1), (6, 5)	0	0	0
1407	0.0006958	3282	2799.68	1963.31	2521.02	2240.49	1373.18	TA1-180021	Info	TA1-180021	(3, 1), (6, 1), (6, 2), (6, 4)	0	1	1
1408	0.0006963	368.33	185.49	192.09	267.51	204.47	156.08	TA2-190501	Info	TA2-190501	(2, 1), (3, 1), (5, 1), (6, 1), (6, 4)	0	1	1
1409	0.0006981	8704.56	10487.5	10728	8469.62	9469.91	12000.2	TA2-045277	Info	TA2-045277	(1, 6), (4, 3), (4, 6), (5, 6)	0	1	1
1410	0.0007032	164.64	125.38	103.88	197.6	118.95	110.71	TA2-205611	Info	TA2-205611	(3, 1), (2, 4), (3, 4), (5, 4), (6, 4)	0	0	0
1411	0.0007038	161.66	193.52	198.84	170.93	186.24	243.86	TA2-077093	Info	TA2-077093	(1, 6), (4, 6), (5, 6)	0	1	1
1412	0.0007044	654.45	711.18	811.64	596.68	801.87	795.68	TA1-060208	Info	TA1-060208	(1, 3), (4, 3), (4, 5), (4, 6)	0	0	0
1413	0.0007052	168.57	72.79	69.86	101.75	91.59	39.44	TA1-080852	Info	TA1-080852	(2, 1), (3, 1), (6, 1), (6, 4), (6, 5)	0	1	1
1414	0.0007072	25714.7	38181.1	38582	24487.4	33449.4	44142.9	TA2-191938	Info	TA2-191938	(1, 2), (1, 3), (1, 6), (4, 2), (4, 3), (4, 6)	0	0	0
1415	0.0007077	389.38	264.32	240.4	321.04	286.23	208.7	TA2-168864	Info	TA2-168864	(2, 1), (3, 1), (6, 1), (6, 4)	0	0	0
1416	0.0007082	18981.6	28028.9	28844.4	19901.7	25687	32948.7	TA1-032093	Info	TA1-032093	(1, 2), (1, 3), (1, 6), (4, 3), (4, 6)	0	1	1
1417	0.0007085	631.2	445.31	351.99	478.75	399.56	253.42	TA2-189075	Info	TA2-189075	(3, 1), (6, 1), (6, 2), (6, 4)	0	1	1
1418	0.0007114	134.01	66.22	89.22	123.4	103.79	67.24	TA2-210660	Info	TA2-210660	(2, 1), (6, 1), (2, 4), (6, 4)	0	0	0
1419	0.000713	300.54	160.03	149.59	205.84	183.64	104.39	TA2-037279	Info	TA2-037279	(2, 1), (3, 1), (6, 1), (6, 4)	0	1	1
1420	0.0007143	1303.8	1937.89	2648.83	1506.67	2139.51	2680.4	TA2-043888	Info	TA2-043888	(1, 3), (1, 5), (1, 6), (4, 3), (4, 6)	0	1	1
1421	0.0007156	24013.8	34985.1	35056.3	24414.2	33289.3	39145.9	TA1-125899	Info	TA1-125899	(1, 2), (1, 3), (1, 6), (4, 2), (4, 3), (4, 6)	0	0	0
1422	0.0007157	4327.43	5458.07	6721.07	4753.27	5923.4	6885.26	TA1-157083	Info	TA1-157083	(1, 3), (1, 5), (1, 6), (4, 3), (4, 6)	0	1	1
1423	0.0007164	437.07	307.48	273.19	385	317.91	224.23	TA2-193689	Info	TA2-193689	(3, 1), (6, 1), (6, 4)	0	1	1
1424	0.0007165	573.8	710.75	722.68	628.46	699.69	1020.42	TA2-139060	Info	TA2-139060	(1, 6), (2, 6), (3, 6), (4, 6), (5, 6)	0	1	1
1425	0.0007213	137.72	176.33	708.18	334.82	262.89	195.44	TA2-059020	Info	TA2-059020	(1, 3), (2, 3), (5, 3), (6, 3)	0	0	0
1426	0.0007256	315.83	264.65	189.62	321.74	271.88	214.77	TA1-142646	Info	TA1-142646	(3, 1), (6, 1), (3, 4), (3, 5), (6, 4)	0	1	1
1427	0.0007278	308.92	224.89	223.5	265.68	245.93	161.03	TA1-113477	Info	TA1-113477	(6, 1), (6, 4), (6, 5)	0	0	0
1428	0.0007298	22055.1	35410.8	35155.9	24526.1	33778.8	38939	TA2-005376	Info	TA2-005376	(1, 2), (1, 3), (1, 5), (1, 6), (4, 6)	0	1	1
1429	0.0007326	209.47	246.14	266.78	265.9	263.82	282.72	TA1-199007	Info	TA1-199007	(1, 3), (1, 4), (1, 5), (1, 6)	0	0	0
1430	0.0007326	83.83	57.54	57.37	72.34	58.07	48.26	TA2-197036	Info	TA2-197036	(2, 1), (3, 1), (5, 1), (6, 1), (6, 4)	1	0	1	TA2-197036	TA2-197036
1431	0.000738	657.5	1030.37	1120.18	823.95	1138.18	1327.78	TA2-151798	Info	TA2-151798	(1, 2), (1, 3), (1, 5), (1, 6), (4, 6)	0	0	0
1432	0.0007446	6182.34	9657.54	9647.81	7220.51	8710.51	11522.3	TA2-051205	Info	TA2-051205	(1, 2), (1, 3), (1, 6), (4, 6)	0	0	0
1433	0.0007472	5051.16	7368.29	7873.79	5937.35	6871.53	8679.42	TA2-011865	Info	TA2-011865	(1, 2), (1, 3), (1, 6), (4, 6)	0	1	1
1434	0.0007505	15737.8	23925.4	23263.4	18025.8	22456.3	26201	TA1-023106	Info	TA1-023106	(1, 2), (1, 3), (1, 5), (1, 6), (4, 6)	0	1	1
1435	0.0007511	607.67	441.03	401.73	494.76	343.02	273.93	TA1-031347	Info	TA1-031347	(5, 1), (6, 1), (6, 2), (6, 4)	0	0	0
1436	0.0007512	328.72	135.02	208.06	236.96	260.91	139.44	TA1-153255	Info	TA1-153255	(2, 1), (6, 1), (2, 5), (6, 5)	0	0	0
1437	0.0007517	11767	17878.1	18152.5	12332.6	14991.8	20338.7	TA2-157690	Info	TA2-157690	(1, 2), (1, 3), (1, 6), (4, 2), (4, 3), (4, 6)	0	1	1
1438	0.0007544	4071.27	5165.04	5473.37	4241.5	5350.2	5845.76	TA2-198408	Info	TA2-198408	(1, 3), (1, 5), (1, 6), (4, 3), (4, 6)	0	1	1
1439	0.0007545	3583.69	7016.51	7055.26	4813.42	6388.52	6773.62	TA1-179739	Info	TA1-179739	(1, 2), (1, 3), (1, 5), (1, 6)	0	0	0
1440	0.0007567	7684.83	11899.7	13850.9	8994.76	12028	14076.1	TA1-159458	Info	TA1-159458	(1, 2), (1, 3), (1, 5), (1, 6), (4, 3), (4, 6)	0	1	1
1441	0.000759	9923.84	16306.3	14882.4	12364	14020.1	18755	TA2-181120	Info	TA2-181120	(1, 2), (1, 3), (1, 6), (4, 6)	0	0	0
1442	0.0007613	10948	16221.5	19020.4	13159.5	17604.9	20874.5	TA1-129402	Info	TA1-129402	(1, 3), (1, 5), (1, 6), (4, 6)	0	0	0
1443	0.0007625	4850.65	6906.6	7097.41	6190.01	7007.27	8052.03	TA1-203331	Info	TA1-203331	(1, 2), (1, 3), (1, 5), (1, 6)	0	0	0
1444	0.0007634	4173.4	5846.38	6281.68	4759.21	5429.86	6597.3	TA2-050452	Info	TA2-050452	(1, 2), (1, 3), (1, 6), (4, 6)	0	0	0
1445	0.0007636	345.09	185.41	280.47	321.31	253.13	180.69	TA1-011463	Info	TA1-011463	(2, 1), (6, 1), (2, 4), (6, 4)	0	0	0
1446	0.0007661	245.19	174.46	173.48	247.73	164.12	138.24	TA1-177271	Info	TA1-177271	(5, 1), (6, 1), (5, 4), (6, 4)	0	0	0
1447	0.0007661	4876.7	1696.72	2116.78	1464.73	3463.36	1462.84	TA2-095223	Info	TA2-095223	(2, 1), (3, 1), (4, 1), (6, 1), (4, 5), (6, 5)	0	1	1
1448	0.0007673	188.24	132.06	146.22	208.08	165.02	112.61	TA2-122087	Info	TA2-122087	(6, 1), (2, 4), (6, 4), (6, 5)	0	0	0
1449	0.0007703	223.96	119.99	102.94	169.39	145.28	62.01	TA1-128393	Info	TA1-128393	(3, 1), (6, 1), (6, 4), (6, 5)	0	1	1
1450	0.0007707	481.04	295.62	283.05	378.41	303.61	201.36	TA1-094490	Info	TA1-094490	(3, 1), (6, 1), (6, 4)	0	1	1
1451	0.0007709	13273.8	19640.3	18456.8	14075.8	19106.3	24003.3	TA1-135469	Info	TA1-135469	(1, 2), (1, 6), (4, 6)	0	1	1
1452	0.0007717	115.75	62.76	47.71	77.89	65.61	30.54	TA1-039543	Info	TA1-039543	(3, 1), (6, 1), (6, 4), (6, 5)	0	1	1
1453	0.0007724	13615.9	15651.6	23677.7	14810.1	20893.6	23215.1	TA1-146201	Info	TA1-146201	(1, 3), (1, 5), (1, 6), (2, 3), (4, 3), (4, 6)	0	0	0
1454	0.0007761	117.37	93.76	72.1	94.24	75.84	54.59	TA1-188973	Info	TA1-188973	(3, 1), (6, 1), (6, 2), (6, 4)	0	1	1
1455	0.0007763	467.78	337.55	343.77	433.99	374.64	331.82	TA1-189838	Info	TA1-189838	(2, 1), (3, 1), (6, 1), (2, 4), (6, 4)	0	1	1
1456	0.0007794	8620.26	11702.6	12670	8932.08	11829.4	13997.7	TA1-180385	Info	TA1-180385	(1, 3), (1, 6), (4, 3), (4, 6)	0	0	0
1457	0.0007798	1566.35	2253.66	2266.27	1781.71	1848.78	2666.21	TA1-003312	Info	TA1-003312	(1, 2), (1, 3), (1, 6), (4, 6), (5, 6)	1	1	2	TA1-003312
1458	0.0007803	979.18	1508.48	1319.53	1311.26	1294.52	1550.88	TA2-002368	Info	TA2-002368	(1, 2), (1, 3), (1, 4), (1, 5), (1, 6)	0	0	0
1459	0.0007858	108.71	143.09	163.64	156.29	144.33	259.95	TA1-201615	Info	TA1-201615	(1, 6), (2, 6), (4, 6), (5, 6)	0	0	0
1460	0.0007871	23579	40405	33705.4	23610.6	30611.3	39942.4	TA1-167663	Info	TA1-167663	(1, 2), (1, 6), (4, 2), (4, 6)	0	1	1
1461	0.00079	1866.79	1408.09	1228.94	1524.02	1368.91	1070.45	TA2-133663	Info	TA2-133663	(3, 1), (6, 1), (6, 4)	0	1	1
1462	0.0007924	235.98	115.12	103.65	177.47	128.34	55.01	TA2-005412	Info	TA2-005412	(6, 1), (6, 4), (6, 5)	0	1	1
1463	0.0007925	1126.47	681.7	600.85	817.3	636	370.9	TA2-005582	Info	TA2-005582	(3, 1), (6, 1), (6, 4)	0	0	0
1464	0.0007931	241.76	183.91	180.41	208.37	169.72	150.99	TA1-175096	Info	TA1-175096	(2, 1), (3, 1), (5, 1), (6, 1), (6, 4)	0	0	0
1465	0.0007934	8215.54	13290.5	15048.2	9771.61	14888.2	16646.7	TA1-195538	Info	TA1-195538	(1, 2), (1, 3), (1, 5), (1, 6), (4, 6)	0	0	0
1466	0.0007944	2066.89	1139.3	850.15	1185.68	899.16	512.15	TA2-187419	Info	TA2-187419	(3, 1), (5, 1), (6, 1), (6, 2), (6, 4)	0	1	1
1467	0.0007956	20077.8	30047.7	28826.7	20970	26405.7	33660	TA1-151929	Info	TA1-151929	(1, 2), (1, 3), (1, 6), (4, 2), (4, 6)	0	1	1
1468	0.000798	136.25	95.37	89.42	119.69	92.43	61.01	TA1-168900	Info	TA1-168900	(6, 1), (6, 4)	0	1	1
1469	0.0008008	345.73	220.94	198.09	198.24	187.99	118.58	TA1-093094	Info	TA1-093094	(5, 1), (6, 1), (6, 2)	0	0	0
1470	0.0008023	693.18	447.8	419.65	562.39	513.64	378.48	TA1-053295	Info	TA1-053295	(2, 1), (3, 1), (6, 1), (6, 4)	0	0	0
1471	0.0008036	233.55	148.19	150.51	208.7	174.01	95.74	TA1-041621	Info	TA1-041621	(6, 1), (6, 4), (6, 5)	0	1	1
1472	0.0008043	325.17	238.88	243.54	310.58	251.54	184.31	TA1-145461	Info	TA1-145461	(6, 1), (6, 4)	0	1	1
1473	0.0008082	16249.8	15857.4	16495.3	13254.4	15148.5	21534.6	TA1-018824	Info	TA1-018824	(1, 6), (2, 6), (3, 6), (4, 6), (5, 6)	0	1	1
1474	0.00081	401.87	327.03	220.34	381.29	320.01	261.09	TA2-163381	Info	TA2-163381	(3, 1), (6, 1), (3, 2), (3, 4)	0	1	1
1475	0.0008103	101.53	84.84	71.66	94.9	75.5	61.33	TA2-122639	Info	TA2-122639	(3, 1), (6, 1), (6, 2), (6, 4)	0	0	0
1476	0.0008159	517.39	673.38	701.72	571.97	672.31	738.66	TA1-108672	Info	TA1-108672	(1, 2), (1, 3), (1, 5), (1, 6), (4, 6)	0	1	1
1477	0.0008166	6349.6	10213.7	10932.6	8818.25	11111	12992.9	TA1-097185	Info	TA1-097185	(1, 2), (1, 3), (1, 5), (1, 6)	0	0	0
1478	0.0008195	236.34	347.4	358.18	262.38	300.73	340.07	TA1-168019	Info	TA1-168019	(1, 2), (1, 3), (1, 6), (4, 3)	0	0	0
1479	0.0008204	864.27	633.66	555.73	747	551.42	428.65	TA2-033132	Info	TA2-033132	(3, 1), (5, 1), (6, 1), (6, 4)	0	1	1
1480	0.0008211	3134.22	4398.17	4724.36	3629.02	4044.79	4677.36	TA2-105771	Info	TA2-105771	(1, 2), (1, 3), (1, 6)	0	1	1
1481	0.0008216	1266.35	3176.12	2089.61	3168.31	2473.64	2420.68	TA2-002995	Info	TA2-002995	(1, 2), (1, 4), (1, 5), (1, 6)	0	0	0
1482	0.000822	978.32	1177.37	1351.58	1151.59	1462.34	1321.45	TA1-007044	Info	TA1-007044	(1, 3), (1, 5), (1, 6)	0	1	1
1483	0.0008257	110.01	97.02	88.56	123.89	92.55	71.51	TA2-039175	Info	TA2-039175	(6, 1), (3, 4), (6, 4)	0	0	0
1484	0.0008273	297.31	111.73	114.59	178.05	140.65	63.57	TA2-040730	Info	TA2-040730	(2, 1), (3, 1), (6, 1), (6, 4)	0	1	1
1485	0.0008353	1036.08	1263.58	1126.3	864.95	1116.56	1512.3	TA1-029762	Info	TA1-029762	(1, 6), (4, 2), (4, 6)	0	0	0
1486	0.0008353	462.99	358.53	331.63	482.44	387.63	327.76	TA1-058326	Info	TA1-058326	(3, 1), (6, 1), (2, 4), (3, 4), (6, 4)	0	0	0
1487	0.0008373	378.32	446.17	494.62	355.01	381.98	430.38	TA2-161291	Info	TA2-161291	(1, 3), (4, 2), (4, 3), (5, 3)	0	1	1
1488	0.0008392	1533.25	2201.41	2283.61	1916.18	2014.78	2826.82	TA1-205081	Info	TA1-205081	(1, 2), (1, 3), (1, 6), (4, 6)	0	1	1
1489	0.0008417	265.43	196.5	172.53	238.31	206.44	186.38	TA1-119874	Info	TA1-119874	(2, 1), (3, 1), (6, 1), (3, 4)	0	1	1
1490	0.0008444	753.73	932.97	820.61	689.79	788.08	1059.85	TA1-160414	Info	TA1-160414	(1, 6), (4, 2), (4, 6), (5, 6)	0	0	0
1491	0.0008487	19358.8	26403.4	29812.9	18812.3	27145.7	31241.7	TA1-016340	Info	TA1-016340	(1, 3), (1, 6), (4, 3), (4, 5), (4, 6)	0	0	0
1492	0.0008522	7441.45	11629.7	11693.8	8483.25	10147.6	12743.1	TA2-036914	Info	TA2-036914	(1, 2), (1, 3), (1, 6), (4, 6)	1	1	2	TA2-036914
1493	0.0008548	5869.49	5201.1	6325.76	5638.22	6349.7	7504.76	TA1-083455	Info	TA1-083455	(1, 6), (2, 6), (4, 6)	0	0	0
1494	0.0008591	3411.34	6426.73	6709.27	4241.48	6063.09	6582.46	TA1-107089	Info	TA1-107089	(1, 2), (1, 3), (1, 5), (1, 6)	0	0	0
1495	0.0008628	336.57	148.67	140.31	216.54	187.79	68.96	TA1-010261	Info	TA1-010261	(6, 1), (6, 4), (6, 5)	0	1	1
1496	0.0008636	574.95	377.43	371.28	470.19	423.53	322.88	TA2-021164	Info	TA2-021164	(2, 1), (3, 1), (6, 1), (6, 4)	0	1	1
1497	0.0008673	356.97	287.57	261.28	312.77	273.16	259.31	TA1-042233	Info	TA1-042233	(2, 1), (3, 1), (5, 1), (6, 1)	0	1	1
1498	0.0008673	329.1	186.48	162.06	223.04	164.44	96.82	TA1-114569	Info	TA1-114569	(3, 1), (5, 1), (6, 1), (6, 4)	0	1	1
1499	0.0008681	251.51	329.09	367.9	290.52	320.6	397.2	TA1-236711	Info	TA1-236711	(1, 3), (1, 6), (4, 6)	0	0	0
1500	0.0008683	11252.8	20190.6	18209.4	13374.3	16026.7	22360.1	TA2-086687	Info	TA2-086687	(1, 2), (1, 3), (1, 6), (4, 6)	0	1	1
1501	0.0008684	545.18	251.85	245.57	359.45	269.12	137.07	TA1-142491	Info	TA1-142491	(2, 1), (3, 1), (6, 1), (6, 4)	0	1	1
1502	0.0008726	1501.47	1333.19	1060.19	1468.16	1082.22	1013.31	TA1-104024	Info	TA1-104024	(3, 1), (5, 1), (6, 1), (3, 4), (5, 4), (6, 4)	0	0	0
1503	0.0008731	481.75	694.63	713.48	602.47	666.2	807.55	TA1-130248	Info	TA1-130248	(1, 2), (1, 3), (1, 5), (1, 6)	0	1	1
1504	0.0008773	461.14	589.14	535.26	387.85	549.22	661.56	TA1-025218	Info	TA1-025218	(1, 6), (4, 2), (4, 3), (4, 5), (4, 6)	1	0	1	TA1-025218	TA1-025218
1505	0.0008777	6475.19	4226.53	3455.79	4527.38	3630.26	1955.06	TA1-180028	Info	TA1-180028	(6, 1), (6, 2), (6, 4)	0	1	1
1506	0.0008793	542.81	676.23	832.57	545.73	769.63	757.79	TA2-137398	Info	TA2-137398	(1, 3), (1, 5), (1, 6), (4, 3), (4, 5), (4, 6)	1	1	2	TA2-137398
1507	0.0008798	200.82	220.97	258.62	211.41	216.56	261.34	TA1-233660	Info	TA1-233660	(1, 3), (1, 6), (4, 3), (4, 6), (5, 6)	0	0	0
1508	0.0008809	279.49	435.84	409.08	296.32	369.79	449.84	TA1-136534	Info	TA1-136534	(1, 2), (1, 3), (1, 6), (4, 2), (4, 6)	0	0	0
1509	0.0008813	527.83	256.17	232.92	365.63	264.07	136.1	TA1-154789	Info	TA1-154789	(3, 1), (6, 1), (6, 4)	0	1	1
1510	0.0008815	75.21	36.34	46.96	59.46	43.8	56.25	TA2-191067	Info	TA2-191067	(2, 1), (3, 1), (5, 1), (2, 4), (2, 6)	0	0	0
1511	0.0008822	795.66	937.7	1005.18	735.21	992.81	1167.5	TA1-089994	Info	TA1-089994	(1, 6), (4, 3), (4, 5), (4, 6)	0	0	0
1512	0.0008829	18487.8	27875.1	26685.5	18515.6	23359.5	31017.7	TA1-048752	Info	TA1-048752	(1, 2), (1, 3), (1, 6), (4, 2), (4, 3), (4, 6)	0	0	0
1513	0.0008858	242.82	450.48	381.38	252.1	327.88	347.05	TA1-011429	Info	TA1-011429	(1, 2), (1, 3), (4, 2), (4, 3)	0	1	1
1514	0.0008864	520.97	472.41	403.89	343.85	267.77	597.57	TA1-214333	Info	TA1-214333	(5, 1), (5, 2), (4, 6), (5, 6)	0	0	0
1515	0.0008879	218.63	113.59	142.71	183.17	186.14	98.54	TA2-009840	Info	TA2-009840	(2, 1), (6, 1), (6, 4), (6, 5)	0	0	0
1516	0.0008889	225.5	193.18	183.03	228.76	196.63	169.79	TA2-130522	Info	TA2-130522	(3, 1), (6, 1), (3, 4), (6, 4)	1	1	2	TA2-130522
1517	0.0008893	1532.84	2252.13	2313.84	1861.04	2043.16	2528.29	TA1-057323	Info	TA1-057323	(1, 2), (1, 3), (1, 6), (4, 6)	0	1	1
1518	0.0008898	109.94	72.76	70.31	89.36	76.98	63.45	TA1-102248	Info	TA1-102248	(2, 1), (3, 1), (5, 1), (6, 1), (6, 4)	0	0	0
1519	0.0008918	224.75	128.54	130.42	158.89	137.56	85.16	TA1-182014	Info	TA1-182014	(2, 1), (3, 1), (6, 1), (6, 4)	0	1	1
1520	0.0008924	3362.13	4482.23	4559.46	4096.15	4436.95	5203.23	TA2-164005	Info	TA2-164005	(1, 2), (1, 3), (1, 5), (1, 6)	0	0	0
1521	0.0008978	180.23	125.33	122.57	194.53	134.75	99.89	TA2-183626	Info	TA2-183626	(6, 1), (2, 4), (3, 4), (6, 4)	0	0	0
1522	0.0009018	431.32	569.82	641.2	525.75	538.88	613.14	TA1-019234	Info	TA1-019234	(1, 2), (1, 3), (1, 6)	0	0	0
1523	0.000902	188.88	125.71	125.07	186.79	145.44	147.67	TA1-033309	Info	TA1-033309	(2, 1), (3, 1), (2, 4), (3, 4)	0	0	0
1524	0.00091	396.3	257.55	210.42	306.11	271.52	177.68	TA2-199473	Info	TA2-199473	(3, 1), (6, 1), (6, 4)	0	1	1
1525	0.0009103	14080.6	23499.3	23844.8	16699.4	23024.1	25743.8	TA2-123345	Info	TA2-123345	(1, 2), (1, 3), (1, 5), (1, 6), (4, 6)	0	0	0
1526	0.0009104	96.29	61.9	63.11	78.14	77.46	29.86	TA1-238927	Info	TA1-238927	(6, 1), (6, 2), (6, 3), (6, 4), (6, 5)	0	1	1
1527	0.0009149	1239.97	894.64	791	1039.03	895.63	687.04	TA1-002236	Info	TA1-002236	(3, 1), (6, 1), (6, 4)	0	1	1
1528	0.000915	3993.75	5730.86	6510.75	4196.25	5821.43	7011.53	TA2-158608	Info	TA2-158608	(1, 3), (1, 6), (4, 3), (4, 6)	0	0	0
1529	0.0009158	264.17	301.71	350.57	544.34	312.07	302.75	TA1-149236	Info	TA1-149236	(1, 4), (2, 4), (3, 4), (5, 4), (6, 4)	0	1	1
1530	0.0009162	386.2	206.25	205.12	321.98	244.59	199.43	TA2-202992	Info	TA2-202992	(2, 1), (3, 1), (6, 1), (6, 4)	0	0	0
1531	0.0009162	216.94	149.12	168.01	205	155.73	144.39	TA2-176310	Info	TA2-176310	(2, 1), (5, 1), (6, 1), (2, 4), (6, 4)	0	1	1
1532	0.0009196	7052.77	12352.4	12544.2	11402.2	12625.2	14463.8	TA1-107172	Info	TA1-107172	(1, 2), (1, 3), (1, 4), (1, 5), (1, 6)	0	1	1
1533	0.000921	396.34	612.03	623.34	472.02	490.14	667.63	TA1-197453	Info	TA1-197453	(1, 2), (1, 3), (1, 6), (4, 6)	0	1	1
1534	0.000921	21005.6	31721.6	31599.1	21467.4	27640.4	35493.3	TA2-043453	Info	TA2-043453	(1, 2), (1, 3), (1, 6), (4, 2), (4, 3), (4, 6)	0	1	1
1535	0.0009233	626.36	330.68	303.73	347.1	363.77	313.89	TA1-176485	Info	TA1-176485	(2, 1), (3, 1), (4, 1), (5, 1), (6, 1)	0	1	1
1536	0.000924	428.75	561.96	641.77	515.99	606.26	748.84	TA2-199603	Info	TA2-199603	(1, 3), (1, 5), (1, 6), (4, 6)	0	0	0
1537	0.0009248	218.55	286.25	298.4	350.66	244.16	511.97	TA1-128607	Info	TA1-128607	(1, 6), (2, 6), (3, 6), (5, 6)	0	0	0
1538	0.000925	2632.71	3765.69	3940.42	2787.97	3394.5	4015.49	TA2-160367	Info	TA2-160367	(1, 2), (1, 3), (1, 6), (4, 3), (4, 6)	0	0	0
1539	0.0009332	283.3	237.51	221.61	283.03	246.73	226.68	TA2-189143	Info	TA2-189143	(3, 1), (6, 1), (3, 4), (6, 4)	0	0	0
1540	0.0009335	19606.8	27354.8	28572.4	19690.2	25783.5	34255.7	TA2-138100	Info	TA2-138100	(1, 3), (1, 6), (4, 3), (4, 6)	0	1	1
1541	0.0009342	765.54	560.83	535.25	656.85	629.74	473.97	TA2-010630	Info	TA2-010630	(2, 1), (3, 1), (6, 1), (6, 4)	0	1	1
1542	0.0009351	748.97	964.99	996.08	706.45	902.35	938.01	TA2-204650	Info	TA2-204650	(1, 2), (1, 3), (4, 2), (4, 3), (4, 5), (4, 6)	0	1	1
1543	0.0009364	5497.07	7496.89	7068.25	5291.06	6791.37	8365.63	TA2-060851	Info	TA2-060851	(1, 2), (1, 6), (4, 2), (4, 6)	0	1	1
1544	0.0009435	13407.1	20048.9	20974.5	15417	18775.1	23959.9	TA1-078937	Info	TA1-078937	(1, 2), (1, 3), (1, 6), (4, 6)	0	0	0
1545	0.0009465	1546.86	2067.19	2405.16	1815.43	2253.05	2686.91	TA1-226493	Info	TA1-226493	(1, 3), (1, 5), (1, 6), (4, 6)	0	1	1
1546	0.0009479	1729.97	2462.01	1913.7	1806.38	2032.58	3172.58	TA1-230337	Info	TA1-230337	(1, 6), (3, 6), (4, 6), (5, 6)	0	1	1
1547	0.0009491	1221.99	1330.02	1227.62	1444.14	1114.67	1434.86	TA1-030897	Info	TA1-030897	(5, 2), (5, 4), (5, 6)	0	1	1
1548	0.000951	1070.73	754.4	627.03	758.18	735.18	468.61	TA1-177385	Info	TA1-177385	(3, 1), (6, 1), (6, 2), (6, 4)	0	1	1
1549	0.0009552	735.85	524.19	536.31	670.84	589.24	512.63	TA1-038081	Info	TA1-038081	(2, 1), (3, 1), (6, 1), (6, 4)	0	0	0
1550	0.0009565	1169.5	1283.02	1234.21	1046.57	999.31	1642.77	TA1-014446	Info	TA1-014446	(1, 6), (4, 6), (5, 6)	0	1	1
1551	0.0009574	2583.57	3231.84	3875.65	2875.56	3468.71	3799.25	TA2-084095	Info	TA2-084095	(1, 3), (1, 5), (1, 6), (4, 3), (4, 6)	0	1	1
1552	0.0009584	9595.68	12259.5	13591.1	10752.5	12858.9	14511.6	TA2-000391	Info	TA2-000391	(1, 3), (1, 5), (1, 6), (4, 6)	0	0	0
1553	0.0009586	961.52	1388.88	1341.32	1029.96	1310.76	1699.65	TA2-096355	Info	TA2-096355	(1, 2), (1, 6), (4, 6)	0	0	0
1554	0.0009595	414.89	276.8	234.17	364.64	283.48	202.92	TA1-203969	Info	TA1-203969	(3, 1), (6, 1), (6, 4)	0	1	1
1555	0.0009619	2411.8	5177.35	5625.96	4808.09	4976.02	9558.7	TA1-048596	Info	TA1-048596	(1, 2), (1, 3), (1, 6)	0	0	0
1556	0.0009632	306.63	217.19	219.48	281.47	234.73	168.35	TA1-074396	Info	TA1-074396	(6, 1), (6, 4)	0	0	0
1557	0.0009635	1839.19	2726.29	2756.27	2134.29	2680.19	3139.47	TA1-102910	Info	TA1-102910	(1, 2), (1, 3), (1, 5), (1, 6), (4, 6)	0	0	0
1558	0.0009655	172.77	138.2	129.03	184.75	130.59	118.5	TA2-057324	Info	TA2-057324	(6, 1), (3, 4), (5, 4), (6, 4)	0	0	0
1559	0.0009658	701.05	536.77	492.27	549.69	515.45	463.26	TA1-050905	Info	TA1-050905	(2, 1), (3, 1), (4, 1), (5, 1), (6, 1)	0	1	1
1560	0.0009695	191.39	163.02	141.11	164.83	156.87	128.27	TA1-225541	Info	TA1-225541	(3, 1), (6, 1), (6, 2), (6, 4)	0	1	1
1561	0.0009696	16357.2	19920.1	23233.9	16163.4	23225.4	26093.6	TA2-142511	Info	TA2-142511	(1, 3), (1, 5), (1, 6), (4, 3), (4, 5), (4, 6)	0	0	0
1562	0.0009724	86.16	70.6	62.4	74.04	77.8	50.15	TA1-195568	Info	TA1-195568	(3, 1), (6, 1), (6, 2), (6, 4), (6, 5)	0	1	1
1563	0.0009743	559.01	785.44	833.36	595.27	856.83	963.89	TA1-009797	Info	TA1-009797	(1, 3), (1, 5), (1, 6), (4, 6)	0	1	1
1564	0.0009767	1665.21	1284.75	1086.44	1463.42	1227.12	1119.19	TA1-057249	Info	TA1-057249	(3, 1), (5, 1), (6, 1), (3, 4)	0	1	1
1565	0.0009814	738.58	429.45	534.66	605.66	622.79	489.17	TA1-106536	Info	TA1-106536	(2, 1), (6, 1), (2, 4), (2, 5)	0	1	1
1566	0.000983	7182.66	9400.6	10672	7214.01	9323.65	12155.1	TA1-228754	Info	TA1-228754	(1, 3), (1, 6), (4, 3), (4, 6)	0	0	0
1567	0.0009883	1237.68	909.72	924.39	1035.01	956.28	769.48	TA2-123333	Info	TA2-123333	(2, 1), (3, 1), (6, 1), (6, 4)	0	1	1
1568	0.0009898	26549.1	38153.6	35002	26071.6	35491.7	44380	TA1-037692	Info	TA1-037692	(1, 2), (1, 6), (4, 2), (4, 6)	0	0	0
1569	0.0009903	18147.9	27611.2	28922	18361.8	28468.5	30996.5	TA2-195136	Info	TA2-195136	(1, 2), (1, 3), (1, 5), (1, 6), (4, 3), (4, 5), (4, 6)	0	1	1
1570	0.0009918	581.2	356.09	323.53	491.62	391.03	319.29	TA1-167911	Info	TA1-167911	(2, 1), (3, 1), (6, 1), (3, 4), (6, 4)	0	0	0
1571	0.0009979	96.28	63.81	66.63	83.92	58.71	51.65	TA1-027881	Info	TA1-027881	(2, 1), (5, 1), (6, 1), (6, 4)	0	0	0
1572	0.0010059	127.6	104.44	91.48	129.81	105.53	101.12	TA1-047858	Info	TA1-047858	(3, 1), (3, 4), (6, 4)	0	0	0
1573	0.0010087	412.67	854.51	668.51	604.57	661.77	832.65	TA1-030794	Info	TA1-030794	(1, 2), (1, 3), (1, 5), (1, 6)	0	0	0
1574	0.0010109	193.66	324.73	302.35	257.71	279.81	325.18	TA2-039662	Info	TA2-039662	(1, 2), (1, 3), (1, 5), (1, 6)	0	1	1
1575	0.0010116	2706.54	3890.86	4026.87	2904.6	4038.96	4947.09	TA2-127585	Info	TA2-127585	(1, 3), (1, 5), (1, 6), (4, 6)	0	0	0
1576	0.0010128	129.58	70.4	72.14	126.7	101.28	49.82	TA2-068198	Info	TA2-068198	(6, 1), (6, 4), (6, 5)	0	1	1
1577	0.0010155	773.85	941.52	1252.11	974.61	1101.09	1235.96	TA1-020401	Info	TA1-020401	(1, 3), (1, 5), (1, 6)	1	1	2	TA1-020401
1578	0.0010157	677.4	1119.28	1013.83	884.57	974.87	1194.54	TA2-139305	Info	TA2-139305	(1, 2), (1, 3), (1, 5), (1, 6)	0	1	1
1579	0.0010212	254.4	158.79	195.94	195.01	215.11	150.83	TA1-024844	Info	TA1-024844	(2, 1), (6, 1), (6, 5)	0	1	1
1580	0.0010251	1872.63	2345.88	2706.03	2083.52	2450.9	3149	TA1-085712	Info	TA1-085712	(1, 3), (1, 6), (4, 6)	0	1	1
1581	0.0010261	111.34	165.94	179.97	134.43	167.05	194.14	TA1-059342	Info	TA1-059342	(1, 2), (1, 3), (1, 5), (1, 6), (4, 6)	0	0	0
1582	0.0010394	7476.46	10952	11247.1	8887.05	9933.77	12752.5	TA1-024499	Info	TA1-024499	(1, 2), (1, 3), (1, 6), (4, 6)	0	1	1
1583	0.0010415	8338.39	10645.5	12018.8	8417.75	14195.4	15121.3	TA2-173229	Info	TA2-173229	(1, 5), (1, 6), (4, 5), (4, 6)	0	1	1
1584	0.0010423	418.69	321.5	327.64	358.56	350.13	260.82	TA1-050920	Info	TA1-050920	(6, 1), (6, 4), (6, 5)	0	0	0
1585	0.0010429	1063.93	1073.45	1464.01	1233.97	1591.69	1170.44	TA1-176392	Info	TA1-176392	(1, 3), (1, 5), (2, 3), (2, 5), (6, 5)	0	0	0
1586	0.0010447	86.8	33.48	39.3	62.49	48.51	22.89	TA1-171656	Info	TA1-171656	(2, 1), (6, 1), (6, 4)	0	1	1
1587	0.0010476	2670.37	3299.43	3397.44	2194.08	3499.02	4123.34	TA2-134361	Info	TA2-134361	(1, 6), (4, 2), (4, 3), (4, 5), (4, 6)	0	0	0
1588	0.0010484	4312.74	5263.93	5712.35	4564.21	5280.81	6112.15	TA1-024118	Info	TA1-024118	(1, 3), (1, 6), (4, 6)	0	1	1
1589	0.0010499	2404.15	2043.23	1916.93	2149.78	2567.17	879.38	TA1-126663	Info	TA1-126663	(6, 1), (6, 2), (6, 3), (6, 4), (6, 5)	0	0	0
1590	0.0010559	2524.35	3868.24	4291.47	2230.51	4328.88	4254.07	TA2-114827	Info	TA2-114827	(1, 3), (1, 5), (1, 6), (4, 2), (4, 3), (4, 5), (4, 6)	0	1	1
1591	0.0010588	1099.23	1684.3	1981.61	1453.52	1724.96	2142.19	TA2-061641	Info	TA2-061641	(1, 2), (1, 3), (1, 5), (1, 6)	0	0	0
1592	0.0010632	18658.7	28953.9	24834	20058.3	24510	33395.3	TA2-009924	Info	TA2-009924	(1, 2), (1, 6), (4, 6)	0	1	1
1593	0.0010632	188.25	172.43	158.1	212.25	175.58	140.24	TA1-027859	Info	TA1-027859	(6, 1), (3, 4), (6, 4)	0	0	0
1594	0.0010633	3004.65	3668.41	4062.21	3325.42	3660.32	4059.87	TA1-097229	Info	TA1-097229	(1, 2), (1, 3), (1, 6), (4, 3), (4, 6)	0	1	1
1595	0.0010643	6940.14	27239.6	15735.5	16193	13746.9	25194.5	TA2-039007	Info	TA2-039007	(1, 2), (1, 4), (1, 6)	0	0	0
1596	0.0010645	262.1	108.18	117.61	145.13	106.58	62.27	TA1-206919	Info	TA1-206919	(2, 1), (3, 1), (5, 1), (6, 1), (6, 4)	0	1	1
1597	0.0010652	1009.29	1559.51	1863.85	1293.43	1565.27	1947.69	TA1-083802	Info	TA1-083802	(1, 2), (1, 3), (1, 5), (1, 6)	0	0	0
1598	0.0010718	7530.53	9168.18	10058.8	7999.91	9370.33	11170.9	TA1-025212	Info	TA1-025212	(1, 3), (1, 6), (4, 6)	0	0	0
1599	0.0010754	1673.9	1192.75	1045.4	1449.67	1222.38	736.89	TA1-037960	Info	TA1-037960	(6, 1), (6, 4), (6, 5)	0	1	1
1600	0.0010778	135.03	103.89	90.86	119.09	104.09	90.33	TA2-020275	Info	TA2-020275	(3, 1), (6, 1), (3, 4), (6, 4)	0	1	1
1601	0.0010819	9861.39	16883	15439.8	10821.3	13794.9	16934.6	TA1-133330	Info	TA1-133330	(1, 2), (1, 3), (1, 6), (4, 2), (4, 6)	0	1	1
1602	0.0010822	195.56	131.23	124.29	154.43	138.75	98.42	TA1-011151	Info	TA1-011151	(2, 1), (3, 1), (6, 1), (6, 4)	1	1	2	TA1-011151
1603	0.0010845	917.72	440.67	390.89	580	469.31	251.77	TA1-010132	Info	TA1-010132	(2, 1), (3, 1), (6, 1), (6, 4)	0	1	1
1604	0.0010851	797.28	1670.96	1691.84	1224.38	1855.22	2021.43	TA2-068916	Info	TA2-068916	(1, 2), (1, 3), (1, 5), (1, 6)	0	0	0
1605	0.0010896	236.55	330.12	348.55	254.91	304.04	369.26	TA1-010783	Info	TA1-010783	(1, 2), (1, 3), (1, 6), (4, 3), (4, 6)	0	1	1
1606	0.0010902	20331.7	28114.3	30799.6	19677.3	27580.7	34018.8	TA2-199805	Info	TA2-199805	(1, 3), (1, 6), (4, 3), (4, 6)	0	0	0
1607	0.0010922	327.3	220.31	218.64	290.53	235.34	183.31	TA1-113786	Info	TA1-113786	(2, 1), (3, 1), (6, 1), (6, 4)	0	1	1
1608	0.0010928	155.21	106.43	95.56	132.57	95.42	47.81	TA1-030803	Info	TA1-030803	(6, 1), (6, 2), (6, 3), (6, 4)	0	1	1
1609	0.0010931	1035.25	657.91	505.13	681.54	577.01	305.92	TA1-131828	Info	TA1-131828	(3, 1), (6, 1), (6, 2), (6, 4)	0	1	1
1610	0.0010936	680.28	538.88	496.39	626.08	619.93	406.15	TA2-189274	Info	TA2-189274	(6, 1), (6, 4), (6, 5)	0	1	1
1611	0.0010956	3016.73	2027.04	1849.63	2346.13	2095.47	1257.45	TA1-033641	Info	TA1-033641	(6, 1), (6, 4), (6, 5)	0	1	1
1612	0.0010962	431.06	337.72	330.26	392.63	378.25	306.61	TA2-014409	Info	TA2-014409	(2, 1), (3, 1), (6, 1), (6, 4)	0	1	1
1613	0.0010967	220.94	139.66	113.72	158.51	124.81	63.63	TA2-100972	Info	TA2-100972	(6, 1), (6, 2), (6, 4)	0	1	1
1614	0.0011039	1075.64	1573.16	1733.11	1196.08	1453.58	1762.61	TA2-178445	Info	TA2-178445	(1, 2), (1, 3), (1, 6), (4, 3), (4, 6)	0	0	0
1615	0.0011042	278.41	169.52	157.81	203.56	171.56	99.62	TA1-021512	Info	TA1-021512	(6, 1), (6, 4)	0	1	1
1616	0.0011054	1480.07	1573	1600.65	1341.14	1715.9	1845.73	TA1-136212	Info	TA1-136212	(1, 6), (4, 5), (4, 6)	0	0	0
1617	0.0011081	167.37	123.62	130.21	154.72	139.48	117.89	TA1-107138	Info	TA1-107138	(2, 1), (3, 1), (6, 1), (6, 4)	0	1	1
1618	0.0011089	4560.27	6733.67	6528.16	5397.58	6183.98	7547.23	TA2-007540	Info	TA2-007540	(1, 2), (1, 3), (1, 6), (4, 6)	0	0	0
1619	0.0011116	12773.5	17869.3	17112.4	14292.7	17281.1	22310	TA2-108399	Info	TA2-108399	(1, 2), (1, 6), (4, 6)	1	1	2	TA2-108399
1620	0.0011122	3226.44	4598.92	5826.75	3888.55	5406.12	5803.11	TA1-116670	Info	TA1-116670	(1, 3), (1, 5), (1, 6)	0	0	0
1621	0.0011131	160.51	125.88	126.1	161.47	129.16	111.45	TA1-172564	Info	TA1-172564	(6, 1), (6, 4)	0	0	0
1622	0.0011144	303.02	194.49	202.81	243.59	221.05	181.19	TA2-018319	Info	TA2-018319	(2, 1), (3, 1), (6, 1)	0	0	0
1623	0.001117	2	3.35	11.74	2.23	37.3	31.19	TA2-158812	Info	TA2-158812	(1, 5), (1, 6), (2, 5), (4, 5), (4, 6)	0	0	0
1624	0.0011184	3009.98	3636.7	5031.2	4162.18	4158.12	4935.61	TA1-190038	Info	TA1-190038	(1, 3), (1, 6)	0	1	1
1625	0.001119	9.23	19.79	19.13	10.31	18.02	25.28	TA2-101515	Info	TA2-101515	(1, 2), (1, 3), (1, 6), (4, 6)	0	1	1
1626	0.0011191	607.27	853.25	843.11	675.07	790.6	842.39	TA2-108659	Info	TA2-108659	(1, 2), (1, 3), (1, 5), (1, 6)	0	1	1
1627	0.0011218	241.02	190.03	184.65	246.24	200.06	180.9	TA1-061921	Info	TA1-061921	(2, 1), (3, 1), (6, 1), (2, 4), (3, 4), (6, 4)	0	1	1
1628	0.0011219	158.58	207.98	231.55	146.66	204.93	262.56	TA2-104082	Info	TA2-104082	(1, 6), (4, 3), (4, 6)	0	1	1
1629	0.0011224	17794	22471.6	25882.1	18863.7	24295	28725.1	TA1-034322	Info	TA1-034322	(1, 3), (1, 6), (4, 3), (4, 6)	0	1	1
1630	0.0011277	183.94	131.95	112.35	154.4	127.39	74.53	TA2-172690	Info	TA2-172690	(6, 1), (6, 2), (6, 4), (6, 5)	0	1	1
1631	0.0011303	25019.1	31516.5	34021.2	24234.8	32990.8	37577.3	TA1-001822	Info	TA1-001822	(1, 3), (1, 6), (4, 3), (4, 5), (4, 6)	0	0	0
1632	0.0011329	132.04	114.94	101.26	133.32	107.34	82.33	TA2-177996	Info	TA2-177996	(6, 1), (6, 2), (6, 4)	0	1	1
1633	0.0011337	342.43	407.32	466.68	722.16	432.21	405.12	TA1-027465	Info	TA1-027465	(1, 4), (2, 4), (3, 4), (5, 4), (6, 4)	0	1	1
1634	0.0011387	488.1	358.82	333.7	417.61	382.78	295.24	TA1-217637	Info	TA1-217637	(2, 1), (3, 1), (6, 1), (6, 4)	0	1	1
1635	0.0011405	4098.12	5489.95	5068.93	3746.31	3901.17	5925.08	TA2-027164	Info	TA2-027164	(1, 6), (4, 2), (5, 2), (4, 6), (5, 6)	0	1	1
1636	0.0011436	6492.74	9920.43	10669.4	7191.59	10442.2	13135.7	TA1-104055	Info	TA1-104055	(1, 3), (1, 5), (1, 6), (4, 6)	0	0	0
1637	0.0011441	1862.13	2541.9	3125.37	2265.75	2617.74	3268.94	TA1-122043	Info	TA1-122043	(1, 3), (1, 6), (4, 6)	0	0	0
1638	0.0011444	1886.44	1426.38	1193.75	1475.41	1400.18	800.43	TA2-003971	Info	TA2-003971	(6, 1), (6, 2), (6, 4), (6, 5)	0	1	1
1639	0.0011447	342.79	264.09	209.12	276.75	248.07	225.6	TA2-209636	Info	TA2-209636	(3, 1), (5, 1), (6, 1)	0	1	1
1640	0.0011472	16655.9	24911.5	26231	18591	25714.6	26416.9	TA1-052474	Info	TA1-052474	(1, 2), (1, 3), (1, 5), (1, 6), (4, 6)	0	1	1
1641	0.0011535	1887.46	2615.65	2519.87	1784.06	2442.37	3290.01	TA2-100796	Info	TA2-100796	(1, 6), (4, 6)	0	0	0
1642	0.0011541	370.16	586.69	592.22	444.92	531.51	563.83	TA2-032056	Info	TA2-032056	(1, 2), (1, 3), (1, 5), (1, 6)	0	0	0
1643	0.0011542	100.13	68.14	79.09	99.05	75.15	65	TA1-198921	Info	TA1-198921	(2, 1), (6, 1), (2, 4), (6, 4)	0	0	0
1644	0.0011543	20882.8	28527.4	26662.5	19669.4	27283.4	31096.5	TA2-149319	Info	TA2-149319	(1, 2), (1, 6), (4, 2), (4, 5), (4, 6)	0	0	0
1645	0.0011543	1559.94	3278.67	3391.89	2668.45	3473.84	2949.47	TA2-014870	Info	TA2-014870	(1, 2), (1, 3), (1, 4), (1, 5), (1, 6)	0	1	1
1646	0.0011577	822.89	642.91	574.53	776.16	600.76	496.84	TA2-113671	Info	TA2-113671	(3, 1), (6, 1), (6, 4)	0	1	1
1647	0.0011611	97.92	52.41	39.31	68.87	48.65	26.12	TA2-078553	Info	TA2-078553	(3, 1), (6, 1), (6, 4)	0	1	1
1648	0.0011655	754.14	1080.69	1067.14	827.92	991.5	1200.1	TA1-105518	Info	TA1-105518	(1, 2), (1, 3), (1, 6), (4, 6)	0	0	0
1649	0.0011656	227.27	157.39	173.42	287.14	180.05	147.6	TA1-011541	Info	TA1-011541	(6, 1), (2, 4), (3, 4), (5, 4), (6, 4)	0	0	0
1650	0.0011668	339.27	266.82	233.78	290.8	302.75	229.98	TA1-098721	Info	TA1-098721	(3, 1), (6, 1), (6, 5)	0	1	1
1651	0.0011679	7193.65	12831.6	10464.7	8069.27	8964.23	13349.1	TA2-204331	Info	TA2-204331	(1, 2), (1, 6), (4, 2), (4, 6)	0	1	1
1652	0.0011689	909.79	1428.29	1459.38	1143.77	1376.94	1619.58	TA1-018185	Info	TA1-018185	(1, 2), (1, 3), (1, 5), (1, 6)	0	0	0
1653	0.0011693	10294.3	14808.9	16653.3	11670	17627.6	19763.6	TA2-000689	Info	TA2-000689	(1, 3), (1, 5), (1, 6), (4, 6)	0	0	0
1654	0.0011701	17381.9	26385.8	23948.5	17401.8	21839.3	31915.4	TA1-130077	Info	TA1-130077	(1, 2), (1, 6), (4, 2), (4, 6)	0	1	1
1655	0.001173	274.55	163.58	124.09	208.99	151.46	71.63	TA1-011262	Info	TA1-011262	(3, 1), (6, 1), (6, 2), (6, 4)	0	1	1
1656	0.0011749	365.59	243.19	295.09	331.95	322.9	243.14	TA2-181246	Info	TA2-181246	(2, 1), (6, 1), (2, 4), (6, 4)	0	1	1
1657	0.0011763	9122.26	12823	15956	10411.5	13460.6	17999.8	TA2-062893	Info	TA2-062893	(1, 3), (1, 6), (4, 6)	0	1	1
1658	0.0011782	973.7	2055.58	2774.82	1839.52	2047.85	4411.19	TA2-045204	Info	TA2-045204	(1, 3), (1, 6), (4, 6)	0	0	0
1659	0.0011846	98.55	73.45	65.58	79.03	75.13	62.33	TA1-110693	Info	TA1-110693	(2, 1), (3, 1), (6, 1)	0	1	1
1660	0.0011863	369.01	245.45	238.77	286.16	314.28	189.64	TA1-125711	Info	TA1-125711	(2, 1), (3, 1), (6, 1), (6, 4), (6, 5)	0	1	1
1661	0.0011865	5350.29	6895.13	7044.79	5384.34	6909.25	7672.14	TA1-198294	Info	TA1-198294	(1, 3), (1, 6), (4, 3), (4, 6)	1	1	2	TA1-198294
1662	0.0011879	7609.66	11826.6	13186.2	7631.58	11498.1	13645.4	TA2-191347	Info	TA2-191347	(1, 3), (1, 6), (4, 3), (4, 6)	0	0	0
1663	0.0011887	512.74	394.14	335.73	432.11	355.37	282.98	TA2-171485	Info	TA2-171485	(3, 1), (5, 1), (6, 1), (6, 4)	0	0	0
1664	0.0011913	12846.4	18794.3	17282.6	15019.1	16226.5	21388.7	TA1-127728	Info	TA1-127728	(1, 2), (1, 6), (4, 6)	0	1	1
1665	0.0011928	852.89	527.85	381.46	583.69	556.44	241.82	TA2-174007	Info	TA2-174007	(3, 1), (6, 1), (6, 2), (6, 4), (6, 5)	0	1	1
1666	0.0012016	259.24	273.37	410.08	302.72	305.54	416.56	TA1-114063	Info	TA1-114063	(1, 3), (1, 6), (2, 3), (2, 6)	0	1	1
1667	0.0012044	141.78	172.76	192.54	187.2	187.32	191.81	TA2-173795	Info	TA2-173795	(1, 3), (1, 4), (1, 5), (1, 6)	0	0	0
1668	0.0012114	251.53	168.43	166.5	238.23	209.23	118.12	TA1-028893	Info	TA1-028893	(6, 1), (6, 4), (6, 5)	0	1	1
1669	0.0012115	444.03	208.16	229.22	265.09	206.94	115.6	TA1-059095	Info	TA1-059095	(2, 1), (5, 1), (6, 1), (6, 4)	0	1	1
1670	0.0012121	114.69	69.32	64.76	98.9	83.63	58.4	TA1-178751	Info	TA1-178751	(2, 1), (3, 1), (6, 1), (6, 4)	0	1	1
1671	0.0012158	420.76	309.2	291.8	379.37	320.58	249.44	TA2-209552	Info	TA2-209552	(3, 1), (6, 1), (6, 4)	0	1	1
1672	0.0012195	187.36	140.56	132.58	179.5	160.14	138.45	TA1-205846	Info	TA1-205846	(2, 1), (3, 1), (6, 1), (3, 4), (6, 4)	0	0	0
1673	0.0012209	10707.2	13444.2	12583	9742.8	12182.8	14184.6	TA2-052624	Info	TA2-052624	(1, 6), (4, 2), (4, 3), (4, 6)	0	1	1
1674	0.0012225	969.54	1460.27	1167.52	1026.82	1348.99	1822.36	TA1-123873	Info	TA1-123873	(1, 2), (1, 6), (3, 6), (4, 6)	0	0	0
1675	0.001228	202.14	219.6	193.14	174.14	152.51	254.54	TA1-006614	Info	TA1-006614	(5, 2), (4, 6), (5, 6)	0	0	0
1676	0.0012291	2179.4	1291.5	953.1	1302.32	984.98	562.64	TA1-029373	Info	TA1-029373	(3, 1), (5, 1), (6, 1), (6, 2), (6, 4)	0	1	1
1677	0.0012345	543.27	333.49	501.96	518.07	484.93	342.3	TA1-134105	Info	TA1-134105	(2, 1), (6, 1), (2, 3), (2, 4), (2, 5), (6, 3), (6, 4)	0	0	0
1678	0.0012365	130.96	88.6	106.8	108.34	119.67	107.42	TA2-007075	Info	TA2-007075	(2, 1), (2, 5)	0	1	1
1679	0.0012368	1048.15	1660.43	1460.07	1278.91	1478.1	1612.73	TA1-031303	Info	TA1-031303	(1, 2), (1, 3), (1, 5), (1, 6)	1	1	2	TA1-031303
1680	0.0012384	451.49	372.71	360.29	467.05	345.55	290.02	TA1-182610	Info	TA1-182610	(6, 1), (6, 4)	0	1	1
1681	0.0012387	708.31	916.1	916.75	1191.11	1089.93	1212.11	TA1-220929	Info	TA1-220929	(1, 4), (1, 5), (1, 6)	0	0	0
1682	0.0012391	13760.8	19843.7	22294	14399.6	19204.7	19518.5	TA1-118942	Info	TA1-118942	(1, 2), (1, 3), (1, 6), (4, 3)	0	0	0
1683	0.0012451	87.66	57.5	54.43	54.81	52.7	28.87	TA1-038617	Info	TA1-038617	(6, 1), (6, 2), (6, 3), (6, 4)	0	1	1
1684	0.0012451	14698	26980.8	25225.4	19142.9	25883.3	25270.5	TA2-015631	Info	TA2-015631	(1, 2), (1, 3), (1, 5), (1, 6)	0	0	0
1685	0.0012463	19137.4	27553.9	27723.2	20076.5	27495.7	32353.5	TA2-135049	Info	TA2-135049	(1, 2), (1, 3), (1, 5), (1, 6), (4, 6)	0	1	1
1686	0.0012481	86.31	72.83	59.65	94.74	72.2	55.29	TA2-048810	Info	TA2-048810	(3, 1), (6, 1), (3, 4), (6, 4)	0	1	1
1687	0.0012519	100.71	16.14	3.03	59.8	39.42	77.79	TA2-061424	Info	TA2-061424	(3, 1), (3, 4), (3, 5), (3, 6)	0	0	0
1688	0.0012521	285.21	236.93	217.13	283.23	243.53	210.76	TA1-198556	Info	TA1-198556	(3, 1), (6, 1), (3, 4), (6, 4)	0	0	0
1689	0.0012525	272.75	216.39	235.43	292.41	242.77	213.85	TA2-059555	Info	TA2-059555	(2, 1), (6, 1), (2, 4), (3, 4), (6, 4)	0	1	1
1690	0.0012531	646.29	462.82	454.69	661.82	480.35	241.84	TA1-056283	Info	TA1-056283	(6, 1), (6, 2), (6, 3), (6, 4), (6, 5)	0	0	0
1691	0.0012533	513.83	667.81	727.82	513.36	649.23	765.95	TA2-200735	Info	TA2-200735	(1, 3), (1, 6), (4, 3), (4, 6)	0	1	1
1692	0.0012538	16032.1	19356.7	22759.8	15909.3	21575.4	27079.3	TA1-170795	Info	TA1-170795	(1, 6), (4, 6)	0	1	1
1693	0.0012575	283.68	157.65	202.8	238.02	230.67	156.53	TA1-001343	Info	TA1-001343	(2, 1), (6, 1), (2, 4), (6, 4)	0	0	0
1694	0.0012582	484.39	252.28	238.79	328.19	310.71	157.77	TA2-162821	Info	TA2-162821	(2, 1), (3, 1), (6, 1), (6, 4), (6, 5)	0	1	1
1695	0.0012638	8406.95	11386	11904.4	9196.14	11018.7	12256.2	TA2-112833	Info	TA2-112833	(1, 2), (1, 3), (1, 5), (1, 6), (4, 6)	0	0	0
1696	0.0012647	3291.88	5064.07	6173.54	4113.02	5938.08	6409.34	TA2-053809	Info	TA2-053809	(1, 3), (1, 5), (1, 6)	1	0	1	TA2-053809	TA2-053809
1697	0.001267	380.45	294.88	259.76	314.7	281.37	221.76	TA1-028265	Info	TA1-028265	(3, 1), (6, 1), (6, 4)	0	1	1
1698	0.0012671	21221.5	31545.2	31547.8	21697.7	27425.9	35478.4	TA1-025805	Info	TA1-025805	(1, 2), (1, 3), (1, 6), (4, 2), (4, 3), (4, 6)	0	1	1
1699	0.0012685	454.76	662.05	719.17	547.93	695.21	710.89	TA2-075385	Info	TA2-075385	(1, 2), (1, 3), (1, 5), (1, 6)	0	0	0
1700	0.0012691	24798.1	38297.4	31891.4	25442.3	32118.7	45190.1	TA2-211155	Info	TA2-211155	(1, 2), (1, 6), (4, 2), (4, 6)	0	1	1
1701	0.0012713	2567.5	4092.69	3859.8	3105.04	3511.11	4715.99	TA2-034316	Info	TA2-034316	(1, 2), (1, 3), (1, 6), (4, 6)	0	1	1
1702	0.0012725	2882.98	3943.91	4698.98	3766.5	4374.01	4460.31	TA2-019747	Info	TA2-019747	(1, 2), (1, 3), (1, 5), (1, 6)	0	0	0
1703	0.0012749	15595.8	19426.5	18969.9	14412.9	17003	20904.7	TA1-095704	Info	TA1-095704	(1, 6), (4, 2), (4, 3), (4, 6)	0	0	0
1704	0.0012775	333.93	488.12	463.96	347.69	469.92	529.41	TA2-190369	Info	TA2-190369	(1, 2), (1, 3), (1, 5), (1, 6), (4, 2), (4, 6)	0	1	1
1705	0.0012786	547.65	715.28	820.25	565.96	770.7	843.57	TA1-021220	Info	TA1-021220	(1, 3), (1, 5), (1, 6), (4, 3), (4, 6)	0	1	1
1706	0.0012803	17380	21244.9	24701.9	16250.6	24925.6	27308.6	TA1-076882	Info	TA1-076882	(1, 6), (4, 3), (4, 5), (4, 6)	0	1	1
1707	0.0012828	494.24	254.24	199.72	302.04	233.81	118.68	TA1-025487	Info	TA1-025487	(3, 1), (6, 1), (6, 4)	0	1	1
1708	0.0012837	24523	40529.1	36257.6	24349.2	30642.1	36571.2	TA1-171280	Info	TA1-171280	(1, 2), (1, 3), (1, 6), (4, 2), (4, 3), (4, 6)	0	0	0
1709	0.0012847	350.65	244.01	324.88	346.38	286.4	223.92	TA2-132884	Info	TA2-132884	(2, 1), (6, 1), (2, 4), (6, 3), (6, 4)	0	0	0
1710	0.0012855	244.05	178.21	223.53	204.17	185.14	193.18	TA1-090285	Info	TA1-090285	(2, 1), (5, 1), (6, 1), (2, 3)	0	1	1
1711	0.0012902	377.03	263.23	213.17	337.44	281.64	209.78	TA1-169995	Info	TA1-169995	(3, 1), (6, 1), (3, 4), (6, 4)	0	0	0
1712	0.0012905	57.35	87.82	81.36	65.06	71.91	76.85	TA2-187973	Info	TA2-187973	(1, 2), (1, 3), (1, 6), (4, 2)	0	1	1
1713	0.0012979	3858.01	4702.85	5592.3	3911.17	4630.85	5319.81	TA2-192398	Info	TA2-192398	(1, 3), (1, 6), (4, 3), (4, 6)	0	0	0
1714	0.0013019	848.4	585.27	476	781.56	578.38	441.19	TA2-176324	Info	TA2-176324	(3, 1), (6, 1), (3, 4), (6, 4)	0	1	1
1715	0.0013022	110.89	162.21	177.1	147.18	166.65	181.87	TA1-208173	Info	TA1-208173	(1, 2), (1, 3), (1, 5), (1, 6)	0	1	1
1716	0.0013023	124.65	85.6	80.24	114.75	86.56	66.11	TA1-019321	Info	TA1-019321	(3, 1), (6, 1), (6, 4)	0	0	0
1717	0.0013025	258.15	194.05	184.8	222.89	183.6	175.24	TA2-169571	Info	TA2-169571	(2, 1), (3, 1), (5, 1), (6, 1)	0	1	1
1718	0.0013029	1886.65	3572.98	3588.83	2467.64	3380.2	3647.66	TA2-184645	Info	TA2-184645	(1, 2), (1, 3), (1, 5), (1, 6)	0	0	0
1719	0.0013047	17105.6	27768.4	24705.3	17684	23503.6	29962.8	TA1-228935	Info	TA1-228935	(1, 2), (1, 6), (4, 2), (4, 6)	0	1	1
1720	0.001306	12362	20539.5	21173.3	14353.5	21801.9	24807.1	TA2-017184	Info	TA2-017184	(1, 2), (1, 3), (1, 5), (1, 6), (4, 6)	0	1	1
1721	0.0013069	11809.4	16654.7	21586.4	14059.7	18132.1	21591.4	TA1-056351	Info	TA1-056351	(1, 3), (1, 5), (1, 6), (4, 3), (4, 6)	0	0	0
1722	0.0013075	1038.22	1419.83	1100.17	784.83	981.74	1654.72	TA2-049964	Info	TA2-049964	(1, 6), (4, 2), (4, 6), (5, 6)	0	0	0
1723	0.0013098	4245.79	5070.91	5249.74	3882.15	5303.59	5743.38	TA2-161013	Info	TA2-161013	(1, 6), (4, 2), (4, 3), (4, 5), (4, 6)	0	0	0
1724	0.0013107	5176.66	10788.4	12217.7	9747.3	10680.9	12304.2	TA1-019244	Info	TA1-019244	(1, 2), (1, 3), (1, 4), (1, 5), (1, 6)	0	0	0
1725	0.0013108	277.54	206.09	187.92	216.05	205.83	160.11	TA1-052777	Info	TA1-052777	(3, 1), (6, 1)	0	1	1
1726	0.0013151	117.16	81.77	75.58	113.35	102.38	51.09	TA1-073865	Info	TA1-073865	(6, 1), (6, 4), (6, 5)	0	1	1
1727	0.0013187	22155.1	31097.6	30532	21412.7	27560.6	34933.1	TA2-086229	Info	TA2-086229	(1, 6), (4, 2), (4, 3), (4, 6)	0	1	1
1728	0.0013205	3028.57	4619.11	5205.14	2819.82	3652.46	5024.21	TA1-076272	Info	TA1-076272	(1, 3), (1, 6), (4, 2), (4, 3), (4, 6)	0	1	1
1729	0.0013215	145.98	85.06	88.88	116.13	92.23	62.42	TA2-040185	Info	TA2-040185	(2, 1), (6, 1), (6, 4)	0	1	1
1730	0.0013221	360.27	270.71	252.38	367.48	277.19	219.95	TA1-096186	Info	TA1-096186	(3, 1), (6, 1), (3, 4), (6, 4)	0	0	0
1731	0.0013227	483.85	1084.44	974.73	572.83	810.9	1003.9	TA1-000891	Info	TA1-000891	(1, 2), (1, 3), (1, 6), (4, 2)	0	1	1
1732	0.0013233	2812.69	3893.54	4067.34	2917.28	3668.37	4352.55	TA1-148929	Info	TA1-148929	(1, 2), (1, 3), (1, 6), (4, 3), (4, 6)	1	1	2	TA1-148929
1733	0.0013261	298.57	171.74	188.96	190.98	241.46	195.48	TA1-181967	Info	TA1-181967	(2, 1), (3, 1), (4, 1), (6, 1)	0	1	1
1734	0.0013337	1032.01	2590.4	2565.72	2029.13	2352.21	3874.48	TA1-166844	Info	TA1-166844	(1, 2), (1, 3), (1, 5), (1, 6)	0	0	0
1735	0.0013338	1763.88	1269.45	1395.06	1519.3	1401.73	1319.01	TA1-052034	Info	TA1-052034	(2, 1), (3, 1), (5, 1), (6, 1)	0	0	0
1736	0.0013341	1654.46	1945.03	2297.42	1831.84	2215.47	2284.29	TA2-075475	Info	TA2-075475	(1, 3), (1, 5), (1, 6)	0	1	1
1737	0.0013398	405.85	288.76	292.45	395.03	344.19	227.84	TA2-086646	Info	TA2-086646	(6, 1), (6, 4), (6, 5)	0	1	1
1738	0.001342	928.61	575.87	479.29	584.84	523.05	248.23	TA2-070473	Info	TA2-070473	(6, 1), (6, 2), (6, 4), (6, 5)	0	1	1
1739	0.0013435	20581.3	29442.4	33093.7	21772.2	29643.6	37086.3	TA2-148005	Info	TA2-148005	(1, 3), (1, 6), (4, 3), (4, 6)	0	0	0
1740	0.0013436	7153.09	10207.7	11562.9	11530.8	12028.3	16932.9	TA1-148309	Info	TA1-148309	(1, 5), (1, 6), (2, 6)	0	0	0
1741	0.0013528	831.1	495.91	435.54	648.67	528.6	362.53	TA2-154238	Info	TA2-154238	(2, 1), (3, 1), (6, 1), (6, 4)	0	1	1
1742	0.0013564	1447.91	1611.59	1789.51	1579.76	1920.27	2399.14	TA1-010047	Info	TA1-010047	(1, 6), (2, 6), (4, 6)	0	1	1
1743	0.0013603	765.1	1031.02	1131.1	816.58	947.86	1226.03	TA2-023399	Info	TA2-023399	(1, 3), (1, 6), (4, 3), (4, 6)	0	0	0
1744	0.0013628	136.59	87.02	84.24	84.44	77.77	54.45	TA1-194064	Info	TA1-194064	(5, 1), (6, 1)	0	1	1
1745	0.00137	2786.36	3522.94	4848.82	3515.86	5282.08	4337.5	TA1-133361	Info	TA1-133361	(1, 3), (1, 5), (1, 6)	0	1	1
1746	0.0013702	10793.9	14884.8	13544.2	11708.3	13824.1	15600.9	TA1-166922	Info	TA1-166922	(1, 2), (1, 5), (1, 6), (4, 6)	0	0	0
1747	0.0013772	139.31	106.84	105.81	120.2	107.47	80	TA2-047789	Info	TA2-047789	(6, 1), (6, 4)	0	1	1
1748	0.0013775	359.99	228.62	174.88	263.53	226.34	125.82	TA1-188643	Info	TA1-188643	(3, 1), (6, 1), (6, 4)	0	1	1
1749	0.0013785	1742.39	1221.41	893.48	1169.17	1058.96	512.69	TA2-013266	Info	TA2-013266	(6, 1), (6, 2), (6, 4), (6, 5)	0	1	1
1750	0.0013786	24781.2	35174.3	37632.7	24515.9	31883.2	39708	TA1-084941	Info	TA1-084941	(1, 3), (1, 6), (4, 3), (4, 6)	0	1	1
1751	0.0013812	338.8	261.88	274.08	387.28	263.45	248.85	TA1-011279	Info	TA1-011279	(6, 1), (2, 4), (3, 4), (5, 4), (6, 4)	0	1	1
1752	0.0013855	2781.61	2130.88	1817.06	2304.08	2077.26	1246.46	TA2-134661	Info	TA2-134661	(6, 1), (6, 2), (6, 4), (6, 5)	0	1	1
1753	0.0013855	111.21	61.22	60.44	89.93	79.76	51.6	TA1-080130	Info	TA1-080130	(2, 1), (3, 1), (6, 1), (6, 4)	0	1	1
1754	0.0013891	199.12	141.35	135.38	196.16	149.35	111.83	TA1-005483	Info	TA1-005483	(6, 1), (6, 4)	0	1	1
1755	0.0013978	210.55	140.35	148.59	191.62	153.18	132.01	TA1-180014	Info	TA1-180014	(2, 1), (3, 1), (6, 1), (6, 4)	0	1	1
1756	0.0013979	2053.17	2700.47	3125.75	2352.55	2872.18	3000.03	TA1-045802	Info	TA1-045802	(1, 3), (1, 5), (1, 6), (4, 3)	0	1	1
1757	0.0014037	141.55	132.49	127.4	156.92	116.66	114.71	TA1-100437	Info	TA1-100437	(6, 1), (3, 4), (5, 4), (6, 4)	0	1	1
1758	0.0014056	304.65	173.23	155.72	238.26	206.62	142.57	TA1-026013	Info	TA1-026013	(2, 1), (3, 1), (6, 1), (6, 4)	0	1	1
1759	0.0014144	1891.84	1331.87	1377.65	1422.46	2226.24	696.6	TA2-198635	Info	TA2-198635	(6, 1), (6, 4), (6, 5)	0	0	0
1760	0.0014157	511.66	298.48	306.82	399.96	367.69	227.32	TA1-001101	Info	TA1-001101	(2, 1), (3, 1), (6, 1), (6, 4)	0	1	1
1761	0.001427	523.07	375.78	408.08	430.43	423.45	354.24	TA1-137219	Info	TA1-137219	(2, 1), (3, 1), (6, 1)	0	1	1
1762	0.001431	488.39	309.54	320.25	428.58	326.04	244.16	TA1-083801	Info	TA1-083801	(2, 1), (6, 1), (6, 4)	0	1	1
1763	0.0014354	2569.28	3565.73	3811.31	2820.35	3797.15	4410.91	TA2-116442	Info	TA2-116442	(1, 3), (1, 5), (1, 6), (4, 6)	0	0	0
1764	0.0014362	3546.05	3674.43	4648.02	3018.89	4417.68	4974.95	TA1-144668	Info	TA1-144668	(1, 6), (4, 3), (4, 5), (4, 6)	0	1	1
1765	0.0014427	1715.38	2543.26	2536.81	2100.45	2241.05	3147.46	TA1-055119	Info	TA1-055119	(1, 2), (1, 3), (1, 6), (4, 6)	0	1	1
1766	0.0014466	350.17	250.95	327.32	370.72	303.23	263.27	TA2-163559	Info	TA2-163559	(2, 1), (6, 1), (2, 4), (6, 4)	0	0	0
1767	0.0014484	11736.5	19255.7	19112.5	13350.3	19481	19560.8	TA2-012171	Info	TA2-012171	(1, 2), (1, 3), (1, 5), (1, 6)	0	0	0
1768	0.0014493	377.11	217.14	165.58	265.3	193.61	98	TA1-045190	Info	TA1-045190	(3, 1), (6, 1), (6, 2), (6, 4)	0	1	1
1769	0.0014518	22436.7	29374.2	30887	22630.7	35407.9	38216	TA2-004704	Info	TA2-004704	(1, 5), (1, 6), (4, 5), (4, 6)	0	1	1
1770	0.0014541	1123.39	1757.87	1867.22	1403.37	1689.48	2145.92	TA1-152843	Info	TA1-152843	(1, 2), (1, 3), (1, 5), (1, 6), (4, 6)	0	1	1
1771	0.0014571	342.63	248.89	205.36	269.92	223.37	131.46	TA1-196859	Info	TA1-196859	(6, 1), (6, 2), (6, 4)	0	1	1
1772	0.0014611	1537.94	1901.4	2312.97	1598.34	1868.5	2359.94	TA1-226091	Info	TA1-226091	(1, 3), (1, 6), (4, 3), (4, 6)	0	1	1
1773	0.0014696	21496.9	33214.9	30309.6	22019	28593	36553	TA2-064505	Info	TA2-064505	(1, 2), (1, 6), (4, 2), (4, 6)	0	1	1
1774	0.0014721	623.46	318.4	348.27	538.84	363.38	228.83	TA2-013148	Info	TA2-013148	(2, 1), (6, 1), (6, 4)	0	0	0
1775	0.0014736	2335.34	2652.15	2709.62	2476.21	2751.21	3112.75	TA1-021490	Info	TA1-021490	(1, 6), (4, 6)	0	0	0
1776	0.001475	3666.96	2725.03	1988.42	2407.45	2207.38	1250.53	TA2-117638	Info	TA2-117638	(6, 1), (6, 2), (6, 4)	0	1	1
1777	0.0014789	2575.58	3367.97	3332.21	3085.6	3085.13	3457.53	TA2-140915	Info	TA2-140915	(1, 2), (1, 3), (1, 6)	0	1	1
1778	0.0014804	420.22	216.18	211.01	235.53	200.66	112.09	TA2-178342	Info	TA2-178342	(5, 1), (6, 1), (6, 4)	0	1	1
1779	0.0014827	3925.21	5036.26	4886.87	3599.61	4685.95	5793.35	TA1-185579	Info	TA1-185579	(1, 6), (4, 2), (4, 3), (4, 6)	0	0	0
1780	0.0014857	22388.1	33976.5	32653.4	22387.3	28398	36802.1	TA2-004073	Info	TA2-004073	(1, 2), (1, 3), (1, 6), (4, 2), (4, 3), (4, 6)	0	1	1
1781	0.0014868	1432.89	1133.71	1076.06	1166.76	1130.17	904.61	TA2-166674	Info	TA2-166674	(3, 1), (6, 1)	0	1	1
1782	0.001489	4851.4	10371	10582.3	8314.44	9641.54	11011	TA2-156013	Info	TA2-156013	(1, 2), (1, 3), (1, 4), (1, 5), (1, 6)	0	0	0
1783	0.0014919	2311.62	1682.58	1438.71	1869.12	1727.55	1035.34	TA1-168997	Info	TA1-168997	(3, 1), (6, 1), (6, 2), (6, 4), (6, 5)	0	1	1
1784	0.0014931	25740.8	39996.2	37873	25414	33612	41802.3	TA2-175928	Info	TA2-175928	(1, 2), (1, 3), (1, 6), (4, 2), (4, 3), (4, 6)	0	0	0
1785	0.0014997	226.15	124.29	127.63	150.07	138.01	85.06	TA1-034819	Info	TA1-034819	(2, 1), (3, 1), (6, 1), (6, 4)	0	1	1
1786	0.0015023	23870.3	35136.6	33412.9	23178.8	30126.5	38603	TA1-064761	Info	TA1-064761	(1, 2), (1, 6), (4, 2), (4, 3), (4, 6)	0	1	1
1787	0.0015059	22770.9	37114.5	33839	22868.7	29376.7	37953.8	TA2-026872	Info	TA2-026872	(1, 2), (1, 6), (4, 2), (4, 6)	0	1	1
1788	0.0015134	146.54	76.24	65.13	106.16	73.39	40.79	TA1-031664	Info	TA1-031664	(3, 1), (6, 1), (6, 4)	0	1	1
1789	0.0015135	2560.84	3279.7	3179.61	2586.57	2814.47	3046.33	TA2-148013	Info	TA2-148013	(1, 2), (1, 3), (4, 2), (4, 3)	0	0	0
1790	0.0015155	67.61	51.84	48.15	44.16	65.38	30.14	TA1-042121	Info	TA1-042121	(6, 1), (6, 2), (6, 5)	0	0	0
1791	0.0015221	566.87	440.27	416.21	556.97	456.74	369.57	TA1-236824	Info	TA1-236824	(3, 1), (6, 1), (6, 4)	0	0	0
1792	0.0015264	94.77	189.24	175.35	94.57	141.98	214.68	TA2-193800	Info	TA2-193800	(1, 2), (1, 6), (4, 2), (4, 6)	0	0	0
1793	0.001529	3216.47	4606.59	4149.75	3681.35	3928.22	5127.16	TA2-060593	Info	TA2-060593	(1, 2), (1, 6), (4, 6)	0	1	1
1794	0.0015323	3283.44	3927.38	4408.99	3223.22	3829.83	4224.06	TA1-077065	Info	TA1-077065	(1, 3), (1, 6), (4, 3), (4, 6)	0	1	1
1795	0.0015324	452.74	339.75	339.11	451.16	343.16	314.64	TA1-174297	Info	TA1-174297	(2, 1), (3, 1), (6, 1), (2, 4), (3, 4), (6, 4)	0	0	0
1796	0.0015325	229.77	196.75	162.5	217.22	164.07	156.52	TA1-217307	Info	TA1-217307	(3, 1), (5, 1), (6, 1), (3, 4), (6, 4)	0	1	1
1797	0.0015329	19042.5	24740.1	24736.7	19087.8	22904.1	27857.9	TA2-034362	Info	TA2-034362	(1, 6), (4, 6)	0	1	1
1798	0.0015406	893.17	1237.98	1125.65	781.04	1006.57	1139.97	TA1-074297	Info	TA1-074297	(1, 2), (4, 2), (4, 3), (4, 6)	0	0	0
1799	0.0015422	485.34	685.55	645.62	589.53	594.03	684.14	TA1-202133	Info	TA1-202133	(1, 2), (1, 3), (1, 6)	0	1	1
1800	0.001544	444.09	301.58	294.77	365.28	326.43	223.55	TA1-036884	Info	TA1-036884	(3, 1), (6, 1), (6, 4)	0	1	1
1801	0.0015479	705.07	721.93	583.74	613.98	745.08	456.45	TA1-122490	Info	TA1-122490	(6, 1), (6, 2), (6, 5)	0	1	1
1802	0.0015486	559.37	636.63	709.9	733.12	558.93	656.2	TA1-018696	Info	TA1-018696	(1, 3), (1, 4), (5, 3), (5, 4)	0	1	1
1803	0.0015498	5122.93	6488.22	7697.33	5614.06	7441.42	8915.71	TA1-060058	Info	TA1-060058	(1, 3), (1, 5), (1, 6), (4, 6)	0	0	0
1804	0.0015527	3991.77	5315.33	5833.45	3668.03	5367.72	6277.21	TA2-024622	Info	TA2-024622	(1, 3), (1, 6), (4, 3), (4, 5), (4, 6)	0	1	1
1805	0.0015543	981.83	585.19	464.85	682.5	510.01	291.56	TA2-208529	Info	TA2-208529	(3, 1), (6, 1), (6, 4)	0	1	1
1806	0.0015592	1799.24	1856.43	2195.97	1555.3	1696.56	2126.99	TA1-204185	Info	TA1-204185	(4, 3), (5, 3), (4, 6)	0	1	1
1807	0.0015606	8457	11094.9	14324.1	9564.41	12437.6	15990.3	TA1-106382	Info	TA1-106382	(1, 3), (1, 6), (4, 6)	0	1	1
1808	0.0015618	488.79	640.5	663.2	540.14	582.42	810.51	TA2-196556	Info	TA2-196556	(1, 6), (4, 6), (5, 6)	0	0	0
1809	0.0015713	541.94	403.85	281.31	389.97	315.97	177.53	TA1-002856	Info	TA1-002856	(6, 1), (6, 2), (6, 4)	0	1	1
1810	0.0015719	16518.8	16273.5	16894.4	13377.4	15388.4	21303.7	TA2-059997	Info	TA2-059997	(2, 6), (4, 6), (5, 6)	0	1	1
1811	0.001574	2505.86	3704.93	4402.33	2869.9	3406.36	5060.13	TA2-161762	Info	TA2-161762	(1, 3), (1, 6), (4, 6)	0	1	1
1812	0.0015811	164.47	66.17	80.17	99.38	94.67	37.75	TA1-162361	Info	TA1-162361	(2, 1), (6, 1), (6, 4), (6, 5)	0	1	1
1813	0.0015816	962.95	752.98	709.01	800.47	719.45	584.42	TA1-098538	Info	TA1-098538	(3, 1), (5, 1), (6, 1), (6, 4)	0	0	0
1814	0.0015887	154.84	104.47	109.5	161.32	110.2	82.64	TA2-179073	Info	TA2-179073	(6, 1), (6, 4)	0	0	0
1815	0.0015894	26820.8	43257.9	39236.4	26321.8	35212.9	40471.9	TA1-037274	Info	TA1-037274	(1, 2), (1, 3), (1, 6), (4, 2), (4, 3), (4, 6)	0	1	1
1816	0.0015908	938.9	486.36	453.6	582.27	479.07	262.59	TA2-159340	Info	TA2-159340	(3, 1), (6, 1), (6, 4)	0	1	1
1817	0.0015923	582.9	725.35	792.12	622.98	694.31	827.9	TA1-050888	Info	TA1-050888	(1, 3), (1, 6), (4, 3), (4, 6)	0	1	1
1818	0.0015984	304.82	231.62	179.36	265.93	198.95	179.71	TA1-123511	Info	TA1-123511	(3, 1), (5, 1), (6, 1), (3, 4), (6, 4)	0	1	1
1819	0.0016005	133.99	91.83	100.49	132.55	97.15	74.99	TA1-030550	Info	TA1-030550	(6, 1), (6, 4)	0	0	0
1820	0.001602	252.57	110.09	137.02	187.17	139.43	127.86	TA2-141886	Info	TA2-141886	(2, 1), (3, 1), (5, 1), (6, 1), (2, 4)	0	0	0
1821	0.0016039	152	103.85	105.98	119.79	121.48	50.85	TA1-119569	Info	TA1-119569	(6, 1), (6, 2), (6, 3), (6, 4), (6, 5)	0	1	1
1822	0.0016045	4445.37	8930.26	10421.9	8262.9	8634.56	14777.9	TA2-021761	Info	TA2-021761	(1, 2), (1, 3), (1, 6)	0	0	0
1823	0.0016068	319.23	207.99	215.04	274.57	230.78	201.87	TA2-191026	Info	TA2-191026	(2, 1), (3, 1), (5, 1), (6, 1)	0	1	1
1824	0.001612	3838.13	6461.01	7345.33	6936.05	7150.5	7888.31	TA2-130602	Info	TA2-130602	(1, 2), (1, 3), (1, 4), (1, 5), (1, 6)	0	0	0
1825	0.0016125	188.41	217.32	251.43	191.14	170.56	177.3	TA2-175688	Info	TA2-175688	(1, 3), (4, 3), (5, 3), (6, 3)	0	0	0
1826	0.0016128	490.07	309.1	283.55	423.62	345.81	212.28	TA2-084039	Info	TA2-084039	(3, 1), (6, 1), (6, 4)	0	1	1
1827	0.0016149	246.67	172.23	167.31	211.25	178.94	149.92	TA1-142581	Info	TA1-142581	(2, 1), (3, 1), (5, 1), (6, 1), (6, 4)	0	1	1
1828	0.0016154	2341.68	2888.86	3120.73	1934.98	2659.57	3293.56	TA2-041845	Info	TA2-041845	(4, 2), (4, 3), (4, 6)	0	0	0
1829	0.001617	129.83	162.42	166.48	141.7	162.83	190.25	TA1-022929	Info	TA1-022929	(1, 3), (1, 6), (4, 6)	0	0	0
1830	0.0016242	758.68	591.65	580.78	650.17	592.36	534.89	TA1-063930	Info	TA1-063930	(2, 1), (3, 1), (5, 1), (6, 1)	0	1	1
1831	0.0016277	244.38	176.24	193.59	176.92	215.29	142.18	TA1-133136	Info	TA1-133136	(6, 1), (6, 5)	0	1	1
1832	0.0016303	217.48	199.73	189.78	228.57	187.69	155.66	TA1-006124	Info	TA1-006124	(6, 1), (6, 2), (6, 4)	0	1	1
1833	0.0016341	54.64	43.62	42.18	52.95	37.03	27.18	TA2-119533	Info	TA2-119533	(6, 1), (6, 2), (6, 4)	0	0	0
1834	0.0016342	4286.58	5544.4	5715.76	4363.77	5021.93	5709.06	TA1-100475	Info	TA1-100475	(1, 2), (1, 3), (1, 6), (4, 2), (4, 3), (4, 6)	0	1	1
1835	0.0016358	1517.42	1715.1	1736.67	1279.46	1675.79	1991.27	TA1-211637	Info	TA1-211637	(1, 6), (4, 2), (4, 3), (4, 5), (4, 6)	0	1	1
1836	0.0016413	945.46	680.71	537.43	610.03	608.18	310.39	TA2-038962	Info	TA2-038962	(6, 1), (6, 2), (6, 4), (6, 5)	0	1	1
1837	0.0016423	19870.8	28075.4	28632.1	19131.8	26649.4	30897.3	TA1-033226	Info	TA1-033226	(1, 3), (1, 6), (4, 2), (4, 3), (4, 6)	0	1	1
1838	0.0016484	9748.4	12428.6	11842.8	9382.41	12656.5	14055.3	TA2-100382	Info	TA2-100382	(1, 6), (4, 2), (4, 5), (4, 6)	0	1	1
1839	0.0016623	18214.8	28139.1	24856.2	18703	23239.6	31327.7	TA1-184528	Info	TA1-184528	(1, 2), (1, 6), (4, 2), (4, 6)	0	1	1
1840	0.0016661	116.07	68.7	61.87	91.31	71	39.25	TA1-200468	Info	TA1-200468	(6, 1), (6, 4)	0	1	1
1841	0.0016679	836.88	1114.73	1250.3	898.22	1228.56	1290.66	TA2-186739	Info	TA2-186739	(1, 3), (1, 5), (1, 6), (4, 3), (4, 6)	0	0	0
1842	0.0016735	254.31	192.28	175.66	225.06	185.61	154.55	TA2-075033	Info	TA2-075033	(3, 1), (5, 1), (6, 1), (6, 4)	0	0	0
1843	0.0016744	196.32	165.58	151.99	176.47	171.15	142.74	TA2-018106	Info	TA2-018106	(3, 1), (6, 1), (6, 4)	0	1	1
1844	0.001675	2180.41	2726.9	3794.03	2781.87	2761.66	3519.45	TA1-214183	Info	TA1-214183	(1, 3), (1, 6)	1	1	2	TA1-214183
1845	0.0016756	10075.8	25947.3	22982.8	12656.9	14999.2	25208.2	TA1-097613	Info	TA1-097613	(1, 2), (1, 3), (1, 6), (4, 2)	0	0	0
1846	0.0016779	22091.1	31811.7	32050.9	22422.4	29725	36911.3	TA2-037180	Info	TA2-037180	(1, 3), (1, 6), (4, 6)	0	1	1
1847	0.0016786	334.97	291.54	257.59	268.37	269.1	304.16	TA2-114542	Info	TA2-114542	(3, 1), (4, 1), (5, 1)	0	1	1
1848	0.0016825	10347.7	15140.2	16002.9	10561	16531.1	15376.3	TA2-026015	Info	TA2-026015	(1, 2), (1, 3), (1, 5), (1, 6), (4, 3), (4, 5)	0	0	0
1849	0.0016849	21218.9	35649.8	29932.3	21971.5	29312.6	35713.7	TA1-209964	Info	TA1-209964	(1, 2), (1, 6), (4, 2), (4, 6)	1	1	2	TA1-209964
1850	0.0016851	200.67	168.23	157.47	203.64	184.05	141.05	TA1-130608	Info	TA1-130608	(6, 1), (3, 4), (6, 4), (6, 5)	0	0	0
1851	0.0016888	549.69	486.17	417.37	538.04	476.19	449.63	TA1-075160	Info	TA1-075160	(3, 1), (6, 1), (3, 4)	1	0	1	TA1-075160	TA1-075160
1852	0.0016959	277.91	234.95	215.51	260.95	223.49	158.42	TA2-041244	Info	TA2-041244	(6, 1), (6, 2), (6, 4)	0	0	0
1853	0.0016998	7686.88	10904.1	14219.4	9708.86	12281	14793.3	TA2-151730	Info	TA2-151730	(1, 3), (1, 5), (1, 6)	0	0	0
1854	0.0017007	803.25	916.82	938.01	861.16	830.41	1238.65	TA2-069868	Info	TA2-069868	(1, 6), (2, 6), (3, 6), (4, 6), (5, 6)	1	1	2	TA2-069868
1855	0.0017018	158.95	101.61	98.67	118.5	84.54	69.71	TA1-008831	Info	TA1-008831	(5, 1), (6, 1), (6, 4)	0	1	1
1856	0.0017049	131.62	94.77	87.07	118.6	110.29	83.53	TA2-193507	Info	TA2-193507	(2, 1), (3, 1), (6, 1), (6, 4)	0	1	1
1857	0.0017069	400.56	261.5	184.09	253.34	249.84	128.31	TA2-112032	Info	TA2-112032	(3, 1), (6, 1), (6, 2), (6, 4)	0	1	1
1858	0.0017086	4038.68	5883.59	5359.54	3628.99	5776.84	7107.15	TA1-041463	Info	TA1-041463	(1, 6), (4, 2), (4, 5), (4, 6)	0	0	0
1859	0.0017105	411.69	566.91	519.52	482.94	504.16	586.43	TA1-193237	Info	TA1-193237	(1, 2), (1, 3), (1, 6)	1	1	2	TA1-193237
1860	0.0017147	610.41	425.37	509.67	456.42	618.96	406.21	TA2-131901	Info	TA2-131901	(2, 1), (6, 1), (2, 5), (6, 5)	0	0	0
1861	0.0017159	153.74	116.76	122.26	140.67	128.59	97.55	TA2-084136	Info	TA2-084136	(6, 1), (6, 4)	0	1	1
1862	0.0017208	13553.4	17625.9	20837.6	14844.9	21494.2	23849.9	TA2-093735	Info	TA2-093735	(1, 3), (1, 5), (1, 6), (4, 6)	0	0	0
1863	0.0017212	338.09	232.85	282.54	296.21	335.41	190.08	TA1-185596	Info	TA1-185596	(6, 1), (6, 3), (6, 4), (6, 5)	0	0	0
1864	0.0017241	22390.4	33187.9	29728.9	23118.5	29500.3	38802.3	TA1-105994	Info	TA1-105994	(1, 2), (1, 6), (4, 6)	0	1	1
1865	0.001727	194.53	170.44	160.76	201.89	169.26	145.3	TA1-110824	Info	TA1-110824	(6, 1), (3, 4), (6, 4)	0	1	1
1866	0.0017279	248.32	220.32	202.51	217.66	219.8	204.97	TA2-203685	Info	TA2-203685	(3, 1), (4, 1), (6, 1)	0	1	1
1867	0.0017387	190.36	119.66	110.79	149.98	122.96	68.94	TA2-184066	Info	TA2-184066	(6, 1), (6, 4)	0	1	1
1868	0.0017396	17781.8	23770.5	23659.3	18505.7	21498.6	27827.1	TA1-031211	Info	TA1-031211	(1, 6), (4, 6)	0	1	1
1869	0.0017399	7466.67	13377.7	14540.5	9449.3	12368.9	14983	TA1-151301	Info	TA1-151301	(1, 2), (1, 3), (1, 5), (1, 6)	0	0	0
1870	0.0017431	589.45	898.6	977.87	587.61	659.69	923.23	TA2-180256	Info	TA2-180256	(1, 2), (1, 3), (1, 6), (4, 2), (4, 3), (4, 6)	0	1	1
1871	0.001746	659.64	562.65	489.75	612.28	510.5	411.98	TA1-074718	Info	TA1-074718	(6, 1), (6, 2), (6, 4)	0	1	1
1872	0.0017496	664.43	846.51	835.04	649.25	797.73	942.23	TA1-237082	Info	TA1-237082	(1, 6), (4, 2), (4, 6)	0	0	0
1873	0.0017533	8214.06	11484.5	11755.8	8615.8	10958.8	13138.7	TA1-029237	Info	TA1-029237	(1, 2), (1, 3), (1, 6), (4, 6)	0	1	1
1874	0.0017541	391.25	365.67	487.89	550.96	497.32	601.94	TA1-209854	Info	TA1-209854	(1, 4), (1, 6), (2, 4), (2, 6)	0	1	1
1875	0.0017566	1032.35	1657.92	1417.87	1077.96	1323.1	1710.19	TA1-154797	Info	TA1-154797	(1, 2), (1, 6), (4, 2), (4, 6)	0	0	0
1876	0.0017595	889.19	1431.67	1291.75	1077.99	1053.39	1523.38	TA2-190938	Info	TA2-190938	(1, 2), (1, 3), (1, 6), (5, 6)	0	1	1
1877	0.0017606	312.94	248.74	255.34	326.82	261.01	238.5	TA1-041450	Info	TA1-041450	(2, 1), (6, 1), (2, 4), (3, 4), (6, 4)	0	0	0
1878	0.0017616	2019.48	3585.04	3097.26	2545.84	2968.61	4845.42	TA1-076778	Info	TA1-076778	(1, 2), (1, 6), (4, 6)	0	1	1
1879	0.0017626	3121.81	3513.63	4204.97	2961.04	3928.59	3901.85	TA2-109320	Info	TA2-109320	(1, 3), (4, 3), (4, 5), (4, 6)	0	0	0
1880	0.0017629	143.63	187.75	189.27	151.89	191.49	193.15	TA2-028029	Info	TA2-028029	(1, 2), (1, 3), (1, 5), (1, 6), (4, 6)	0	1	1
1881	0.0017648	3229.19	6234.49	5935.45	3713.13	4399.46	7934.45	TA1-037032	Info	TA1-037032	(1, 2), (1, 3), (1, 6), (4, 6)	0	1	1
1882	0.0017656	196.3	134.74	108.46	128.94	128.65	68.73	TA2-158601	Info	TA2-158601	(6, 1), (6, 2), (6, 4), (6, 5)	0	1	1
1883	0.0017676	442.48	393.12	332.43	373.33	396.27	335.9	TA1-084504	Info	TA1-084504	(3, 1), (6, 1)	0	1	1
1884	0.0017766	1814.77	2267.68	2891.57	1927.33	2553.96	2954.8	TA2-035187	Info	TA2-035187	(1, 3), (1, 6), (4, 3), (4, 6)	0	1	1
1885	0.0017782	170.44	140.35	125.72	162.5	144.26	109.89	TA1-165600	Info	TA1-165600	(3, 1), (6, 1), (6, 4)	0	1	1
1886	0.0017847	18745.5	28212.4	28675.5	19200.3	27734.7	29864.8	TA1-098159	Info	TA1-098159	(1, 2), (1, 3), (1, 5), (1, 6), (4, 2), (4, 3), (4, 6)	0	0	0
1887	0.0017851	2440.51	3176.3	3593.9	2270.66	2925.52	4402.16	TA2-204499	Info	TA2-204499	(1, 6), (4, 3), (4, 6)	0	0	0
1888	0.0017858	5652.72	6517.04	6969.79	4476.86	6946.39	7686.18	TA1-230575	Info	TA1-230575	(4, 2), (4, 3), (4, 5), (4, 6)	0	1	1
1889	0.0017894	1158.29	860.94	809.39	1012.07	895.26	824.78	TA2-095937	Info	TA2-095937	(2, 1), (3, 1), (5, 1), (6, 1)	0	1	1
1890	0.0017901	713.02	426.17	371.95	485.99	439.41	242.04	TA1-113713	Info	TA1-113713	(3, 1), (6, 1), (6, 4)	0	1	1
1891	0.0017902	89.6	67.54	61.45	81.35	65.7	64.52	TA2-213166	Info	TA2-213166	(2, 1), (3, 1), (5, 1), (6, 1), (3, 4)	1	1	2	TA2-213166
1892	0.0018005	4016.43	6448.69	5989.87	4679.02	5954.99	6658.52	TA1-041158	Info	TA1-041158	(1, 2), (1, 3), (1, 5), (1, 6)	0	1	1
1893	0.0018095	1786.16	2010.09	1838.99	1556.75	1457.21	2368.07	TA2-086409	Info	TA2-086409	(5, 2), (4, 6), (5, 6)	0	0	0
1894	0.0018149	9087.81	24292.5	19653.4	20433.3	19862.3	24608	TA2-164142	Info	TA2-164142	(1, 2), (1, 3), (1, 4), (1, 5), (1, 6)	0	1	1
1895	0.0018214	648.82	888.54	1025.28	810.76	883.87	1033.54	TA2-162893	Info	TA2-162893	(1, 2), (1, 3), (1, 5), (1, 6)	0	1	1
1896	0.0018226	3194.41	4199.16	4481.23	3594.28	4105.01	4924.92	TA2-190213	Info	TA2-190213	(1, 3), (1, 6), (4, 6)	0	1	1
1897	0.0018228	643.8	579.46	463.58	606.32	524.47	369.27	TA1-120545	Info	TA1-120545	(6, 1), (6, 2), (6, 4)	0	0	0
1898	0.001828	2797.2	3253.01	3620.13	2434.55	3245.73	3441.81	TA1-028841	Info	TA1-028841	(4, 2), (4, 3), (4, 5), (4, 6)	0	1	1
1899	0.0018281	236.92	171.97	167.42	149.45	177.37	126.02	TA1-179895	Info	TA1-179895	(4, 1), (6, 1)	0	0	0
1900	0.0018293	210.76	123.97	107.58	156.92	126.28	57.92	TA1-213848	Info	TA1-213848	(6, 1), (6, 4), (6, 5)	0	1	1
1901	0.0018345	173.9	279.26	300.68	211.04	242.99	319.78	TA2-212741	Info	TA2-212741	(1, 2), (1, 3), (1, 6), (4, 6)	0	0	0
1902	0.0018358	174.95	117.3	116.3	215.38	118.99	103.75	TA2-056921	Info	TA2-056921	(6, 1), (2, 4), (3, 4), (5, 4), (6, 4)	0	0	0
1903	0.001836	473.75	423.85	409.16	472.99	415.03	370.64	TA2-101204	Info	TA2-101204	(6, 1), (6, 4)	0	1	1
1904	0.0018392	1478.83	1716.76	1530.18	1245.64	1471.09	1808.4	TA2-180888	Info	TA2-180888	(4, 2), (4, 6)	0	0	0
1905	0.0018431	1883.46	2126.79	2689.93	1780.77	2290.16	2958.01	TA2-190027	Info	TA2-190027	(1, 3), (1, 6), (4, 3), (4, 6)	0	0	0
1906	0.0018454	600.29	529.53	459.5	588.9	501.83	396.7	TA1-204233	Info	TA1-204233	(6, 1), (6, 2), (6, 4)	0	1	1
1907	0.0018579	21642.4	26088.3	31530.1	20906	26822.3	34021	TA2-182166	Info	TA2-182166	(1, 3), (1, 6), (4, 3), (4, 6)	0	0	0
1908	0.0018627	282.8	167.1	128.18	161.52	167.79	87.31	TA2-107867	Info	TA2-107867	(3, 1), (6, 1)	0	1	1
1909	0.0018761	1207.01	1523.37	1757.51	1369.62	2131.21	1983.37	TA1-208104	Info	TA1-208104	(1, 5), (1, 6), (4, 5)	0	0	0
1910	0.0018776	1071.13	956.96	834.57	999.64	924.66	661.08	TA1-217302	Info	TA1-217302	(6, 1), (6, 2), (6, 4), (6, 5)	0	0	0
1911	0.0018779	426.01	649.12	749.42	567.3	650.65	686.78	TA1-190267	Info	TA1-190267	(1, 2), (1, 3), (1, 5), (1, 6)	0	1	1
1912	0.0018889	1155.51	645.21	589.31	748.9	586.2	334.81	TA2-042851	Info	TA2-042851	(6, 1), (6, 4)	0	1	1
1913	0.0018918	21425.8	28571.9	33027.6	21939.3	30769.3	32269.4	TA2-025293	Info	TA2-025293	(1, 3), (1, 5), (1, 6), (4, 3), (4, 6)	0	0	0
1914	0.0018921	446.3	395.03	364.29	431.42	406.06	316.53	TA1-130014	Info	TA1-130014	(6, 1), (6, 4), (6, 5)	0	0	0
1915	0.0018964	8770.07	15321.7	12864.3	10313.1	12468.9	17289.5	TA2-043515	Info	TA2-043515	(1, 2), (1, 6), (4, 6)	0	1	1
1916	0.001897	210.87	151.06	164.17	155.41	128.86	139.84	TA2-146751	Info	TA2-146751	(2, 1), (4, 1), (5, 1), (6, 1)	0	0	0
1917	0.0019028	348.46	316.39	398.55	446.16	324.23	361.37	TA2-174059	Info	TA2-174059	(1, 4), (2, 4), (5, 4)	0	0	0
1918	0.0019059	416.23	308.38	378.98	398.26	343.52	326.49	TA2-175139	Info	TA2-175139	(2, 1), (6, 1), (2, 4)	0	0	0
1919	0.0019165	335.35	370.63	413.61	329.48	534.56	397.59	TA1-067227	Info	TA1-067227	(1, 5), (2, 5), (4, 5)	0	0	0
1920	0.0019211	194.13	135.44	136.27	170.07	157.64	128.98	TA2-199382	Info	TA2-199382	(2, 1), (3, 1), (6, 1)	0	1	1
1921	0.0019267	1952.04	2357.84	1917.54	1552.39	1851.36	2616.25	TA1-148825	Info	TA1-148825	(4, 2), (4, 6), (5, 6)	0	0	0
1922	0.0019271	8656.32	14401.4	13639.5	9372.85	12823.4	14795.5	TA1-218112	Info	TA1-218112	(1, 2), (1, 3), (1, 6), (4, 2), (4, 6)	0	0	0
1923	0.0019364	2062.5	4663.05	3984.43	4720.57	3796.06	5815.85	TA2-040077	Info	TA2-040077	(1, 2), (1, 3), (1, 4), (1, 6)	0	1	1
1924	0.0019376	2029.91	3179.52	3195.24	2350.33	2580.91	3472.68	TA2-183616	Info	TA2-183616	(1, 2), (1, 3), (1, 6), (4, 6)	0	0	0
1925	0.0019385	2441.73	3001.77	3365.33	2461.75	2840.64	3904.79	TA2-100214	Info	TA2-100214	(1, 6), (4, 6)	0	0	0
1926	0.0019461	1139.03	1590.92	1587.58	1149.97	1274.87	1727.98	TA1-224632	Info	TA1-224632	(1, 2), (1, 3), (1, 6), (4, 2), (4, 6)	0	1	1
1927	0.0019669	178.18	140.18	117.36	163.01	129.78	106.92	TA1-147182	Info	TA1-147182	(3, 1), (6, 1), (6, 4)	0	1	1
1928	0.0019722	3522.41	4895.45	5008.73	3849.18	4087.68	4919.73	TA1-012053	Info	TA1-012053	(1, 2), (1, 3), (1, 6)	0	1	1
1929	0.0019788	357.09	98.07	151.85	137.84	184.9	80.63	TA2-192694	Info	TA2-192694	(2, 1), (4, 1), (6, 1)	0	0	0
1930	0.0019817	2668.54	2743.56	3013.8	2068.44	2810.86	2998.79	TA2-056195	Info	TA2-056195	(4, 1), (4, 2), (4, 3), (4, 5), (4, 6)	0	1	1
1931	0.0019838	725.18	886.76	921.3	782.7	1011.21	968.62	TA2-210974	Info	TA2-210974	(1, 3), (1, 5), (1, 6), (4, 5)	0	0	0
1932	0.0019842	2823.98	2354.67	1965.79	2403.96	2173.46	1867.39	TA1-058354	Info	TA1-058354	(3, 1), (6, 1)	0	1	1
1933	0.0019891	1239.5	2373.36	2231.22	1714.34	1936.9	2819.24	TA2-142188	Info	TA2-142188	(1, 2), (1, 3), (1, 6)	0	0	0
1934	0.001994	160.46	75.84	87.23	112.18	114.28	61.47	TA1-157624	Info	TA1-157624	(2, 1), (3, 1), (6, 1), (6, 5)	0	1	1
1935	0.0019952	7148.86	9416.97	8894.94	6981.36	7764.19	10503.6	TA1-003179	Info	TA1-003179	(1, 6), (4, 2), (4, 6), (5, 6)	0	1	1
1936	0.0020016	21996.1	30499.6	32779.2	22532.5	28508.4	37022.5	TA2-084678	Info	TA2-084678	(1, 3), (1, 6), (4, 3), (4, 6)	0	1	1
1937	0.0020064	309.75	404.95	418.31	336.94	386.74	416.87	TA1-077389	Info	TA1-077389	(1, 2), (1, 3), (1, 6)	1	1	2	TA1-077389
1938	0.0020064	877.37	993.74	1124.57	1030.13	898.5	1145.55	TA1-090454	Info	TA1-090454	(1, 3), (1, 6), (5, 3), (5, 6)	0	1	1
1939	0.0020071	1207.96	1494.39	1393.38	1143.17	1370.11	1309.81	TA2-198583	Info	TA2-198583	(1, 2), (4, 2), (4, 3), (4, 5)	0	1	1
1940	0.0020074	102.06	61.43	59.85	77.58	59.04	41.17	TA1-050091	Info	TA1-050091	(5, 1), (6, 1), (6, 4)	0	0	0
1941	0.0020135	128.31	98.64	86.27	118.91	103.68	74.28	TA1-006280	Info	TA1-006280	(3, 1), (6, 1), (6, 4)	0	1	1
1942	0.0020166	243.07	156.69	169.09	236.1	187.25	147.15	TA1-148141	Info	TA1-148141	(2, 1), (6, 1), (2, 4), (6, 4)	0	1	1
1943	0.0020184	542.11	406.47	410.77	535.05	468.59	359.16	TA2-202467	Info	TA2-202467	(6, 1), (6, 4)	0	0	0
1944	0.0020225	417.56	615.44	599.69	523.42	585.25	682.13	TA2-006656	Info	TA2-006656	(1, 2), (1, 3), (1, 5), (1, 6)	1	1	2	TA2-006656
1945	0.0020234	751.5	1122.41	1383.24	1252.37	1106.27	1223.69	TA1-011789	Info	TA1-011789	(1, 2), (1, 3), (1, 4), (1, 5), (1, 6)	0	1	1
1946	0.0020287	978.59	588.82	497.08	728.33	576.93	256.85	TA1-195483	Info	TA1-195483	(6, 1), (6, 2), (6, 4), (6, 5)	0	1	1
1947	0.0020296	137.41	94.28	95.22	123.91	114.37	89.21	TA1-013214	Info	TA1-013214	(2, 1), (3, 1), (6, 1), (6, 4)	0	0	0
1948	0.0020326	482.84	363.56	312.74	335.78	340.14	268.33	TA1-155693	Info	TA1-155693	(3, 1), (4, 1), (5, 1), (6, 1)	0	1	1
1949	0.0020334	1145.75	1456.9	1689.36	1723.8	1734.34	1922.14	TA1-196319	Info	TA1-196319	(1, 3), (1, 4), (1, 5), (1, 6)	0	0	0
1950	0.0020337	8848.74	12453.5	11167	8372.69	9290.81	16708.9	TA1-154200	Info	TA1-154200	(1, 6), (4, 6), (5, 6)	0	1	1
1951	0.0020409	9063.61	13508.5	14555.2	10725.9	13285	17470.3	TA2-085958	Info	TA2-085958	(1, 3), (1, 6), (4, 6)	0	1	1
1952	0.002041	12253.7	20031.1	21087.8	13263.5	17842.8	22204.5	TA2-116203	Info	TA2-116203	(1, 2), (1, 3), (1, 6), (4, 3), (4, 6)	0	0	0
1953	0.0020482	101.64	53.13	54.92	71.3	66.38	35.3	TA1-021898	Info	TA1-021898	(2, 1), (6, 1), (6, 4), (6, 5)	0	1	1
1954	0.00205	1488.23	954.15	930.8	1342.4	901.66	727.83	TA2-056944	Info	TA2-056944	(5, 1), (6, 1), (6, 4)	0	0	0
1955	0.0020535	211.32	129.93	166.18	175.32	115.01	88.09	TA2-157777	Info	TA2-157777	(5, 1), (6, 1), (6, 3), (6, 4)	0	0	0
1956	0.0020545	343.43	184.51	160.9	236.86	214.36	95.41	TA2-049612	Info	TA2-049612	(6, 1), (6, 4), (6, 5)	0	1	1
1957	0.0020572	241.74	238.69	290.55	261.55	279.8	276.72	TA2-105688	Info	TA2-105688	(1, 3), (1, 5), (2, 3), (2, 5), (2, 6)	0	1	1
1958	0.0020596	291.99	359.3	369.41	318.94	314	440.17	TA1-191266	Info	TA1-191266	(1, 6), (4, 6), (5, 6)	0	0	0
1959	0.0020598	2158.13	4632.84	4124.08	3831.64	3850.77	4916.8	TA2-127201	Info	TA2-127201	(1, 2), (1, 3), (1, 4), (1, 5), (1, 6)	0	0	0
1960	0.0020614	295.61	497.59	371.2	466.24	377.32	362.11	TA1-130331	Info	TA1-130331	(1, 2), (1, 4)	0	1	1
1961	0.0020658	436.43	292.19	277.87	478.99	539.02	221.88	TA1-042974	Info	TA1-042974	(6, 1), (3, 5), (6, 4), (6, 5)	0	0	0
1962	0.0020734	695.48	881.59	993.34	784.54	848.38	963.89	TA1-027697	Info	TA1-027697	(1, 2), (1, 3), (1, 6)	0	0	0
1963	0.0020768	2167.82	3509.91	3340.43	1875.41	3196.57	2442.75	TA1-047278	Info	TA1-047278	(1, 2), (4, 2), (4, 3), (4, 5)	0	1	1
1964	0.0020785	136.35	108.67	83.36	137.68	116.4	82.57	TA2-196453	Info	TA2-196453	(3, 1), (6, 1), (3, 4), (6, 4)	0	1	1
1965	0.0020806	258.23	407.72	416.91	206.72	347.66	761.09	TA1-069631	Info	TA1-069631	(1, 6), (4, 6)	0	0	0
1966	0.002084	112.94	158.48	179.17	140.28	144.86	187.19	TA1-049813	Info	TA1-049813	(1, 2), (1, 3), (1, 6)	0	1	1
1967	0.0020882	641.43	739.06	806.6	671.32	735.07	836.92	TA2-203762	Info	TA2-203762	(1, 3), (1, 6), (4, 3), (4, 6)	0	1	1
1968	0.0020896	14852	20773.7	21269.3	15369.1	17669.7	21467.2	TA1-020049	Info	TA1-020049	(1, 2), (1, 3), (1, 6), (4, 2), (4, 3), (4, 6)	0	0	0
1969	0.0020917	320.65	249.81	233.79	312.46	258.63	203.78	TA1-117367	Info	TA1-117367	(3, 1), (6, 1), (6, 4)	0	0	0
1970	0.0020981	199.87	163.17	155.28	185.66	168.84	130.97	TA1-098404	Info	TA1-098404	(6, 1), (6, 4)	0	1	1
1971	0.0020986	524.03	671.79	622.78	492.14	595.94	884.34	TA2-149637	Info	TA2-149637	(1, 6), (4, 6), (5, 6)	0	0	0
1972	0.0021044	406.06	269.11	290.32	300.49	358.62	239.55	TA1-099646	Info	TA1-099646	(2, 1), (6, 1), (6, 5)	0	0	0
1973	0.0021053	5736.25	7522.05	8557.1	7246.01	8102.27	9039.41	TA1-006304	Info	TA1-006304	(1, 3), (1, 5), (1, 6)	0	1	1
1974	0.0021054	2989.52	4596.94	4823.24	3765.18	4316.01	4932.66	TA1-123547	Info	TA1-123547	(1, 2), (1, 3), (1, 5), (1, 6)	0	0	0
1975	0.0021059	245.64	184.86	174.6	227.95	180.03	170.11	TA1-203291	Info	TA1-203291	(2, 1), (3, 1), (5, 1), (6, 1), (6, 4)	0	1	1
1976	0.0021085	2340.95	3090.43	3274.35	2727.69	3032.58	3514.07	TA1-078032	Info	TA1-078032	(1, 2), (1, 3), (1, 5), (1, 6)	0	1	1
[truncated: 722 more rows]

## Sheet: D4Controls
HELP
Contents
Description of the problem
Genes which are differentially expressed among classes
View expression of significant genes
View clustered heatmap of significant genes
View dynamic volcano plot of significant genes
Filtering parameters
Description of the problem:
Number of classes: 2
Number of genes that passed filtering criteria: 15268
Type of univariate test used: Two-sample T-test
Class variable : D4C
Multivariate Permutations test was computed based on 12870 random permutations
Confidence level of false discovery rate assessment: 80 %
Maximum allowed proportion of false-positive genes: 0.1
Genes which are differentially expressed among classes:
Number of significant genes by controlling the proportion of false positive genes: 4985
Table 1 - Sorted by p-value of the univariate test.
Class 1: OD4; Class 2: RD4.
With probability of 80% the first 4985 genes contain no more than 10% of false discoveries. Further extension of the list was halted because the list would contain more than 100 false discoveries
	Parametric p-value	Geom mean of intensities in class 1	Geom mean of intensities in class 2	Fold-change	UniqueID	Anno-	Symbol
						tations
1	< 1e-07	415.19	728.43	0.57	TA1-115972	Info	TA1-115972
2	< 1e-07	1387.24	568.02	2.44	TA1-079649	Info	TA1-079649
3	< 1e-07	1071.13	506.31	2.12	TA2-134665	Info	TA2-134665
4	< 1e-07	1367.17	483.47	2.83	TA2-105332	Info	TA2-105332
5	< 1e-07	1840.23	277.3	6.64	TA1-173733	Info	TA1-173733
6	< 1e-07	1350.38	482.38	2.8	TA1-153705	Info	TA1-153705
7	< 1e-07	71.49	237.13	0.3	TA1-209829	Info	TA1-209829
8	< 1e-07	106.16	35.34	3	TA1-022273	Info	TA1-022273
9	< 1e-07	66.65	233.45	0.29	TA1-210004	Info	TA1-210004
10	< 1e-07	1975.06	210.12	9.4	TA1-229772	Info	TA1-229772
11	< 1e-07	1307	322.41	4.05	TA1-119829	Info	TA1-119829
12	< 1e-07	984.49	485.34	2.03	TA1-202133	Info	TA1-202133
13	< 1e-07	102.93	235.07	0.44	TA1-003377	Info	TA1-003377
14	< 1e-07	637.49	187.92	3.39	TA1-053277	Info	TA1-053277
15	< 1e-07	33.01	175.18	0.19	TA2-039558	Info	TA2-039558
16	< 1e-07	357.48	81.45	4.39	TA1-142988	Info	TA1-142988
17	< 1e-07	3971.35	900.67	4.41	TA1-097849	Info	TA1-097849
18	< 1e-07	98.73	219.16	0.45	TA2-061845	Info	TA2-061845
19	< 1e-07	655.06	309.75	2.11	TA1-077389	Info	TA1-077389
20	< 1e-07	1605.65	3390.09	0.47	TA2-155254	Info	TA2-155254
21	< 1e-07	45232.9	18147.5	2.49	TA2-083946	Info	TA2-083946
22	< 1e-07	115.84	226.98	0.51	TA1-204365	Info	TA1-204365
23	< 1e-07	5933	2180.41	2.72	TA1-214183	Info	TA1-214183
24	< 1e-07	123.75	304.65	0.41	TA1-026013	Info	TA1-026013
25	< 1e-07	3049.44	820.73	3.72	TA2-101643	Info	TA2-101643
26	< 1e-07	1261.28	419.45	3.01	TA1-180826	Info	TA1-180826
27	< 1e-07	459.67	126.49	3.63	TA1-168701	Info	TA1-168701
28	< 1e-07	1926.4	651.08	2.96	TA1-134075	Info	TA1-134075
29	< 1e-07	475.26	278.35	1.71	TA2-211241	Info	TA2-211241
30	< 1e-07	76.66	181.18	0.42	TA1-118640	Info	TA1-118640
31	< 1e-07	794.39	367.39	2.16	TA1-111913	Info	TA1-111913
32	< 1e-07	435.53	160.65	2.71	TA2-076248	Info	TA2-076248
33	< 1e-07	768.31	201.59	3.81	TA1-117277	Info	TA1-117277
34	< 1e-07	585.59	202.3	2.89	TA2-056216	Info	TA2-056216
35	< 1e-07	38260.8	11547.9	3.31	TA2-024281	Info	TA2-024281
36	< 1e-07	1636.83	786.99	2.08	TA1-097161	Info	TA1-097161
37	< 1e-07	528.7	255.12	2.07	TA2-202967	Info	TA2-202967
38	< 1e-07	374.91	147.98	2.53	TA2-114414	Info	TA2-114414
39	< 1e-07	12.59	180.09	0.07	TA2-132003	Info	TA2-132003
40	< 1e-07	358.92	179.36	2	TA1-082034	Info	TA1-082034
41	< 1e-07	9124.19	3355.92	2.72	TA1-142658	Info	TA1-142658
42	< 1e-07	1542.19	698.14	2.21	TA2-190350	Info	TA2-190350
43	< 1e-07	34.81	190.81	0.18	TA2-187223	Info	TA2-187223
44	< 1e-07	1767.05	840.33	2.1	TA2-201681	Info	TA2-201681
45	< 1e-07	181.62	387.9	0.47	TA2-009305	Info	TA2-009305
46	< 1e-07	103.87	358.15	0.29	TA1-241246	Info	TA1-241246
47	< 1e-07	1980.29	465.62	4.25	TA1-053356	Info	TA1-053356
48	< 1e-07	337.06	121.69	2.77	TA2-050191	Info	TA2-050191
49	1e-07	601.97	309.79	1.94	TA1-083806	Info	TA1-083806
50	1e-07	528.71	210.51	2.51	TA1-028935	Info	TA1-028935
51	1e-07	1845.82	441.14	4.18	TA2-005786	Info	TA2-005786
52	1e-07	683.59	217.61	3.14	TA1-096965	Info	TA1-096965
53	1e-07	2273	960.5	2.37	TA1-077641	Info	TA1-077641
54	1e-07	463.64	53.84	8.61	TA2-135639	Info	TA2-135639
55	1e-07	9963.54	2303.93	4.32	TA2-092252	Info	TA2-092252
56	1e-07	1265.02	439.92	2.88	TA1-235352	Info	TA1-235352
57	1e-07	410.83	181.65	2.26	TA1-205535	Info	TA1-205535
58	1e-07	2302.85	605.08	3.81	TA1-150026	Info	TA1-150026
59	1e-07	42592.6	16808.3	2.53	TA2-103674	Info	TA2-103674
60	1e-07	2363.59	593.85	3.98	TA1-101695	Info	TA1-101695
61	1e-07	146.76	59.72	2.46	TA2-023393	Info	TA2-023393
62	1e-07	1373.02	536.78	2.56	TA1-116559	Info	TA1-116559
63	1e-07	519.07	257.57	2.02	TA2-001755	Info	TA2-001755
64	1e-07	516.32	187.97	2.75	TA1-192822	Info	TA1-192822
65	1e-07	392.57	99.43	3.95	TA2-193760	Info	TA2-193760
66	1e-07	115.72	310.68	0.37	TA2-124905	Info	TA2-124905
67	1e-07	2895.56	1654.46	1.75	TA2-075475	Info	TA2-075475
68	1e-07	1622.91	542.81	2.99	TA2-137398	Info	TA2-137398
69	1e-07	1279.31	582.9	2.19	TA1-050888	Info	TA1-050888
70	1e-07	11445.3	3818.89	3	TA1-055280	Info	TA1-055280
71	1e-07	1802.1	671.36	2.68	TA2-010925	Info	TA2-010925
72	1e-07	87.98	221.67	0.4	TA1-056023	Info	TA1-056023
73	1e-07	45.59	217.57	0.21	TA2-125283	Info	TA2-125283
74	1e-07	230.28	64.76	3.56	TA1-188459	Info	TA1-188459
75	1e-07	4620.97	1566.35	2.95	TA1-003312	Info	TA1-003312
76	1e-07	1553.61	803.03	1.93	TA2-070246	Info	TA2-070246
77	1e-07	748.75	378.32	1.98	TA2-161291	Info	TA2-161291
78	1e-07	92.73	402.68	0.23	TA2-010612	Info	TA2-010612
79	1e-07	153.26	408.15	0.38	TA1-068604	Info	TA1-068604
80	1e-07	4601.05	2230.05	2.06	TA1-028574	Info	TA1-028574
81	1e-07	8192.99	3648.84	2.25	TA2-177552	Info	TA2-177552
82	1e-07	730.81	1665.21	0.44	TA1-057249	Info	TA1-057249
83	1e-07	37.51	127.05	0.3	TA2-083417	Info	TA2-083417
84	1e-07	573.28	164.36	3.49	TA2-005099	Info	TA2-005099
85	1e-07	1512.05	807.72	1.87	TA2-036940	Info	TA2-036940
86	1e-07	741.14	329.95	2.25	TA1-115616	Info	TA1-115616
87	1e-07	1760.98	764.88	2.3	TA1-168293	Info	TA1-168293
88	1e-07	3322.51	1230.13	2.7	TA2-108446	Info	TA2-108446
89	1e-07	521.2	274.99	1.9	TA1-210277	Info	TA1-210277
90	1e-07	15242.4	5864.01	2.6	TA1-112607	Info	TA1-112607
91	2e-07	32.25	104.03	0.31	TA2-115953	Info	TA2-115953
92	2e-07	914.97	398.95	2.29	TA1-137466	Info	TA1-137466
93	2e-07	322.56	79.42	4.06	TA1-066541	Info	TA1-066541
94	2e-07	4475.75	889.19	5.03	TA2-190938	Info	TA2-190938
95	2e-07	4033.41	10488.9	0.38	TA1-101843	Info	TA1-101843
96	2e-07	1323.15	532.65	2.48	TA1-240336	Info	TA1-240336
97	2e-07	430.28	753.26	0.57	TA2-211390	Info	TA2-211390
98	2e-07	1623.52	646.74	2.51	TA1-157863	Info	TA1-157863
99	2e-07	1797.8	792.53	2.27	TA2-088964	Info	TA2-088964
100	2e-07	1141.77	462.34	2.47	TA2-145563	Info	TA2-145563
101	2e-07	283.43	631.41	0.45	TA2-155163	Info	TA2-155163
102	2e-07	203.82	459.87	0.44	TA1-038597	Info	TA1-038597
103	2e-07	448.09	1238.74	0.36	TA1-048140	Info	TA1-048140
104	2e-07	47985.2	19210.5	2.5	TA2-028121	Info	TA2-028121
105	2e-07	1852.63	622.95	2.97	TA1-131768	Info	TA1-131768
106	2e-07	180.78	637.97	0.28	TA1-003321	Info	TA1-003321
107	2e-07	657.14	200.82	3.27	TA1-050131	Info	TA1-050131
108	2e-07	232.49	60.72	3.83	TA2-207661	Info	TA2-207661
109	2e-07	25887.2	10956	2.36	TA1-049874	Info	TA1-049874
110	2e-07	1102.1	520.49	2.12	TA2-107358	Info	TA2-107358
111	2e-07	105.95	194.01	0.55	TA2-132813	Info	TA2-132813
112	2e-07	13402	3256.77	4.12	TA1-128510	Info	TA1-128510
113	2e-07	5080.26	1670.12	3.04	TA2-144740	Info	TA2-144740
114	2e-07	92.99	257.7	0.36	TA2-193796	Info	TA2-193796
115	2e-07	5461.76	1914.24	2.85	TA1-117794	Info	TA1-117794
116	2e-07	407.39	254.65	1.6	TA1-165152	Info	TA1-165152
117	3e-07	2980.49	1098.23	2.71	TA1-015040	Info	TA1-015040
118	3e-07	5631.7	2030.86	2.77	TA2-042155	Info	TA2-042155
119	3e-07	11292.4	2907.97	3.88	TA2-132276	Info	TA2-132276
120	3e-07	11825	2901.34	4.08	TA1-032597	Info	TA1-032597
121	3e-07	546.04	277.39	1.97	TA1-026115	Info	TA1-026115
122	3e-07	47.42	236.06	0.2	TA2-061423	Info	TA2-061423
123	3e-07	277.94	524.86	0.53	TA1-089150	Info	TA1-089150
124	3e-07	2160.85	514.19	4.2	TA1-174035	Info	TA1-174035
125	3e-07	1171.06	567.66	2.06	TA2-000444	Info	TA2-000444
126	3e-07	124.85	328.77	0.38	TA2-141961	Info	TA2-141961
127	3e-07	155.74	248.32	0.63	TA2-203685	Info	TA2-203685
128	3e-07	6291.15	2505.86	2.51	TA2-161762	Info	TA2-161762
129	3e-07	264.85	527.74	0.5	TA1-121258	Info	TA1-121258
130	3e-07	518.54	209.81	2.47	TA2-031866	Info	TA2-031866
131	3e-07	1916.13	970.4	1.97	TA2-202961	Info	TA2-202961
132	3e-07	2948.52	608.3	4.85	TA1-194525	Info	TA1-194525
133	3e-07	10363.9	3484.37	2.97	TA1-164139	Info	TA1-164139
134	3e-07	169.8	68.76	2.47	TA1-005756	Info	TA1-005756
135	3e-07	2438.86	1099.28	2.22	TA2-039737	Info	TA2-039737
136	3e-07	443.63	168.37	2.63	TA1-043611	Info	TA1-043611
137	3e-07	2131.35	734.3	2.9	TA2-130681	Info	TA2-130681
138	3e-07	842.8	325.3	2.59	TA1-191633	Info	TA1-191633
139	3e-07	2876.12	1695.67	1.7	TA2-123656	Info	TA2-123656
140	3e-07	1660.71	619.51	2.68	TA1-136063	Info	TA1-136063
141	3e-07	384.37	200.81	1.91	TA1-176745	Info	TA1-176745
142	3e-07	6319.36	3009.98	2.1	TA1-190038	Info	TA1-190038
143	3e-07	87.22	172.5	0.51	TA2-108390	Info	TA2-108390
144	3e-07	333.35	164.67	2.02	TA2-136434	Info	TA2-136434
145	4e-07	17419.2	7256.54	2.4	TA1-094540	Info	TA1-094540
146	4e-07	71.24	271.66	0.26	TA1-011711	Info	TA1-011711
147	4e-07	15511.5	5431.45	2.86	TA2-154098	Info	TA2-154098
148	4e-07	3233.2	1162.78	2.78	TA2-149640	Info	TA2-149640
149	4e-07	2142.32	692.24	3.09	TA1-010970	Info	TA1-010970
150	4e-07	525.54	272.13	1.93	TA2-107837	Info	TA2-107837
151	4e-07	97.98	213.2	0.46	TA1-167396	Info	TA1-167396
152	4e-07	1802.23	983.43	1.83	TA1-105314	Info	TA1-105314
153	4e-07	487.94	116.06	4.2	TA2-011772	Info	TA2-011772
154	4e-07	30163.9	11533.2	2.62	TA1-052551	Info	TA1-052551
155	4e-07	42250	20574.2	2.05	TA2-009602	Info	TA2-009602
156	4e-07	980.85	601.45	1.63	TA2-098183	Info	TA2-098183
157	4e-07	476.78	1638.23	0.29	TA2-033398	Info	TA2-033398
158	4e-07	46956.4	19625.2	2.39	TA1-203080	Info	TA1-203080
159	4e-07	1745.33	781.68	2.23	TA2-188811	Info	TA2-188811
160	5e-07	24.04	75.68	0.32	TA1-200774	Info	TA1-200774
161	5e-07	576.62	215.39	2.68	TA1-108831	Info	TA1-108831
162	5e-07	9614.48	3569.67	2.69	TA2-210418	Info	TA2-210418
163	5e-07	20843.8	8503.7	2.45	TA1-041015	Info	TA1-041015
164	5e-07	5678.42	1180.72	4.81	TA2-072156	Info	TA2-072156
165	5e-07	327.29	608.7	0.54	TA2-150258	Info	TA2-150258
166	5e-07	419.05	122.24	3.43	TA1-100964	Info	TA1-100964
167	5e-07	1193.65	385.98	3.09	TA1-012771	Info	TA1-012771
168	5e-07	1335.91	555.6	2.4	TA1-201214	Info	TA1-201214
169	5e-07	166.96	427.86	0.39	TA1-178509	Info	TA1-178509
170	5e-07	7177.78	3134.22	2.29	TA2-105771	Info	TA2-105771
171	6e-07	2654	1268.12	2.09	TA1-149857	Info	TA1-149857
172	6e-07	574.63	240.08	2.39	TA1-040663	Info	TA1-040663
173	6e-07	732.87	3140.89	0.23	TA1-239398	Info	TA1-239398
174	6e-07	667.48	222.7	3	TA1-050767	Info	TA1-050767
175	6e-07	1000.38	549.58	1.82	TA2-035998	Info	TA2-035998
176	6e-07	2244.34	1048.15	2.14	TA1-031303	Info	TA1-031303
177	6e-07	3166.95	1216.08	2.6	TA2-210259	Info	TA2-210259
178	6e-07	752.63	344.71	2.18	TA1-087657	Info	TA1-087657
179	6e-07	200.51	1237.27	0.16	TA1-007521	Info	TA1-007521
180	6e-07	138.14	282.61	0.49	TA1-135678	Info	TA1-135678
181	6e-07	644.31	170.92	3.77	TA2-011887	Info	TA2-011887
182	6e-07	1159.27	540.03	2.15	TA1-194614	Info	TA1-194614
183	6e-07	197.87	606.58	0.33	TA1-129187	Info	TA1-129187
184	7e-07	14092.4	3428.41	4.11	TA2-164073	Info	TA2-164073
185	7e-07	567.95	179.52	3.16	TA2-069959	Info	TA2-069959
186	7e-07	622.53	305.68	2.04	TA1-019957	Info	TA1-019957
187	7e-07	2966.31	1361.78	2.18	TA1-196932	Info	TA1-196932
188	7e-07	174.84	339.89	0.51	TA2-181921	Info	TA2-181921
189	7e-07	237.64	767.16	0.31	TA1-083257	Info	TA1-083257
190	7e-07	1247.62	334.67	3.73	TA2-108409	Info	TA2-108409
191	7e-07	208.69	849.62	0.25	TA1-024016	Info	TA1-024016
192	7e-07	4227.55	871.42	4.85	TA1-139296	Info	TA1-139296
193	7e-07	1304.68	745.51	1.75	TA1-214004	Info	TA1-214004
194	7e-07	4198.85	1271.3	3.3	TA1-145406	Info	TA1-145406
195	7e-07	2049.62	874.6	2.34	TA2-006917	Info	TA2-006917
196	7e-07	4995.17	2217.04	2.25	TA1-144202	Info	TA1-144202
197	7e-07	3828.51	1921.5	1.99	TA2-098567	Info	TA2-098567
198	8e-07	58.67	157.71	0.37	TA1-067312	Info	TA1-067312
199	8e-07	1711.15	793.96	2.16	TA1-031149	Info	TA1-031149
200	8e-07	40784.1	13886.1	2.94	TA1-011218	Info	TA1-011218
201	8e-07	3019.86	869.07	3.47	TA1-136205	Info	TA1-136205
202	8e-07	17688.8	7094.49	2.49	TA2-015194	Info	TA2-015194
203	8e-07	5315.89	2860.62	1.86	TA1-095968	Info	TA1-095968
204	8e-07	3214.97	1321.94	2.43	TA2-185534	Info	TA2-185534
205	8e-07	36093.7	16372.3	2.2	TA1-188281	Info	TA1-188281
206	9e-07	237.33	464.74	0.51	TA2-116277	Info	TA2-116277
207	9e-07	619.66	323.13	1.92	TA2-081693	Info	TA2-081693
208	9e-07	1070.16	276.65	3.87	TA1-185747	Info	TA1-185747
209	9e-07	733.22	356.04	2.06	TA1-009622	Info	TA1-009622
210	9e-07	13655.1	6160.48	2.22	TA1-081197	Info	TA1-081197
211	9e-07	148.9	309.83	0.48	TA1-134669	Info	TA1-134669
212	9e-07	784.66	274.46	2.86	TA2-083355	Info	TA2-083355
213	9e-07	83.07	646.76	0.13	TA2-100151	Info	TA2-100151
214	9e-07	1648.23	738.58	2.23	TA1-106536	Info	TA1-106536
215	9e-07	2172.77	5930.06	0.37	TA1-148320	Info	TA1-148320
216	9e-07	1799.23	461.77	3.9	TA1-136617	Info	TA1-136617
217	9e-07	687.34	376.55	1.83	TA2-042139	Info	TA2-042139
218	9e-07	546.53	172.2	3.17	TA2-021063	Info	TA2-021063
219	9e-07	3755.86	1594.78	2.36	TA2-205488	Info	TA2-205488
220	9e-07	1024.55	450.61	2.27	TA2-128336	Info	TA2-128336
221	1e-06	650.71	360.92	1.8	TA1-127234	Info	TA1-127234
222	1e-06	42797.1	18398.5	2.33	TA1-031935	Info	TA1-031935
223	1e-06	808.52	383.73	2.11	TA2-108881	Info	TA2-108881
224	1e-06	106.62	263.05	0.41	TA1-184405	Info	TA1-184405
225	1e-06	3188.21	1324.18	2.41	TA1-145467	Info	TA1-145467
226	1e-06	147.36	301.22	0.49	TA1-125265	Info	TA1-125265
227	1e-06	422.39	231.48	1.82	TA2-034454	Info	TA2-034454
228	1e-06	445.97	251.8	1.77	TA1-164138	Info	TA1-164138
229	1e-06	252.38	589.54	0.43	TA2-052496	Info	TA2-052496
230	1e-06	244.89	831.1	0.29	TA2-154238	Info	TA2-154238
231	1e-06	1682.21	683.95	2.46	TA1-144966	Info	TA1-144966
232	1e-06	810.05	393.58	2.06	TA2-053958	Info	TA2-053958
233	1e-06	306.06	98.58	3.1	TA2-180548	Info	TA2-180548
234	1.1e-06	34698.2	14912.7	2.33	TA1-075961	Info	TA1-075961
235	1.1e-06	90.64	210.85	0.43	TA2-050993	Info	TA2-050993
236	1.1e-06	308.21	501.8	0.61	TA1-156454	Info	TA1-156454
237	1.1e-06	85.58	191.53	0.45	TA2-005569	Info	TA2-005569
238	1.1e-06	48022.7	20559.6	2.34	TA1-135556	Info	TA1-135556
239	1.1e-06	34968.8	17543.2	1.99	TA2-001961	Info	TA2-001961
240	1.1e-06	216.87	326.97	0.66	TA1-219185	Info	TA1-219185
241	1.1e-06	5156.83	2614.75	1.97	TA2-018195	Info	TA2-018195
242	1.1e-06	96.86	376.58	0.26	TA1-009077	Info	TA1-009077
243	1.1e-06	1441.75	4674.13	0.31	TA2-037204	Info	TA2-037204
244	1.1e-06	31.5	99.68	0.32	TA1-089143	Info	TA1-089143
245	1.1e-06	960.68	580.17	1.66	TA1-148978	Info	TA1-148978
246	1.1e-06	1635.47	853.07	1.92	TA2-018639	Info	TA2-018639
247	1.1e-06	35.87	98.55	0.36	TA1-110693	Info	TA1-110693
248	1.1e-06	974.63	55.76	17.48	TA1-140951	Info	TA1-140951
249	1.2e-06	213.54	376.21	0.57	TA2-084094	Info	TA2-084094
250	1.2e-06	2954.94	1379.46	2.14	TA1-014262	Info	TA1-014262
251	1.2e-06	222.73	82.44	2.7	TA1-187917	Info	TA1-187917
252	1.2e-06	5595.27	3107.01	1.8	TA2-190618	Info	TA2-190618
253	1.2e-06	1135.17	634.13	1.79	TA1-200959	Info	TA1-200959
254	1.2e-06	44128	19450.8	2.27	TA2-143897	Info	TA2-143897
255	1.2e-06	191.74	338.89	0.57	TA1-005358	Info	TA1-005358
256	1.3e-06	112.61	263.07	0.43	TA2-095237	Info	TA2-095237
257	1.3e-06	59.24	160.89	0.37	TA2-117209	Info	TA2-117209
258	1.3e-06	5395.99	2190.23	2.46	TA1-008358	Info	TA1-008358
259	1.3e-06	495.34	813.22	0.61	TA1-036092	Info	TA1-036092
260	1.3e-06	614.61	151.18	4.07	TA1-125867	Info	TA1-125867
261	1.3e-06	18100.4	7934.88	2.28	TA1-099490	Info	TA1-099490
262	1.3e-06	91.25	283.6	0.32	TA1-000122	Info	TA1-000122
263	1.3e-06	268.16	114.79	2.34	TA2-113589	Info	TA2-113589
264	1.4e-06	6066.09	1766.12	3.43	TA1-070070	Info	TA1-070070
265	1.4e-06	4437.15	959.14	4.63	TA1-104699	Info	TA1-104699
266	1.4e-06	6042.98	2515.86	2.4	TA1-180286	Info	TA1-180286
267	1.4e-06	621.54	1540.92	0.4	TA2-090180	Info	TA2-090180
268	1.4e-06	31072.8	12906.7	2.41	TA1-034329	Info	TA1-034329
269	1.4e-06	687.46	399.22	1.72	TA2-088211	Info	TA2-088211
270	1.4e-06	197.5	443.44	0.45	TA1-113887	Info	TA1-113887
271	1.4e-06	29708.6	13564.8	2.19	TA1-026380	Info	TA1-026380
272	1.4e-06	58023.6	25057.8	2.32	TA1-066458	Info	TA1-066458
273	1.4e-06	96.51	230.15	0.42	TA1-220714	Info	TA1-220714
274	1.4e-06	611.24	1237.68	0.49	TA2-123333	Info	TA2-123333
275	1.4e-06	10318.1	4127.2	2.5	TA1-225154	Info	TA1-225154
276	1.4e-06	2533.77	1160.58	2.18	TA1-143622	Info	TA1-143622
277	1.5e-06	57.36	127.26	0.45	TA2-190008	Info	TA2-190008
278	1.5e-06	4968.41	1660.27	2.99	TA1-121833	Info	TA1-121833
279	1.5e-06	45.35	175.75	0.26	TA2-059533	Info	TA2-059533
280	1.5e-06	955.24	286.7	3.33	TA1-034119	Info	TA1-034119
281	1.5e-06	2725.76	1201.61	2.27	TA1-081310	Info	TA1-081310
282	1.5e-06	35942.2	16307.1	2.2	TA2-087675	Info	TA2-087675
283	1.5e-06	243.69	448.22	0.54	TA1-075866	Info	TA1-075866
284	1.5e-06	3419.6	1350.96	2.53	TA1-213980	Info	TA1-213980
285	1.5e-06	37.1	80.42	0.46	TA2-198186	Info	TA2-198186
286	1.5e-06	82.06	184.23	0.45	TA1-175625	Info	TA1-175625
287	1.5e-06	266.25	503.9	0.53	TA2-031806	Info	TA2-031806
288	1.5e-06	715.32	1025.31	0.7	TA2-177850	Info	TA2-177850
289	1.6e-06	3897.13	2031.51	1.92	TA2-191017	Info	TA2-191017
290	1.6e-06	669.62	1432.89	0.47	TA2-166674	Info	TA2-166674
291	1.6e-06	516.56	1289.66	0.4	TA2-186644	Info	TA2-186644
292	1.6e-06	30.51	124.76	0.24	TA2-165006	Info	TA2-165006
293	1.6e-06	171.17	89.2	1.92	TA2-136818	Info	TA2-136818
294	1.6e-06	315.69	196.11	1.61	TA1-198292	Info	TA1-198292
295	1.6e-06	64.7	149.59	0.43	TA1-124012	Info	TA1-124012
296	1.7e-06	2349.48	593.93	3.96	TA1-075604	Info	TA1-075604
297	1.7e-06	157.08	329.51	0.48	TA2-056351	Info	TA2-056351
298	1.7e-06	3856.3	1191.96	3.24	TA1-154404	Info	TA1-154404
299	1.7e-06	1851.44	972.25	1.9	TA1-132808	Info	TA1-132808
300	1.7e-06	33100.6	16416	2.02	TA2-184128	Info	TA2-184128
301	1.7e-06	292.14	610.37	0.48	TA1-158652	Info	TA1-158652
302	1.7e-06	45827.8	20424.8	2.24	TA1-092270	Info	TA1-092270
303	1.7e-06	214.47	370.81	0.58	TA2-120460	Info	TA2-120460
304	1.7e-06	3062.47	8594.73	0.36	TA2-046652	Info	TA2-046652
305	1.7e-06	585.06	266.57	2.19	TA2-211131	Info	TA2-211131
306	1.7e-06	50.08	135.03	0.37	TA2-020275	Info	TA2-020275
307	1.8e-06	2211.22	758.32	2.92	TA2-050524	Info	TA2-050524
308	1.8e-06	1790.45	826.32	2.17	TA1-075994	Info	TA1-075994
309	1.8e-06	495.94	293.78	1.69	TA1-172532	Info	TA1-172532
310	1.8e-06	86.81	154.04	0.56	TA2-054495	Info	TA2-054495
311	1.8e-06	20415	9874.59	2.07	TA2-061366	Info	TA2-061366
312	1.8e-06	546.62	353.71	1.55	TA1-198773	Info	TA1-198773
313	1.8e-06	361.53	745.9	0.48	TA1-088197	Info	TA1-088197
314	1.8e-06	434.48	276.16	1.57	TA2-032418	Info	TA2-032418
315	1.8e-06	42953.2	18147.9	2.37	TA2-195136	Info	TA2-195136
316	1.9e-06	1683.89	969.43	1.74	TA2-002245	Info	TA2-002245
317	1.9e-06	154.71	287.83	0.54	TA2-126800	Info	TA2-126800
318	1.9e-06	4225.08	13683.5	0.31	TA2-098084	Info	TA2-098084
319	2e-06	43720.4	18218	2.4	TA1-187014	Info	TA1-187014
320	2e-06	95.16	167.37	0.57	TA1-029746	Info	TA1-029746
321	2e-06	3840.62	1007.43	3.81	TA1-076652	Info	TA1-076652
322	2e-06	951.03	273.93	3.47	TA2-147703	Info	TA2-147703
323	2e-06	212.78	455.24	0.47	TA1-203372	Info	TA1-203372
324	2e-06	38778.8	14595	2.66	TA1-128096	Info	TA1-128096
325	2e-06	35.93	108.22	0.33	TA1-239079	Info	TA1-239079
326	2e-06	5285.06	1291.56	4.09	TA2-023468	Info	TA2-023468
327	2e-06	962.6	407.91	2.36	TA1-163522	Info	TA1-163522
328	2e-06	27366.8	8457	3.24	TA1-106382	Info	TA1-106382
329	2.1e-06	55.62	114.07	0.49	TA2-061418	Info	TA2-061418
330	2.1e-06	4645.36	1786.15	2.6	TA1-182661	Info	TA1-182661
331	2.1e-06	1971.15	587.04	3.36	TA2-087665	Info	TA2-087665
332	2.1e-06	240.27	51.79	4.64	TA2-140059	Info	TA2-140059
333	2.1e-06	50440.3	22803.3	2.21	TA2-034855	Info	TA2-034855
334	2.2e-06	127.03	246.67	0.51	TA1-142581	Info	TA1-142581
335	2.2e-06	5154.13	2705.77	1.9	TA1-049815	Info	TA1-049815
336	2.2e-06	1275.22	559.43	2.28	TA2-022146	Info	TA2-022146
337	2.2e-06	941.25	277.25	3.39	TA1-146359	Info	TA1-146359
338	2.2e-06	613.03	1242.88	0.49	TA2-187276	Info	TA2-187276
339	2.2e-06	46304.8	21165.9	2.19	TA2-166644	Info	TA2-166644
340	2.2e-06	1106.89	483.94	2.29	TA1-203580	Info	TA1-203580
341	2.2e-06	204.96	98.66	2.08	TA2-145257	Info	TA2-145257
342	2.3e-06	160.19	508.44	0.32	TA2-110559	Info	TA2-110559
343	2.3e-06	10538.6	6527.5	1.61	TA2-178965	Info	TA2-178965
344	2.3e-06	271.87	797.82	0.34	TA2-026527	Info	TA2-026527
345	2.3e-06	45309.7	19926.5	2.27	TA1-057410	Info	TA1-057410
346	2.3e-06	1227.15	3108.95	0.39	TA1-150615	Info	TA1-150615
347	2.3e-06	105.75	213.62	0.5	TA1-181671	Info	TA1-181671
348	2.3e-06	1486.16	510.48	2.91	TA2-166685	Info	TA2-166685
349	2.3e-06	167.49	258.04	0.65	TA1-204280	Info	TA1-204280
350	2.3e-06	603.22	221.97	2.72	TA1-005348	Info	TA1-005348
351	2.3e-06	569.12	1580.15	0.36	TA1-207878	Info	TA1-207878
352	2.4e-06	5645.03	2553.95	2.21	TA2-095490	Info	TA2-095490
353	2.4e-06	81.64	197.46	0.41	TA1-085050	Info	TA1-085050
354	2.4e-06	40751.8	19856.1	2.05	TA1-038092	Info	TA1-038092
355	2.5e-06	76.16	173.19	0.44	TA1-028026	Info	TA1-028026
356	2.5e-06	1314.15	918.27	1.43	TA2-107978	Info	TA2-107978
357	2.5e-06	18073.8	6587.74	2.74	TA2-185863	Info	TA2-185863
358	2.6e-06	130.67	262.16	0.5	TA1-050170	Info	TA1-050170
359	2.6e-06	5158.65	1992.58	2.59	TA2-113782	Info	TA2-113782
360	2.6e-06	4368.58	1649.31	2.65	TA1-052673	Info	TA1-052673
361	2.6e-06	109.03	272.25	0.4	TA2-168783	Info	TA2-168783
362	2.6e-06	112.69	257.91	0.44	TA1-207536	Info	TA1-207536
363	2.6e-06	160.94	279.58	0.58	TA1-110653	Info	TA1-110653
364	2.6e-06	299.05	180.75	1.65	TA2-086592	Info	TA2-086592
365	2.6e-06	255.97	1010.56	0.25	TA1-179471	Info	TA1-179471
366	2.6e-06	42341.3	18658.7	2.27	TA2-009924	Info	TA2-009924
367	2.6e-06	47884.1	20260.3	2.36	TA2-099767	Info	TA2-099767
368	2.7e-06	31267.8	9982.09	3.13	TA2-142009	Info	TA2-142009
369	2.7e-06	77	263.19	0.29	TA1-011051	Info	TA1-011051
370	2.7e-06	802.08	418.88	1.91	TA2-125298	Info	TA2-125298
371	2.7e-06	61.71	161.96	0.38	TA1-199518	Info	TA1-199518
372	2.7e-06	1731.45	889.76	1.95	TA1-099051	Info	TA1-099051
373	2.7e-06	50377.6	22808.9	2.21	TA1-185203	Info	TA1-185203
374	2.8e-06	135.55	308.41	0.44	TA1-019398	Info	TA1-019398
375	2.8e-06	490.96	290.26	1.69	TA1-125534	Info	TA1-125534
376	2.8e-06	2559.7	1197.34	2.14	TA1-189123	Info	TA1-189123
377	2.8e-06	26741.5	11556.5	2.31	TA2-079029	Info	TA2-079029
378	2.8e-06	8021.67	3283.44	2.44	TA1-077065	Info	TA1-077065
379	2.8e-06	757.07	298.9	2.53	TA1-030102	Info	TA1-030102
380	2.8e-06	38041.7	18222.9	2.09	TA1-083718	Info	TA1-083718
381	2.8e-06	46034.9	21326.9	2.16	TA1-080199	Info	TA1-080199
382	2.8e-06	2518.22	1302.86	1.93	TA1-129217	Info	TA1-129217
383	2.9e-06	47298.3	21561.5	2.19	TA1-037495	Info	TA1-037495
384	2.9e-06	60.97	204.74	0.3	TA1-005618	Info	TA1-005618
385	2.9e-06	929.68	444.55	2.09	TA1-178216	Info	TA1-178216
386	2.9e-06	500.65	807.84	0.62	TA1-171129	Info	TA1-171129
387	3e-06	14111.7	5250.98	2.69	TA2-037721	Info	TA2-037721
388	3e-06	836.37	414.26	2.02	TA2-094328	Info	TA2-094328
389	3e-06	42493.1	19721	2.15	TA1-239683	Info	TA1-239683
390	3e-06	45069.8	20015.9	2.25	TA1-128327	Info	TA1-128327
391	3.1e-06	247.8	354.15	0.7	TA1-181912	Info	TA1-181912
392	3.1e-06	6542.99	4312.74	1.52	TA1-024118	Info	TA1-024118
393	3.1e-06	56.53	87.64	0.64	TA1-191411	Info	TA1-191411
394	3.1e-06	1534.56	741.07	2.07	TA1-052611	Info	TA1-052611
395	3.1e-06	44086.1	19888.8	2.22	TA1-175430	Info	TA1-175430
396	3.1e-06	30772.6	12739.6	2.42	TA1-169692	Info	TA1-169692
397	3.1e-06	4743.89	2223.23	2.13	TA2-182553	Info	TA2-182553
398	3.2e-06	43865	18492	2.37	TA1-122545	Info	TA1-122545
399	3.2e-06	77.16	141.37	0.55	TA2-200119	Info	TA2-200119
400	3.2e-06	44707.8	20078.2	2.23	TA1-196228	Info	TA1-196228
401	3.2e-06	3462.95	2408.24	1.44	TA1-206322	Info	TA1-206322
402	3.2e-06	495.31	173.97	2.85	TA2-162964	Info	TA2-162964
403	3.3e-06	40619.3	17658.3	2.3	TA1-230022	Info	TA1-230022
404	3.3e-06	177.16	416.3	0.43	TA1-217385	Info	TA1-217385
405	3.3e-06	1849.39	4697.65	0.39	TA2-182533	Info	TA2-182533
406	3.3e-06	31540.9	12644.4	2.49	TA2-095318	Info	TA2-095318
407	3.4e-06	13993.3	5411.62	2.59	TA1-063537	Info	TA1-063537
408	3.4e-06	614.14	298.15	2.06	TA1-002129	Info	TA1-002129
409	3.4e-06	6389.61	2167.82	2.95	TA1-047278	Info	TA1-047278
410	3.4e-06	325.68	570.73	0.57	TA2-090604	Info	TA2-090604
411	3.4e-06	853.4	456.8	1.87	TA1-206395	Info	TA1-206395
412	3.4e-06	99.73	203.92	0.49	TA2-198898	Info	TA2-198898
413	3.5e-06	7093.85	3055.37	2.32	TA1-226180	Info	TA1-226180
414	3.5e-06	48755.9	21277.5	2.29	TA2-043927	Info	TA2-043927
415	3.5e-06	1458.79	602.74	2.42	TA1-102485	Info	TA1-102485
416	3.5e-06	30709.1	9122.26	3.37	TA2-062893	Info	TA2-062893
417	3.5e-06	1120.06	1900.09	0.59	TA1-008198	Info	TA1-008198
418	3.5e-06	743.81	219.36	3.39	TA2-208113	Info	TA2-208113
419	3.5e-06	239.52	95.09	2.52	TA1-231547	Info	TA1-231547
420	3.5e-06	194.56	448.76	0.43	TA1-050762	Info	TA1-050762
421	3.5e-06	44363.6	20119	2.21	TA1-145432	Info	TA1-145432
422	3.5e-06	59.22	114.27	0.52	TA1-005596	Info	TA1-005596
423	3.6e-06	984.63	480.99	2.05	TA2-003477	Info	TA2-003477
424	3.6e-06	190.03	425.38	0.45	TA1-107884	Info	TA1-107884
425	3.6e-06	8506.93	3582.1	2.37	TA1-040522	Info	TA1-040522
426	3.6e-06	3404.89	1878.25	1.81	TA2-185273	Info	TA2-185273
427	3.6e-06	112.77	265.19	0.43	TA2-025234	Info	TA2-025234
428	3.6e-06	46694.3	21136.4	2.21	TA1-171578	Info	TA1-171578
429	3.6e-06	97.91	232.83	0.42	TA1-008247	Info	TA1-008247
430	3.6e-06	86.74	484.39	0.18	TA2-162821	Info	TA2-162821
431	3.6e-06	30.22	153.14	0.2	TA1-217566	Info	TA1-217566
432	3.6e-06	45.45	86.31	0.53	TA2-081378	Info	TA2-081378
433	3.6e-06	3037	1841	1.65	TA2-072441	Info	TA2-072441
434	3.6e-06	145.43	363.34	0.4	TA1-064234	Info	TA1-064234
435	3.6e-06	131.29	341.14	0.38	TA1-010714	Info	TA1-010714
436	3.6e-06	733.71	262.03	2.8	TA1-114026	Info	TA1-114026
437	3.7e-06	2253.32	1183.1	1.9	TA1-058888	Info	TA1-058888
438	3.7e-06	632.6	297.32	2.13	TA1-188519	Info	TA1-188519
439	3.7e-06	42.35	161.29	0.26	TA1-172784	Info	TA1-172784
440	3.7e-06	50023.2	23083.9	2.17	TA1-032519	Info	TA1-032519
441	3.8e-06	51084.2	22403.7	2.28	TA1-126808	Info	TA1-126808
442	3.8e-06	3019.29	1588.35	1.9	TA2-187429	Info	TA2-187429
443	3.8e-06	692.27	237.88	2.91	TA1-112589	Info	TA1-112589
444	3.8e-06	688.56	454.92	1.51	TA1-015593	Info	TA1-015593
445	3.8e-06	43213.4	21094.8	2.05	TA1-115834	Info	TA1-115834
446	3.8e-06	208.14	642.19	0.32	TA1-052974	Info	TA1-052974
447	3.8e-06	39226.8	18671.2	2.1	TA1-036168	Info	TA1-036168
448	3.8e-06	48107.2	21128.4	2.28	TA2-146914	Info	TA2-146914
449	3.9e-06	1894.75	689.53	2.75	TA2-143846	Info	TA2-143846
450	3.9e-06	51590.6	21218.9	2.43	TA1-209964	Info	TA1-209964
451	3.9e-06	152.92	343.8	0.44	TA2-110791	Info	TA2-110791
452	4e-06	41961.4	19443.1	2.16	TA2-185349	Info	TA2-185349
453	4e-06	4930.5	2670.86	1.85	TA2-084983	Info	TA2-084983
454	4e-06	43369.9	20732.8	2.09	TA2-165742	Info	TA2-165742
455	4e-06	259.73	1121.81	0.23	TA2-036552	Info	TA2-036552
456	4e-06	43983.3	20145.3	2.18	TA1-005523	Info	TA1-005523
457	4e-06	83.7	392.08	0.21	TA1-101586	Info	TA1-101586
458	4e-06	49014.9	21576.9	2.27	TA2-101094	Info	TA2-101094
459	4.1e-06	42555.8	19670	2.16	TA1-178866	Info	TA1-178866
460	4.1e-06	47161.7	18116	2.6	TA1-125324	Info	TA1-125324
461	4.1e-06	423.47	264.15	1.6	TA1-091386	Info	TA1-091386
462	4.1e-06	53868.7	24960.7	2.16	TA2-030969	Info	TA2-030969
463	4.1e-06	5655.42	3586.59	1.58	TA2-104369	Info	TA2-104369
464	4.1e-06	195.58	75.29	2.6	TA2-152317	Info	TA2-152317
465	4.2e-06	43171.9	17742.7	2.43	TA1-100559	Info	TA1-100559
466	4.2e-06	6124.37	3019.95	2.03	TA1-186529	Info	TA1-186529
467	4.2e-06	1553.4	567.73	2.74	TA1-211026	Info	TA1-211026
468	4.2e-06	16010.1	5909.61	2.71	TA1-032372	Info	TA1-032372
469	4.2e-06	1953.65	780.02	2.5	TA2-178160	Info	TA2-178160
470	4.2e-06	47798.4	26152.9	1.83	TA1-087023	Info	TA1-087023
471	4.2e-06	597.11	360.26	1.66	TA1-133060	Info	TA1-133060
472	4.2e-06	2877.84	1741.4	1.65	TA2-036144	Info	TA2-036144
473	4.3e-06	1804.59	833.85	2.16	TA1-226291	Info	TA1-226291
474	4.3e-06	294.14	136.05	2.16	TA2-019737	Info	TA2-019737
475	4.3e-06	2357.72	957.28	2.46	TA1-143573	Info	TA1-143573
476	4.3e-06	246.01	131.72	1.87	TA2-089324	Info	TA2-089324
477	4.3e-06	152.89	319.23	0.48	TA2-191026	Info	TA2-191026
478	4.3e-06	329.38	241.74	1.36	TA2-105688	Info	TA2-105688
479	4.3e-06	433.04	200.67	2.16	TA2-044497	Info	TA2-044497
480	4.3e-06	7806.35	2459.9	3.17	TA1-019666	Info	TA1-019666
481	4.3e-06	677.37	261.87	2.59	TA2-085436	Info	TA2-085436
482	4.4e-06	169.76	307.92	0.55	TA1-165164	Info	TA1-165164
483	4.4e-06	40552.5	19288.7	2.1	TA1-200280	Info	TA1-200280
484	4.4e-06	170.71	301.14	0.57	TA1-005582	Info	TA1-005582
485	4.4e-06	363.38	765.54	0.47	TA2-010630	Info	TA2-010630
486	4.4e-06	53382.1	24182.6	2.21	TA1-052387	Info	TA1-052387
487	4.4e-06	7715.01	2367.72	3.26	TA2-131920	Info	TA2-131920
488	4.4e-06	47.29	120.8	0.39	TA1-032211	Info	TA1-032211
489	4.4e-06	8581.25	4183.51	2.05	TA1-169237	Info	TA1-169237
490	4.5e-06	73.69	156.2	0.47	TA1-017011	Info	TA1-017011
491	4.5e-06	1025.07	448.11	2.29	TA2-022236	Info	TA2-022236
492	4.5e-06	2335.94	1282.45	1.82	TA1-218390	Info	TA1-218390
493	4.5e-06	116.89	251.11	0.47	TA2-146702	Info	TA2-146702
494	4.6e-06	824.56	300.89	2.74	TA1-031190	Info	TA1-031190
495	4.6e-06	1686.46	854.2	1.97	TA1-003368	Info	TA1-003368
496	4.7e-06	44448.8	19314.7	2.3	TA1-031220	Info	TA1-031220
497	4.7e-06	80.74	260.5	0.31	TA2-043079	Info	TA2-043079
498	4.7e-06	755.17	357.47	2.11	TA1-032887	Info	TA1-032887
499	4.7e-06	1461.9	600.2	2.44	TA2-022292	Info	TA2-022292
500	4.8e-06	52.86	253.86	0.21	TA1-153171	Info	TA1-153171
501	4.8e-06	4426.99	1512.97	2.93	TA1-209738	Info	TA1-209738
502	4.8e-06	44684.7	17710.1	2.52	TA2-209067	Info	TA2-209067
503	4.8e-06	8756.07	3316.03	2.64	TA2-066321	Info	TA2-066321
504	4.8e-06	4430.85	1814.77	2.44	TA2-035187	Info	TA2-035187
505	4.8e-06	2155.76	1043.91	2.07	TA1-051620	Info	TA1-051620
506	4.9e-06	44.59	98.74	0.45	TA1-011201	Info	TA1-011201
507	4.9e-06	49958	22923.4	2.18	TA1-065792	Info	TA1-065792
508	4.9e-06	43943.7	17281.2	2.54	TA2-187718	Info	TA2-187718
509	4.9e-06	49.91	147.92	0.34	TA2-049787	Info	TA2-049787
510	4.9e-06	54189.7	23989.7	2.26	TA2-009673	Info	TA2-009673
511	5e-06	582.27	349.07	1.67	TA1-240655	Info	TA1-240655
512	5e-06	315.16	99.52	3.17	TA2-029918	Info	TA2-029918
513	5e-06	1679.57	765.93	2.19	TA1-001387	Info	TA1-001387
514	5e-06	46.8	178.54	0.26	TA1-073480	Info	TA1-073480
515	5e-06	228.16	385.99	0.59	TA2-209680	Info	TA2-209680
516	5e-06	135.32	225.5	0.6	TA2-130522	Info	TA2-130522
517	5e-06	20867.6	8652.17	2.41	TA1-204260	Info	TA1-204260
518	5e-06	6020.01	2169.04	2.78	TA2-205608	Info	TA2-205608
519	5.1e-06	41473	18442	2.25	TA2-011698	Info	TA2-011698
520	5.1e-06	50842	21910.4	2.32	TA1-088472	Info	TA1-088472
521	5.1e-06	29263.5	10966.3	2.67	TA1-144651	Info	TA1-144651
522	5.1e-06	3357.62	1547.08	2.17	TA2-194171	Info	TA2-194171
523	5.1e-06	1988.42	480.54	4.14	TA2-139232	Info	TA2-139232
524	5.1e-06	44.83	158.24	0.28	TA1-018054	Info	TA1-018054
525	5.1e-06	185.27	82.37	2.25	TA2-093492	Info	TA2-093492
526	5.1e-06	47456.9	21078.4	2.25	TA2-026853	Info	TA2-026853
527	5.1e-06	319.56	529.1	0.6	TA2-078175	Info	TA2-078175
528	5.2e-06	1893.75	795	2.38	TA2-066657	Info	TA2-066657
529	5.2e-06	355.94	180.65	1.97	TA1-122378	Info	TA1-122378
530	5.2e-06	256.32	91.49	2.8	TA2-175839	Info	TA2-175839
531	5.2e-06	48392.2	22158.2	2.18	TA2-078699	Info	TA2-078699
532	5.2e-06	36185.5	17653.2	2.05	TA2-147520	Info	TA2-147520
533	5.3e-06	44611.9	19885.8	2.24	DCP_1_1	Info	DCP_1_1
534	5.3e-06	115.53	396.3	0.29	TA2-199473	Info	TA2-199473
535	5.3e-06	8515.38	3242.05	2.63	TA2-093941	Info	TA2-093941
536	5.3e-06	8088.51	3041.52	2.66	TA1-123239	Info	TA1-123239
537	5.4e-06	52746.2	23772.7	2.22	TA1-043266	Info	TA1-043266
538	5.4e-06	63.19	179.81	0.35	TA1-033742	Info	TA1-033742
539	5.4e-06	732.42	930.77	0.79	TA2-003305	Info	TA2-003305
540	5.4e-06	570.37	1037.32	0.55	TA2-119933	Info	TA2-119933
541	5.4e-06	320.79	566.47	0.57	TA1-077667	Info	TA1-077667
542	5.5e-06	138.51	316.76	0.44	TA2-090269	Info	TA2-090269
543	5.5e-06	20553	7956.68	2.58	TA2-200150	Info	TA2-200150
544	5.5e-06	87	325.11	0.27	TA2-211991	Info	TA2-211991
545	5.5e-06	4258.04	1149.12	3.71	TA1-192225	Info	TA1-192225
546	5.5e-06	232.63	400.53	0.58	TA1-221490	Info	TA1-221490
547	5.5e-06	433.87	947.81	0.46	TA2-019843	Info	TA2-019843
548	5.6e-06	35103.2	14911.9	2.35	TA1-090804	Info	TA1-090804
549	5.6e-06	20846	8131.81	2.56	TA2-026889	Info	TA2-026889
550	5.6e-06	632.77	333.93	1.89	TA2-190369	Info	TA2-190369
551	5.6e-06	24294.8	8849.11	2.75	TA2-111887	Info	TA2-111887
552	5.6e-06	7654.03	3030.05	2.53	TA2-067932	Info	TA2-067932
553	5.6e-06	3101.47	1142.09	2.72	TA2-108818	Info	TA2-108818
554	5.6e-06	443.38	1136.36	0.39	TA1-132931	Info	TA1-132931
555	5.7e-06	35.04	97.22	0.36	TA2-103409	Info	TA2-103409
556	5.7e-06	2774.86	1518.31	1.83	TA1-026276	Info	TA1-026276
557	5.7e-06	946.41	456.21	2.07	TA2-034038	Info	TA2-034038
558	5.7e-06	6985.28	1923.91	3.63	TA2-210896	Info	TA2-210896
559	5.7e-06	47166	21752	2.17	TA2-010215	Info	TA2-010215
560	5.7e-06	57417.7	25786.4	2.23	TA1-190950	Info	TA1-190950
561	5.8e-06	47985.2	21393.9	2.24	TA1-131575	Info	TA1-131575
562	5.8e-06	126.73	274.03	0.46	TA2-050121	Info	TA2-050121
563	5.8e-06	31960.1	17781.8	1.8	TA1-031211	Info	TA1-031211
564	5.9e-06	718.68	353.82	2.03	TA1-157532	Info	TA1-157532
565	5.9e-06	13959.5	6565.93	2.13	TA1-012556	Info	TA1-012556
566	5.9e-06	263.57	152.32	1.73	TA1-185383	Info	TA1-185383
567	6e-06	8589.18	4401.12	1.95	TA2-075958	Info	TA2-075958
568	6e-06	55296.3	24945.9	2.22	TA1-142014	Info	TA1-142014
569	6e-06	1333.1	539.98	2.47	TA1-186908	Info	TA1-186908
570	6e-06	3142.87	1878.18	1.67	TA1-028250	Info	TA1-028250
571	6.1e-06	1056.94	454.84	2.32	TA2-077346	Info	TA2-077346
572	6.2e-06	44208.8	18377.4	2.41	TA1-216763	Info	TA1-216763
573	6.2e-06	791.07	378.7	2.09	TA1-063019	Info	TA1-063019
574	6.2e-06	2581.75	1285.56	2.01	TA1-064182	Info	TA1-064182
575	6.2e-06	43735.4	19076.1	2.29	TA2-196539	Info	TA2-196539
576	6.2e-06	42511.7	18553.4	2.29	TA2-038335	Info	TA2-038335
577	6.2e-06	24	168.65	0.14	TA2-116889	Info	TA2-116889
578	6.2e-06	39534.8	21405.7	1.85	TA1-069332	Info	TA1-069332
579	6.3e-06	619.44	1268.88	0.49	TA1-180711	Info	TA1-180711
580	6.3e-06	85.57	171.96	0.5	TA2-171324	Info	TA2-171324
581	6.3e-06	48616.9	21960.5	2.21	TA2-166059	Info	TA2-166059
582	6.3e-06	44549.2	20434.3	2.18	TA1-060790	Info	TA1-060790
583	6.3e-06	45335.8	21027.3	2.16	TA2-027419	Info	TA2-027419
584	6.3e-06	349.89	210.66	1.66	TA1-097213	Info	TA1-097213
585	6.4e-06	46445.8	18791.1	2.47	TA2-107899	Info	TA2-107899
586	6.4e-06	28157.1	10525.4	2.68	TA1-138313	Info	TA1-138313
587	6.4e-06	1002.22	428.77	2.34	TA1-206181	Info	TA1-206181
588	6.4e-06	948.77	700.47	1.35	TA1-095322	Info	TA1-095322
589	6.4e-06	6302.37	3533.65	1.78	TA1-060416	Info	TA1-060416
590	6.4e-06	81.5	158.27	0.51	TA2-025245	Info	TA2-025245
591	6.4e-06	25120.2	11778.6	2.13	TA1-118589	Info	TA1-118589
592	6.4e-06	43320.3	19484.8	2.22	TA2-067523	Info	TA2-067523
593	6.5e-06	5084.12	2278.75	2.23	TA1-013811	Info	TA1-013811
594	6.5e-06	653.04	1266.98	0.52	TA1-042281	Info	TA1-042281
595	6.5e-06	47894.7	21809.5	2.2	TA2-132519	Info	TA2-132519
596	6.6e-06	2102.09	1138.13	1.85	TA2-109697	Info	TA2-109697
597	6.6e-06	54632.7	25386.2	2.15	TA1-004951	Info	TA1-004951
598	6.6e-06	45729.4	20662	2.21	TA2-088709	Info	TA2-088709
599	6.6e-06	523.44	205.93	2.54	TA1-022720	Info	TA1-022720
600	6.6e-06	1032.47	1513.04	0.68	TA1-154533	Info	TA1-154533
601	6.7e-06	72.49	144.09	0.5	TA2-081353	Info	TA2-081353
602	6.7e-06	148.15	402.08	0.37	TA2-081509	Info	TA2-081509
603	6.7e-06	49.25	89.6	0.55	TA2-213166	Info	TA2-213166
604	6.7e-06	1579.38	860.48	1.84	TA2-006513	Info	TA2-006513
605	6.8e-06	42472.1	22052.7	1.93	TA1-180063	Info	TA1-180063
606	6.9e-06	8607.67	4307.67	2	TA1-004836	Info	TA1-004836
607	6.9e-06	46194.3	21187.5	2.18	TA1-059924	Info	TA1-059924
608	6.9e-06	1424.04	853.93	1.67	TA1-189739	Info	TA1-189739
609	6.9e-06	214.02	91.13	2.35	TA2-144941	Info	TA2-144941
610	6.9e-06	7153.61	2068.22	3.46	TA2-099611	Info	TA2-099611
611	6.9e-06	601.79	157.52	3.82	TA2-187263	Info	TA2-187263
612	7e-06	129.97	265.43	0.49	TA1-119874	Info	TA1-119874
613	7.1e-06	115.28	213.55	0.54	TA1-234339	Info	TA1-234339
614	7.1e-06	1097.82	772.55	1.42	TA1-084314	Info	TA1-084314
615	7.2e-06	42972.1	21427.5	2.01	TA2-052050	Info	TA2-052050
616	7.2e-06	167.99	463.74	0.36	TA1-086280	Info	TA1-086280
617	7.2e-06	6217.41	2860.31	2.17	TA1-047213	Info	TA1-047213
618	7.2e-06	13271.4	6148.26	2.16	TA2-119302	Info	TA2-119302
619	7.2e-06	84.64	157.57	0.54	TA1-203957	Info	TA1-203957
620	7.2e-06	213.13	104.42	2.04	TA1-045932	Info	TA1-045932
621	7.2e-06	3724.34	1533.25	2.43	TA1-205081	Info	TA1-205081
622	7.3e-06	2463.42	1418.4	1.74	TA2-108643	Info	TA2-108643
623	7.3e-06	324.89	119.67	2.71	TA1-208940	Info	TA1-208940
624	7.3e-06	76.92	359.99	0.21	TA1-188643	Info	TA1-188643
625	7.3e-06	1209.48	2231.12	0.54	TA1-018442	Info	TA1-018442
626	7.4e-06	22518.1	11380.6	1.98	TA2-148467	Info	TA2-148467
627	7.4e-06	124.4	304.82	0.41	TA1-123511	Info	TA1-123511
628	7.4e-06	604.99	1355.08	0.45	TA1-142110	Info	TA1-142110
629	7.4e-06	17844.2	8430.98	2.12	TA2-143847	Info	TA2-143847
630	7.5e-06	231.22	137.57	1.68	TA1-062164	Info	TA1-062164
631	7.5e-06	39349.6	18050.5	2.18	TA2-060900	Info	TA2-060900
632	7.5e-06	47.84	98.87	0.48	TA1-049090	Info	TA1-049090
633	7.5e-06	959.3	595.91	1.61	TA2-000712	Info	TA2-000712
634	7.5e-06	92.97	313.11	0.3	TA1-148813	Info	TA1-148813
635	7.6e-06	3684.53	2128.98	1.73	TA1-108774	Info	TA1-108774
636	7.6e-06	598.57	208.31	2.87	TA1-164573	Info	TA1-164573
637	7.6e-06	17397.3	8988.23	1.94	TA2-021532	Info	TA2-021532
638	7.6e-06	3038.88	1408.68	2.16	TA1-119858	Info	TA1-119858
639	7.6e-06	746.72	1598.82	0.47	TA1-153623	Info	TA1-153623
640	7.6e-06	40.75	118	0.35	TA2-073586	Info	TA2-073586
641	7.7e-06	2412.96	1485.54	1.62	TA2-111552	Info	TA2-111552
642	7.7e-06	11481.9	5736.25	2	TA1-006304	Info	TA1-006304
643	7.8e-06	388.16	682.04	0.57	TA1-206536	Info	TA1-206536
644	7.9e-06	1147.35	613.16	1.87	TA1-114023	Info	TA1-114023
645	7.9e-06	3731.81	1535.97	2.43	TA1-150418	Info	TA1-150418
646	7.9e-06	15712.1	9651.18	1.63	TA1-001702	Info	TA1-001702
647	7.9e-06	176.21	344.87	0.51	TA1-015631	Info	TA1-015631
648	7.9e-06	2655.66	1163.21	2.28	TA1-131537	Info	TA1-131537
649	7.9e-06	46572.6	20940.2	2.22	TA2-129778	Info	TA2-129778
650	7.9e-06	1697.72	914.22	1.86	TA1-172304	Info	TA1-172304
651	8e-06	149.14	364.23	0.41	TA2-108475	Info	TA2-108475
652	8e-06	295.08	473.82	0.62	TA2-212509	Info	TA2-212509
653	8e-06	383.26	240.17	1.6	TA2-141929	Info	TA2-141929
654	8e-06	966.35	476.16	2.03	TA1-167522	Info	TA1-167522
655	8e-06	429.13	906.25	0.47	TA2-050417	Info	TA2-050417
656	8.1e-06	5161.81	1718.34	3	TA1-168523	Info	TA1-168523
657	8.1e-06	1376.8	2315.36	0.59	TA1-071410	Info	TA1-071410
658	8.1e-06	9598.56	6331.32	1.52	TA2-194950	Info	TA2-194950
659	8.1e-06	55904.3	25241.8	2.21	TA1-181743	Info	TA1-181743
660	8.1e-06	160.01	502.66	0.32	TA1-198888	Info	TA1-198888
661	8.1e-06	47255.2	21626.8	2.19	TA1-100612	Info	TA1-100612
662	8.1e-06	1493.13	798.1	1.87	TA1-009771	Info	TA1-009771
663	8.1e-06	36218.9	17789.2	2.04	TA1-007303	Info	TA1-007303
664	8.1e-06	53465.4	25747.7	2.08	TA2-187408	Info	TA2-187408
665	8.1e-06	490.22	687.95	0.71	TA1-174060	Info	TA1-174060
666	8.2e-06	141.3	233.05	0.61	TA1-215174	Info	TA1-215174
667	8.2e-06	6704.35	3010.07	2.23	TA1-075558	Info	TA1-075558
668	8.2e-06	29762.5	17794	1.67	TA1-034322	Info	TA1-034322
669	8.2e-06	55138.4	25459.2	2.17	TA1-153868	Info	TA1-153868
670	8.3e-06	41939.8	18628.3	2.25	TA1-226728	Info	TA1-226728
671	8.3e-06	1615.84	682.65	2.37	TA2-045089	Info	TA2-045089
672	8.3e-06	209.56	424.99	0.49	TA2-018404	Info	TA2-018404
673	8.3e-06	136.89	272.03	0.5	TA1-019687	Info	TA1-019687
674	8.3e-06	20.7	164.47	0.13	TA1-162361	Info	TA1-162361
675	8.3e-06	37049.5	17906.3	2.07	TA1-091692	Info	TA1-091692
676	8.4e-06	8153.74	3178.17	2.57	TA1-138079	Info	TA1-138079
677	8.4e-06	394.97	912.54	0.43	TA2-205768	Info	TA2-205768
678	8.4e-06	42508.8	16551.2	2.57	TA2-208105	Info	TA2-208105
679	8.4e-06	2994.38	1710.29	1.75	TA2-204129	Info	TA2-204129
680	8.4e-06	53568.4	24551.7	2.18	TA1-101224	Info	TA1-101224
681	8.4e-06	35720.5	18182.7	1.96	TA1-190988	Info	TA1-190988
682	8.5e-06	488.16	168.56	2.9	TA1-159580	Info	TA1-159580
683	8.5e-06	43062.8	19063.6	2.26	DCP_1_0	Info	DCP_1_0
684	8.5e-06	87.28	204.49	0.43	TA1-097297	Info	TA1-097297
685	8.5e-06	405.52	267.96	1.51	TA1-128970	Info	TA1-128970
686	8.5e-06	947.22	363.57	2.61	TA2-032239	Info	TA2-032239
687	8.6e-06	1876.48	1074.08	1.75	TA2-097209	Info	TA2-097209
688	8.6e-06	49471.4	23686.6	2.09	TA2-130038	Info	TA2-130038
689	8.6e-06	57038.6	24798.1	2.3	TA2-211155	Info	TA2-211155
690	8.6e-06	121.48	395.93	0.31	TA1-136789	Info	TA1-136789
691	8.6e-06	6073.87	2454.85	2.47	TA2-203091	Info	TA2-203091
692	8.6e-06	996.3	430.43	2.31	TA2-005201	Info	TA2-005201
693	8.7e-06	185.18	124.61	1.49	TA2-180212	Info	TA2-180212
694	8.7e-06	114.81	208.12	0.55	TA1-150212	Info	TA1-150212
695	8.7e-06	3539.36	1117.53	3.17	TA1-036826	Info	TA1-036826
696	8.8e-06	1159.29	599.03	1.94	TA2-117922	Info	TA2-117922
697	8.8e-06	114.84	229.58	0.5	TA1-166636	Info	TA1-166636
698	8.8e-06	59.96	142.42	0.42	TA1-169615	Info	TA1-169615
699	8.9e-06	25778.3	11595.7	2.22	TA1-061089	Info	TA1-061089
700	8.9e-06	50473.2	23642.5	2.13	TA2-161428	Info	TA2-161428
701	8.9e-06	538.07	295.38	1.82	TA1-145812	Info	TA1-145812
702	8.9e-06	52794.3	24167.1	2.18	TA1-154210	Info	TA1-154210
703	8.9e-06	43827.8	20555.4	2.13	TA2-208411	Info	TA2-208411
704	9e-06	58855	26476.1	2.22	TA1-053103	Info	TA1-053103
705	9.1e-06	71.82	138.8	0.52	TA1-005979	Info	TA1-005979
706	9.1e-06	6749.73	3271.07	2.06	TA1-155520	Info	TA1-155520
707	9.1e-06	1673.42	707.14	2.37	TA1-111911	Info	TA1-111911
708	9.2e-06	1102.74	443.14	2.49	TA1-191089	Info	TA1-191089
709	9.2e-06	102.51	230.74	0.44	TA2-175483	Info	TA2-175483
710	9.3e-06	185.29	526.07	0.35	TA1-034240	Info	TA1-034240
711	9.4e-06	1189.57	583.97	2.04	TA2-166959	Info	TA2-166959
712	9.4e-06	1265.11	3369.48	0.38	TA1-147842	Info	TA1-147842
713	9.4e-06	2929.46	896.45	3.27	TA1-001307	Info	TA1-001307
714	9.5e-06	2217.57	6227.48	0.36	TA2-024854	Info	TA2-024854
715	9.5e-06	19144.8	10692.4	1.79	TA1-128946	Info	TA1-128946
716	9.6e-06	2299.28	1077.82	2.13	TA2-115037	Info	TA2-115037
717	9.6e-06	90.52	337.11	0.27	TA1-019162	Info	TA1-019162
718	9.6e-06	1126.2	290.12	3.88	TA1-170321	Info	TA1-170321
719	9.7e-06	16296.1	7584.78	2.15	TA1-010437	Info	TA1-010437
720	9.7e-06	97.19	194.13	0.5	TA2-199382	Info	TA2-199382
721	9.7e-06	1565.69	709.56	2.21	TA2-147330	Info	TA2-147330
722	9.7e-06	665.68	1234.26	0.54	TA1-203254	Info	TA1-203254
723	9.7e-06	115.21	178.41	0.65	TA1-183045	Info	TA1-183045
724	9.8e-06	7977.52	4016.43	1.99	TA1-041158	Info	TA1-041158
725	9.8e-06	17498	8490.82	2.06	TA2-097746	Info	TA2-097746
726	9.8e-06	2521.75	1303.92	1.93	TA2-105400	Info	TA2-105400
727	9.8e-06	5078	2924.44	1.74	TA1-135204	Info	TA1-135204
728	9.9e-06	9041.13	3094.85	2.92	TA2-060673	Info	TA2-060673
729	9.9e-06	517.77	263.79	1.96	TA2-126035	Info	TA2-126035
730	9.9e-06	41710.2	19342.2	2.16	TA2-178731	Info	TA2-178731
731	9.9e-06	610.13	1109.04	0.55	TA1-009191	Info	TA1-009191
732	9.9e-06	57626.7	26146.4	2.2	TA1-104099	Info	TA1-104099
733	9.9e-06	1317.94	726.51	1.81	TA1-051978	Info	TA1-051978
734	9.9e-06	4504.72	1534.82	2.94	TA2-051630	Info	TA2-051630
735	9.9e-06	6237.41	3123.77	2	TA1-195460	Info	TA1-195460
736	9.9e-06	2036.2	747.56	2.72	TA1-173496	Info	TA1-173496
737	9.9e-06	65.16	475.15	0.14	TA2-149738	Info	TA2-149738
738	1e-05	947.75	427.03	2.22	TA1-044433	Info	TA1-044433
739	1e-05	37.94	251.76	0.15	TA1-050840	Info	TA1-050840
740	1e-05	64.73	215.68	0.3	TA1-076887	Info	TA1-076887
741	1e-05	28.92	145.06	0.2	TA2-212415	Info	TA2-212415
742	1.01e-05	353.82	218.57	1.62	TA1-029523	Info	TA1-029523
743	1.01e-05	41181	18441	2.23	TA1-003461	Info	TA1-003461
744	1.01e-05	69.8	215.72	0.32	TA1-024027	Info	TA1-024027
745	1.01e-05	41564.2	18921.3	2.2	TA1-043302	Info	TA1-043302
746	1.02e-05	40565.6	19056.5	2.13	TA2-129867	Info	TA2-129867
747	1.02e-05	2665.1	951.08	2.8	TA2-130699	Info	TA2-130699
748	1.02e-05	25987.1	9694.63	2.68	TA1-172934	Info	TA1-172934
749	1.03e-05	39.49	193.48	0.2	TA2-172233	Info	TA2-172233
750	1.03e-05	37368.5	20373.5	1.83	TA2-092536	Info	TA2-092536
751	1.03e-05	363.29	200.88	1.81	TA1-057821	Info	TA1-057821
752	1.03e-05	2019.63	1201.36	1.68	TA1-198071	Info	TA1-198071
753	1.03e-05	250.6	912.69	0.27	TA2-169709	Info	TA2-169709
754	1.04e-05	349.08	1027.99	0.34	TA1-225851	Info	TA1-225851
755	1.04e-05	731.75	486.06	1.51	TA2-150421	Info	TA2-150421
756	1.04e-05	17499.3	8214.58	2.13	TA1-000639	Info	TA1-000639
757	1.04e-05	72.46	130.68	0.55	TA1-205982	Info	TA1-205982
758	1.05e-05	652.01	411.69	1.58	TA1-193237	Info	TA1-193237
759	1.05e-05	42001.3	18214.8	2.31	TA1-184528	Info	TA1-184528
760	1.05e-05	287.29	1354.39	0.21	TA1-071487	Info	TA1-071487
761	1.05e-05	956.83	352	2.72	TA2-034180	Info	TA2-034180
762	1.06e-05	43.73	314.9	0.14	TA2-211483	Info	TA2-211483
763	1.07e-05	22429.6	9195.91	2.44	TA2-018029	Info	TA2-018029
764	1.07e-05	63.02	439.87	0.14	TA2-195853	Info	TA2-195853
765	1.07e-05	302.34	473.01	0.64	TA1-102049	Info	TA1-102049
766	1.09e-05	2192.23	1117.52	1.96	TA1-228573	Info	TA1-228573
767	1.09e-05	42029	18830.7	2.23	TA1-086098	Info	TA1-086098
768	1.09e-05	1110.32	466.27	2.38	TA1-217250	Info	TA1-217250
769	1.1e-05	325.73	162.46	2	TA1-114322	Info	TA1-114322
770	1.1e-05	49.48	143.35	0.35	TA1-000275	Info	TA1-000275
771	1.1e-05	28620.2	12852.9	2.23	TA1-099547	Info	TA1-099547
772	1.1e-05	74.98	211.85	0.35	TA2-128153	Info	TA2-128153
773	1.11e-05	110.34	269.42	0.41	TA1-004521	Info	TA1-004521
774	1.11e-05	40716	18981.6	2.15	TA1-032093	Info	TA1-032093
775	1.11e-05	47.17	220.94	0.21	TA2-100972	Info	TA2-100972
776	1.11e-05	2463.19	1109.97	2.22	TA2-017122	Info	TA2-017122
777	1.12e-05	356.36	1715.02	0.21	TA2-170100	Info	TA2-170100
778	1.12e-05	57320.9	25546.2	2.24	TA1-144227	Info	TA1-144227
779	1.12e-05	528.38	1192.55	0.44	TA2-170029	Info	TA2-170029
780	1.12e-05	45384.7	21649.8	2.1	TA1-012675	Info	TA1-012675
781	1.12e-05	3670.22	2096.71	1.75	TA2-018774	Info	TA2-018774
782	1.12e-05	199.81	323.04	0.62	TA2-032078	Info	TA2-032078
783	1.12e-05	6339.91	2917.62	2.17	TA2-131878	Info	TA2-131878
784	1.13e-05	2459.59	1490.97	1.65	TA2-038483	Info	TA2-038483
785	1.14e-05	2046.94	202.48	10.11	TA1-072517	Info	TA1-072517
786	1.14e-05	269.54	472.6	0.57	TA1-133773	Info	TA1-133773
787	1.14e-05	931.66	405.73	2.3	TA2-054842	Info	TA2-054842
788	1.15e-05	368.74	726.82	0.51	TA2-065659	Info	TA2-065659
789	1.15e-05	1057.58	511.87	2.07	TA1-044224	Info	TA1-044224
790	1.15e-05	21487.8	10330.1	2.08	TA1-081909	Info	TA1-081909
791	1.15e-05	488.31	185.99	2.63	TA2-017085	Info	TA2-017085
792	1.16e-05	3119.32	1560.84	2	TA2-101558	Info	TA2-101558
793	1.16e-05	45378.1	20458	2.22	TA1-034113	Info	TA1-034113
794	1.16e-05	13617.7	5227.46	2.61	TA2-011098	Info	TA2-011098
795	1.16e-05	798.16	417.56	1.91	TA2-006656	Info	TA2-006656
796	1.17e-05	880.23	388.11	2.27	TA1-178865	Info	TA1-178865
797	1.17e-05	36.27	126.01	0.29	TA1-043865	Info	TA1-043865
798	1.17e-05	403.18	680.28	0.59	TA2-189274	Info	TA2-189274
799	1.17e-05	157.92	328.92	0.48	TA1-021292	Info	TA1-021292
800	1.17e-05	276.98	132.73	2.09	TA1-176288	Info	TA1-176288
801	1.18e-05	54615.6	23430	2.33	TA2-045117	Info	TA2-045117
802	1.18e-05	45129.7	19874	2.27	TA1-181518	Info	TA1-181518
803	1.19e-05	18.18	115.75	0.16	TA1-039543	Info	TA1-039543
804	1.19e-05	48.04	282.74	0.17	TA2-008051	Info	TA2-008051
805	1.19e-05	354.04	600.29	0.59	TA1-204233	Info	TA1-204233
806	1.2e-05	684.01	459.19	1.49	TA1-185013	Info	TA1-185013
807	1.2e-05	115.93	258.15	0.45	TA2-169571	Info	TA2-169571
808	1.2e-05	208.75	356.97	0.58	TA1-042233	Info	TA1-042233
809	1.2e-05	1226.17	3364.11	0.36	TA1-019809	Info	TA1-019809
810	1.2e-05	42178	19849.6	2.12	TA2-199112	Info	TA2-199112
811	1.21e-05	24228.2	6978.97	3.47	TA1-038970	Info	TA1-038970
812	1.21e-05	1710.51	1067.73	1.6	TA2-048687	Info	TA2-048687
813	1.21e-05	121.35	342.73	0.35	TA2-048229	Info	TA2-048229
814	1.21e-05	46132.7	21170.8	2.18	TA1-139889	Info	TA1-139889
815	1.21e-05	1380.89	805.94	1.71	TA1-096774	Info	TA1-096774
816	1.21e-05	7514.68	2784.38	2.7	TA1-067514	Info	TA1-067514
817	1.22e-05	45190.6	22721.8	1.99	TA1-106758	Info	TA1-106758
818	1.22e-05	80.39	161.47	0.5	TA1-186128	Info	TA1-186128
819	1.22e-05	560.23	1303.54	0.43	TA2-058457	Info	TA2-058457
820	1.22e-05	3248.25	1620.66	2	TA2-128610	Info	TA2-128610
821	1.22e-05	42704.3	19246.2	2.22	TA2-081854	Info	TA2-081854
822	1.23e-05	42540.6	19063.2	2.23	TA1-027690	Info	TA1-027690
823	1.23e-05	59.86	126.51	0.47	TA1-158150	Info	TA1-158150
824	1.23e-05	1447.69	903.58	1.6	TA1-039976	Info	TA1-039976
825	1.23e-05	19108.6	4208.08	4.54	TA2-101313	Info	TA2-101313
826	1.23e-05	259.2	401.05	0.65	TA1-000264	Info	TA1-000264
827	1.23e-05	3082.07	1224.44	2.52	TA1-141380	Info	TA1-141380
828	1.24e-05	6108.48	2193.82	2.78	TA1-171863	Info	TA1-171863
829	1.24e-05	2765.88	1442.94	1.92	TA2-104018	Info	TA2-104018
830	1.24e-05	153.83	793.5	0.19	TA1-016882	Info	TA1-016882
831	1.25e-05	18400.9	8045.29	2.29	TA2-037875	Info	TA2-037875
832	1.25e-05	24392.4	11428.4	2.13	TA1-016355	Info	TA1-016355
833	1.25e-05	42783.7	19105.2	2.24	DCP_1_2	Info	DCP_1_2
834	1.25e-05	74.05	282.8	0.26	TA2-107867	Info	TA2-107867
835	1.25e-05	516.72	204.93	2.52	TA2-036888	Info	TA2-036888
836	1.26e-05	173.72	295.09	0.59	TA2-148956	Info	TA2-148956
837	1.26e-05	69.75	136.92	0.51	TA2-183674	Info	TA2-183674
838	1.27e-05	50.98	122.49	0.42	TA1-213862	Info	TA1-213862
839	1.28e-05	229.84	480.46	0.48	TA1-015487	Info	TA1-015487
840	1.29e-05	174.41	420.76	0.41	TA2-209552	Info	TA2-209552
841	1.29e-05	115.11	249.74	0.46	TA1-082660	Info	TA1-082660
842	1.29e-05	22671.9	9268.42	2.45	TA1-129786	Info	TA1-129786
843	1.3e-05	15380.9	9302.73	1.65	TA1-089951	Info	TA1-089951
844	1.31e-05	1334.31	553.54	2.41	TA1-170401	Info	TA1-170401
845	1.31e-05	170.23	425.65	0.4	TA1-081819	Info	TA1-081819
846	1.31e-05	10340.5	5314.15	1.95	TA1-096726	Info	TA1-096726
847	1.32e-05	15639	8904.94	1.76	TA2-032067	Info	TA2-032067
848	1.33e-05	569.33	194.93	2.92	TA2-005699	Info	TA2-005699
849	1.34e-05	43383.6	19442.1	2.23	TA2-210950	Info	TA2-210950
850	1.34e-05	2020.92	1221.99	1.65	TA1-030897	Info	TA1-030897
851	1.34e-05	21575.8	13061.8	1.65	TA2-210356	Info	TA2-210356
852	1.35e-05	41991.9	20786.3	2.02	TA1-145650	Info	TA1-145650
853	1.36e-05	112.68	194.53	0.58	TA1-110824	Info	TA1-110824
854	1.36e-05	51451.5	22153.9	2.32	TA1-190951	Info	TA1-190951
855	1.37e-05	2729.51	225.06	12.13	TA2-124249	Info	TA2-124249
856	1.37e-05	9273.13	5329.2	1.74	TA1-079772	Info	TA1-079772
857	1.37e-05	522.51	288.98	1.81	TA2-058674	Info	TA2-058674
858	1.37e-05	153.52	305.29	0.5	TA1-199594	Info	TA1-199594
859	1.38e-05	40152.2	13229.7	3.04	TA1-154037	Info	TA1-154037
860	1.38e-05	1080.05	481.75	2.24	TA1-130248	Info	TA1-130248
861	1.38e-05	45666.8	20421.6	2.24	TA1-003784	Info	TA1-003784
862	1.4e-05	36373.6	18656.5	1.95	TA1-002367	Info	TA1-002367
863	1.4e-05	357.78	936.66	0.38	TA2-110565	Info	TA2-110565
864	1.41e-05	372.68	612.49	0.61	TA1-107455	Info	TA1-107455
865	1.42e-05	253.2	39.87	6.35	TA2-033453	Info	TA2-033453
866	1.42e-05	3557.63	2101.75	1.69	TA1-053241	Info	TA1-053241
867	1.43e-05	3830.06	1506.57	2.54	TA1-148778	Info	TA1-148778
868	1.45e-05	47669.1	23017.5	2.07	TA2-080680	Info	TA2-080680
869	1.46e-05	34284.7	19902.2	1.72	TA1-168666	Info	TA1-168666
870	1.46e-05	20950.3	11185.1	1.87	TA2-089485	Info	TA2-089485
871	1.46e-05	3753.93	1528.53	2.46	TA1-114544	Info	TA1-114544
872	1.47e-05	97.55	167.37	0.58	TA1-107138	Info	TA1-107138
873	1.47e-05	19.37	101.64	0.19	TA1-021898	Info	TA1-021898
874	1.47e-05	256.16	144.69	1.77	TA2-140288	Info	TA2-140288
875	1.47e-05	10356	4904.69	2.11	TA2-133969	Info	TA2-133969
876	1.48e-05	128.09	273.08	0.47	TA2-140344	Info	TA2-140344
877	1.49e-05	7166.28	3634.63	1.97	TA2-158371	Info	TA2-158371
878	1.5e-05	90.52	178.25	0.51	TA1-108361	Info	TA1-108361
879	1.5e-05	178.24	450.04	0.4	TA2-050347	Info	TA2-050347
880	1.51e-05	862.25	356.58	2.42	TA2-059629	Info	TA2-059629
881	1.51e-05	88.46	293.91	0.3	TA2-197772	Info	TA2-197772
882	1.51e-05	1615.63	979.29	1.65	TA1-065259	Info	TA1-065259
883	1.52e-05	895.24	512.24	1.75	TA1-008159	Info	TA1-008159
884	1.53e-05	50060.6	24451.9	2.05	TA1-239571	Info	TA1-239571
885	1.54e-05	18509.7	8579.31	2.16	TA2-006566	Info	TA2-006566
886	1.54e-05	38727.6	17832.4	2.17	TA2-003318	Info	TA2-003318
887	1.54e-05	285.1	107.97	2.64	TA2-011459	Info	TA2-011459
888	1.55e-05	43390.3	20686.7	2.1	TA1-136927	Info	TA1-136927
889	1.55e-05	421.55	193.66	2.18	TA2-039662	Info	TA2-039662
890	1.55e-05	18754	10490.7	1.79	TA2-001207	Info	TA2-001207
891	1.55e-05	9403.83	3676.47	2.56	TA2-072415	Info	TA2-072415
892	1.55e-05	9.86	108.08	0.091	TA1-003185	Info	TA1-003185
893	1.55e-05	44.73	218.77	0.2	TA2-041849	Info	TA2-041849
894	1.55e-05	4610.84	2417.33	1.91	TA1-097078	Info	TA1-097078
895	1.56e-05	466.2	270.88	1.72	TA2-180679	Info	TA2-180679
896	1.56e-05	639.88	252.53	2.53	TA1-036825	Info	TA1-036825
897	1.57e-05	511.52	224.56	2.28	TA1-130581	Info	TA1-130581
898	1.57e-05	796.4	575.82	1.38	TA1-002488	Info	TA1-002488
899	1.58e-05	1149.65	589.69	1.95	TA1-144799	Info	TA1-144799
900	1.58e-05	995.51	483.09	2.06	TA2-200751	Info	TA2-200751
901	1.59e-05	196.16	75.93	2.58	TA1-127357	Info	TA1-127357
902	1.59e-05	2079.84	1096	1.9	TA2-020628	Info	TA2-020628
903	1.59e-05	15574.5	6506.86	2.39	TA1-108348	Info	TA1-108348
904	1.59e-05	7517.02	3855.68	1.95	TA1-166220	Info	TA1-166220
905	1.59e-05	45.49	96.02	0.47	TA1-010761	Info	TA1-010761
906	1.6e-05	239.37	133.88	1.79	TA1-106770	Info	TA1-106770
907	1.6e-05	571.23	254.29	2.25	TA2-130012	Info	TA2-130012
908	1.6e-05	10361.8	3385.07	3.06	TA1-024318	Info	TA1-024318
909	1.6e-05	4576.71	1998.47	2.29	TA2-135515	Info	TA2-135515
910	1.61e-05	118.41	227.6	0.52	TA1-000564	Info	TA1-000564
911	1.61e-05	7630.46	3050.93	2.5	TA2-122009	Info	TA2-122009
912	1.62e-05	143.05	437.07	0.33	TA2-193689	Info	TA2-193689
913	1.62e-05	3271.85	1854.65	1.76	TA2-100686	Info	TA2-100686
914	1.63e-05	227.23	474.48	0.48	TA1-229123	Info	TA1-229123
915	1.63e-05	4066.53	1491.26	2.73	TA1-130034	Info	TA1-130034
916	1.63e-05	42439.2	19400.5	2.19	TA1-085783	Info	TA1-085783
917	1.64e-05	3042.5	1727.97	1.76	TA1-215849	Info	TA1-215849
918	1.68e-05	6339.9	3367	1.88	TA1-215228	Info	TA1-215228
919	1.68e-05	33.26	121.34	0.27	TA2-071782	Info	TA2-071782
920	1.68e-05	741.97	363.67	2.04	TA1-012409	Info	TA1-012409
921	1.68e-05	45900.9	20671.1	2.22	TA2-002785	Info	TA2-002785
922	1.68e-05	3696.05	1226.48	3.01	TA1-030797	Info	TA1-030797
923	1.68e-05	1306.63	799	1.64	TA1-228236	Info	TA1-228236
924	1.68e-05	108.31	436.5	0.25	TA1-161142	Info	TA1-161142
925	1.69e-05	48217.1	21996.1	2.19	TA2-084678	Info	TA2-084678
926	1.69e-05	74.12	186.6	0.4	TA2-092368	Info	TA2-092368
927	1.7e-05	748.31	209.21	3.58	TA1-009156	Info	TA1-009156
928	1.7e-05	86.08	583.38	0.15	TA2-091314	Info	TA2-091314
929	1.7e-05	28352.3	12471.6	2.27	TA2-077289	Info	TA2-077289
930	1.7e-05	1208.97	562.67	2.15	TA1-225331	Info	TA1-225331
931	1.71e-05	2437.11	1495.53	1.63	TA1-098268	Info	TA1-098268
932	1.71e-05	455.88	198.02	2.3	TA1-072202	Info	TA1-072202
933	1.71e-05	237.28	110.89	2.14	TA1-208173	Info	TA1-208173
934	1.71e-05	140.76	372.55	0.38	TA2-125006	Info	TA2-125006
935	1.71e-05	1770.05	822.46	2.15	TA2-130859	Info	TA2-130859
936	1.72e-05	139.01	246.08	0.56	TA2-122189	Info	TA2-122189
937	1.72e-05	74.29	224.75	0.33	TA1-182014	Info	TA1-182014
938	1.73e-05	28884.9	19220.8	1.5	TA2-129712	Info	TA2-129712
939	1.73e-05	193.91	978.59	0.2	TA1-195483	Info	TA1-195483
940	1.73e-05	971.32	559.37	1.74	TA1-018696	Info	TA1-018696
941	1.73e-05	11600.3	5404.13	2.15	TA1-231915	Info	TA1-231915
942	1.74e-05	1520.74	754.72	2.01	TA2-057530	Info	TA2-057530
943	1.74e-05	1545.52	757.49	2.04	TA2-158951	Info	TA2-158951
944	1.75e-05	15846.9	6304.85	2.51	TA1-171368	Info	TA1-171368
945	1.76e-05	33028.1	21058.2	1.57	TA1-182031	Info	TA1-182031
946	1.76e-05	916.21	4898.2	0.19	TA2-089487	Info	TA2-089487
947	1.76e-05	626.43	350.93	1.79	TA2-201619	Info	TA2-201619
948	1.77e-05	5158.22	2544	2.03	TA2-195929	Info	TA2-195929
949	1.78e-05	5203.04	2293.83	2.27	TA2-133435	Info	TA2-133435
950	1.79e-05	603.5	344.44	1.75	TA2-131707	Info	TA2-131707
951	1.81e-05	303.48	1432.08	0.21	TA2-047286	Info	TA2-047286
952	1.81e-05	3701.43	2486.08	1.49	TA1-118769	Info	TA1-118769
953	1.81e-05	140.93	332.09	0.42	TA2-148234	Info	TA2-148234
954	1.82e-05	197.91	525.54	0.38	TA2-186814	Info	TA2-186814
955	1.82e-05	14966.3	8534.59	1.75	TA2-010658	Info	TA2-010658
956	1.82e-05	531.43	3021.96	0.18	TA1-148572	Info	TA1-148572
957	1.82e-05	31024.1	16945	1.83	TA1-104264	Info	TA1-104264
958	1.84e-05	14175.9	7319.45	1.94	TA1-180932	Info	TA1-180932
959	1.84e-05	45040.8	21882	2.06	TA2-123174	Info	TA2-123174
960	1.86e-05	1898.79	1178.98	1.61	TA2-032528	Info	TA2-032528
961	1.86e-05	7131.18	3770.53	1.89	TA1-121895	Info	TA1-121895
962	1.87e-05	1334.98	2642.56	0.51	TA2-001870	Info	TA2-001870
963	1.87e-05	293.09	1265.12	0.23	TA2-101055	Info	TA2-101055
964	1.88e-05	3171.55	1669.03	1.9	TA1-167973	Info	TA1-167973
965	1.88e-05	75.2	278.03	0.27	TA1-073867	Info	TA1-073867
966	1.88e-05	836.48	2472.96	0.34	TA2-038352	Info	TA2-038352
967	1.88e-05	1412.33	841.57	1.68	TA1-133640	Info	TA1-133640
968	1.89e-05	641.27	398.2	1.61	TA1-098288	Info	TA1-098288
969	1.89e-05	367.26	109.13	3.37	TA1-020439	Info	TA1-020439
970	1.89e-05	47021.2	21916.5	2.15	TA1-050781	Info	TA1-050781
971	1.9e-05	18810.1	9852.24	1.91	TA2-204838	Info	TA2-204838
972	1.9e-05	41.81	197.65	0.21	TA1-081844	Info	TA1-081844
973	1.9e-05	164.23	345.68	0.48	TA1-027250	Info	TA1-027250
974	1.91e-05	8888.09	6112.14	1.45	TA2-146094	Info	TA2-146094
975	1.91e-05	113.18	399.43	0.28	TA1-067800	Info	TA1-067800
976	1.91e-05	30929	12928.7	2.39	TA2-032046	Info	TA2-032046
977	1.91e-05	217.74	366.52	0.59	TA2-029763	Info	TA2-029763
978	1.93e-05	85.92	434.05	0.2	TA2-186061	Info	TA2-186061
979	1.93e-05	451.9	296.71	1.52	TA1-213834	Info	TA1-213834
980	1.93e-05	158.9	346.02	0.46	TA1-019815	Info	TA1-019815
981	1.93e-05	384.42	201.52	1.91	TA2-101974	Info	TA2-101974
982	1.93e-05	274.86	501.96	0.55	TA1-176349	Info	TA1-176349
983	1.93e-05	42063.2	19559.7	2.15	TA2-134677	Info	TA2-134677
984	1.95e-05	779.22	523.07	1.49	TA1-137219	Info	TA1-137219
985	1.95e-05	321.37	185.94	1.73	TA1-031741	Info	TA1-031741
986	1.96e-05	151.09	1487.37	0.1	TA2-011851	Info	TA2-011851
987	1.96e-05	763.32	280.71	2.72	TA1-112937	Info	TA1-112937
988	1.97e-05	6606.14	2917.33	2.26	TA2-180409	Info	TA2-180409
989	1.98e-05	83.97	254.99	0.33	TA1-069628	Info	TA1-069628
990	1.99e-05	20418.6	9053.88	2.26	TA2-134570	Info	TA2-134570
991	2e-05	450.57	814.49	0.55	TA1-059917	Info	TA1-059917
992	2e-05	34006.2	17805.2	1.91	TA2-038036	Info	TA2-038036
993	2.01e-05	3541.58	2304.89	1.54	TA2-083731	Info	TA2-083731
994	2.01e-05	39047.1	21251.6	1.84	TA1-190217	Info	TA1-190217
995	2.02e-05	44.49	97.01	0.46	TA2-083357	Info	TA2-083357
996	2.02e-05	131.86	330.4	0.4	TA1-076611	Info	TA1-076611
997	2.03e-05	56499.2	26204.3	2.16	TA2-174326	Info	TA2-174326
998	2.03e-05	14535.1	9263.05	1.57	TA2-202691	Info	TA2-202691
999	2.03e-05	51741.4	23711.8	2.18	(+)E1A_r60_1	Info	(+)E1A_r60_1
1000	2.03e-05	48533.9	23010	2.11	TA1-210089	Info	TA1-210089
1001	2.03e-05	57788.6	25746.5	2.24	TA1-049499	Info	TA1-049499
1002	2.04e-05	855.54	2644.67	0.32	TA2-196860	Info	TA2-196860
1003	2.05e-05	33.92	236.43	0.14	TA2-204366	Info	TA2-204366
1004	2.06e-05	57.31	162.67	0.35	TA2-062793	Info	TA2-062793
1005	2.07e-05	230.87	422.82	0.55	TA2-033158	Info	TA2-033158
1006	2.07e-05	247.08	390.99	0.63	TA2-147361	Info	TA2-147361
1007	2.07e-05	48717.5	22093.1	2.21	TA2-146997	Info	TA2-146997
1008	2.08e-05	30161	10750.3	2.81	TA2-083145	Info	TA2-083145
1009	2.08e-05	1154.83	801.02	1.44	TA1-108873	Info	TA1-108873
1010	2.09e-05	618.33	284.61	2.17	TA1-133132	Info	TA1-133132
1011	2.1e-05	4643.01	2642.04	1.76	TA2-082504	Info	TA2-082504
1012	2.11e-05	62.89	127.15	0.49	TA1-181679	Info	TA1-181679
1013	2.11e-05	252.12	431.18	0.58	TA2-044157	Info	TA2-044157
1014	2.12e-05	79.88	170.87	0.47	TA1-181500	Info	TA1-181500
1015	2.12e-05	56.2	160.83	0.35	TA1-233787	Info	TA1-233787
1016	2.12e-05	52259	25165.1	2.08	TA1-023689	Info	TA1-023689
1017	2.14e-05	1153.2	195.53	5.9	TA2-155264	Info	TA2-155264
1018	2.14e-05	124.9	281.85	0.44	TA1-053314	Info	TA1-053314
1019	2.15e-05	589.44	353.46	1.67	TA1-056273	Info	TA1-056273
1020	2.15e-05	11227.9	4798.49	2.34	TA2-069582	Info	TA2-069582
1021	2.17e-05	123.93	212.22	0.58	TA1-170884	Info	TA1-170884
1022	2.18e-05	118.81	305.11	0.39	TA2-188924	Info	TA2-188924
1023	2.18e-05	1757.79	986.58	1.78	TA2-192352	Info	TA2-192352
1024	2.19e-05	372.26	853.03	0.44	TA1-055251	Info	TA1-055251
1025	2.19e-05	281.45	583.18	0.48	TA2-041113	Info	TA2-041113
1026	2.2e-05	1952.39	994.75	1.96	TA2-213580	Info	TA2-213580
1027	2.22e-05	1344.19	623.77	2.15	TA1-099702	Info	TA1-099702
1028	2.22e-05	25958.4	11718.8	2.22	TA1-216639	Info	TA1-216639
1029	2.23e-05	10355.8	3397	3.05	TA2-016136	Info	TA2-016136
1030	2.24e-05	176.11	917.72	0.19	TA1-010132	Info	TA1-010132
1031	2.24e-05	225.61	931.14	0.24	TA2-136191	Info	TA2-136191
1032	2.25e-05	96.14	527.83	0.18	TA1-154789	Info	TA1-154789
1033	2.26e-05	45544.7	25326.1	1.8	TA2-031935	Info	TA2-031935
1034	2.26e-05	607.98	209.38	2.9	TA2-028613	Info	TA2-028613
1035	2.26e-05	616.78	334.3	1.85	TA1-030989	Info	TA1-030989
1036	2.26e-05	8928.82	16441.1	0.54	TA1-208500	Info	TA1-208500
1037	2.26e-05	931.48	421.66	2.21	TA1-213149	Info	TA1-213149
1038	2.27e-05	859.52	1469.62	0.58	TA1-201084	Info	TA1-201084
1039	2.27e-05	10693.6	4691.82	2.28	TA1-121703	Info	TA1-121703
1040	2.27e-05	38657.7	17625.1	2.19	TA2-029647	Info	TA2-029647
1041	2.27e-05	84.51	202.89	0.42	TA1-093000	Info	TA1-093000
1042	2.28e-05	115.06	263.13	0.44	TA2-174287	Info	TA2-174287
1043	2.28e-05	194.98	1132.22	0.17	TA2-191370	Info	TA2-191370
1044	2.29e-05	42722.6	19606.8	2.18	TA2-138100	Info	TA2-138100
1045	2.29e-05	52.56	115.99	0.45	TA1-156392	Info	TA1-156392
1046	2.29e-05	989.42	494.88	2	TA2-205893	Info	TA2-205893
1047	2.29e-05	5081.27	2587.73	1.96	TA1-139124	Info	TA1-139124
1048	2.3e-05	8572.08	4305.1	1.99	TA2-048672	Info	TA2-048672
1049	2.31e-05	30.48	99.4	0.31	TA2-183067	Info	TA2-183067
1050	2.35e-05	48408.9	22091.1	2.19	TA2-037180	Info	TA2-037180
1051	2.36e-05	3577.12	1546.86	2.31	TA1-226493	Info	TA1-226493
1052	2.37e-05	96.89	229.56	0.42	TA1-134967	Info	TA1-134967
1053	2.37e-05	50198.1	22903.6	2.19	TA1-202135	Info	TA1-202135
1054	2.38e-05	3179.28	1682.12	1.89	TA1-132090	Info	TA1-132090
1055	2.38e-05	125.24	852.89	0.15	TA2-174007	Info	TA2-174007
1056	2.39e-05	48.75	123.14	0.4	TA2-036050	Info	TA2-036050
1057	2.4e-05	3720.49	1941.08	1.92	TA1-212147	Info	TA1-212147
1058	2.42e-05	2011.66	559.82	3.59	TA1-121874	Info	TA1-121874
1059	2.42e-05	11522.8	6309.66	1.83	TA2-044507	Info	TA2-044507
1060	2.43e-05	58.69	130.16	0.45	TA2-005477	Info	TA2-005477
1061	2.43e-05	309.95	571.3	0.54	TA2-007388	Info	TA2-007388
1062	2.43e-05	442.91	170.53	2.6	TA2-159351	Info	TA2-159351
1063	2.44e-05	29323.7	15423.7	1.9	TA1-018253	Info	TA1-018253
1064	2.44e-05	260.55	394.37	0.66	TA1-112440	Info	TA1-112440
1065	2.45e-05	33329	13212.1	2.52	TA2-102130	Info	TA2-102130
1066	2.45e-05	30076.3	15747	1.91	TA1-026379	Info	TA1-026379
1067	2.45e-05	17140.5	7063.68	2.43	TA1-156810	Info	TA1-156810
1068	2.46e-05	46829.6	21005.6	2.23	TA2-043453	Info	TA2-043453
1069	2.47e-05	4917.92	2785.07	1.77	TA2-053704	Info	TA2-053704
1070	2.47e-05	6182.95	2470.64	2.5	TA1-044255	Info	TA1-044255
1071	2.47e-05	295.8	161.22	1.83	TA1-005003	Info	TA1-005003
1072	2.48e-05	40816.2	18603.3	2.19	TA2-179228	Info	TA2-179228
1073	2.48e-05	237.33	497.63	0.48	TA2-198293	Info	TA2-198293
1074	2.49e-05	35682.8	21382.2	1.67	TA1-168667	Info	TA1-168667
1075	2.5e-05	82	165.7	0.49	TA1-197846	Info	TA1-197846
1076	2.5e-05	4469.21	2723.11	1.64	TA2-057888	Info	TA2-057888
1077	2.5e-05	6170.85	3063.58	2.01	TA2-209974	Info	TA2-209974
1078	2.5e-05	243.17	115.85	2.1	TA2-008940	Info	TA2-008940
1079	2.51e-05	19.29	119.02	0.16	TA1-241360	Info	TA1-241360
1080	2.51e-05	27883.5	14919.4	1.87	TA1-110960	Info	TA1-110960
1081	2.51e-05	3150.04	1548.26	2.03	TA1-197425	Info	TA1-197425
1082	2.52e-05	9586.96	4992.46	1.92	TA2-010255	Info	TA2-010255
1083	2.52e-05	120.25	216.83	0.55	TA1-018004	Info	TA1-018004
1084	2.53e-05	92.33	263.21	0.35	TA1-156699	Info	TA1-156699
1085	2.54e-05	5959.59	2450.15	2.43	TA1-108526	Info	TA1-108526
1086	2.55e-05	430.24	772.12	0.56	TA1-210380	Info	TA1-210380
1087	2.57e-05	355.19	1469.78	0.24	TA2-060590	Info	TA2-060590
1088	2.58e-05	8243.01	3451.88	2.39	TA2-123997	Info	TA2-123997
1089	2.59e-05	285.9	485.63	0.59	TA2-110466	Info	TA2-110466
1090	2.59e-05	9.4	161.4	0.058	TA1-060983	Info	TA1-060983
1091	2.6e-05	313.43	574.95	0.55	TA2-021164	Info	TA2-021164
1092	2.62e-05	286.08	150.08	1.91	TA2-178048	Info	TA2-178048
1093	2.63e-05	724.03	291.57	2.48	TA1-078122	Info	TA1-078122
1094	2.64e-05	487.29	287	1.7	TA2-092837	Info	TA2-092837
1095	2.64e-05	89.9	551.27	0.16	TA1-105914	Info	TA1-105914
1096	2.64e-05	86.59	164.18	0.53	TA1-187914	Info	TA1-187914
1097	2.65e-05	72.24	347.01	0.21	TA2-210537	Info	TA2-210537
1098	2.65e-05	174.74	316.14	0.55	TA1-174114	Info	TA1-174114
1099	2.67e-05	1234.02	529.71	2.33	TA1-232836	Info	TA1-232836
1100	2.67e-05	491.27	281.8	1.74	TA1-008839	Info	TA1-008839
1101	2.67e-05	45747.6	21478.4	2.13	TA2-047283	Info	TA2-047283
1102	2.67e-05	63.06	118.53	0.53	TA2-191451	Info	TA2-191451
1103	2.69e-05	196.89	365.59	0.54	TA2-181246	Info	TA2-181246
1104	2.7e-05	555.31	235.06	2.36	TA2-196516	Info	TA2-196516
1105	2.7e-05	48078	21790	2.21	TA2-156673	Info	TA2-156673
1106	2.7e-05	1648.22	733.59	2.25	TA1-099139	Info	TA1-099139
1107	2.71e-05	148.37	260.44	0.57	TA2-181861	Info	TA2-181861
1108	2.71e-05	6389.25	3158.16	2.02	TA1-146494	Info	TA1-146494
1109	2.71e-05	10243.3	4421.87	2.32	TA1-047208	Info	TA1-047208
1110	2.72e-05	1324.35	569.52	2.33	TA2-019704	Info	TA2-019704
1111	2.73e-05	47789.5	23012.9	2.08	TA1-010251	Info	TA1-010251
1112	2.74e-05	3674.26	1964.9	1.87	TA2-038619	Info	TA2-038619
1113	2.74e-05	10623.6	4779.18	2.22	TA1-230368	Info	TA1-230368
1114	2.75e-05	112.48	376.36	0.3	TA1-017888	Info	TA1-017888
1115	2.76e-05	1118.4	440.61	2.54	TA1-170504	Info	TA1-170504
1116	2.76e-05	1648.32	635.01	2.6	TA2-129780	Info	TA2-129780
1117	2.76e-05	714.45	412.08	1.73	TA2-024607	Info	TA2-024607
1118	2.76e-05	51.36	111.22	0.46	TA1-095633	Info	TA1-095633
1119	2.78e-05	17167.7	9211.55	1.86	TA1-163447	Info	TA1-163447
1120	2.78e-05	184.92	277.34	0.67	TA1-149100	Info	TA1-149100
1121	2.78e-05	4758.52	3205.22	1.48	TA2-093732	Info	TA2-093732
1122	2.79e-05	53265.3	24273.1	2.19	TA2-185690	Info	TA2-185690
1123	2.79e-05	9393.2	5991.61	1.57	TA2-156616	Info	TA2-156616
1124	2.79e-05	2978.25	1815.36	1.64	TA2-038589	Info	TA2-038589
1125	2.8e-05	48601.9	22367.6	2.17	TA1-049856	Info	TA1-049856
1126	2.8e-05	451.09	993.7	0.45	TA2-038888	Info	TA2-038888
1127	2.8e-05	3830.96	1925.42	1.99	TA1-049440	Info	TA1-049440
1128	2.81e-05	486.76	2932.63	0.17	TA1-099030	Info	TA1-099030
1129	2.81e-05	40.67	111.21	0.37	TA1-080130	Info	TA1-080130
1130	2.82e-05	180.67	488.39	0.37	TA1-083801	Info	TA1-083801
1131	2.82e-05	169.61	93.25	1.82	TA2-052732	Info	TA2-052732
1132	2.84e-05	47904.6	21010.1	2.28	TA2-162107	Info	TA2-162107
1133	2.84e-05	511.42	969.68	0.53	TA1-035393	Info	TA1-035393
1134	2.84e-05	287.79	202.42	1.42	TA1-011395	Info	TA1-011395
1135	2.84e-05	4839.82	2023.22	2.39	TA1-128626	Info	TA1-128626
1136	2.85e-05	680.36	341.64	1.99	TA1-172613	Info	TA1-172613
1137	2.86e-05	432.06	254.05	1.7	TA2-174127	Info	TA2-174127
1138	2.86e-05	9890.12	4393.03	2.25	TA1-151898	Info	TA1-151898
1139	2.88e-05	64.47	134.25	0.48	TA1-169506	Info	TA1-169506
1140	2.88e-05	12	86.8	0.14	TA1-171656	Info	TA1-171656
1141	2.89e-05	147.71	257.98	0.57	TA2-047811	Info	TA2-047811
1142	2.91e-05	1370.46	1854.75	0.74	TA2-173999	Info	TA2-173999
1143	2.91e-05	15297.5	9314.57	1.64	TA1-201764	Info	TA1-201764
1144	2.92e-05	390.61	224.75	1.74	TA1-156932	Info	TA1-156932
1145	2.92e-05	571.24	1029.5	0.55	TA1-063742	Info	TA1-063742
1146	2.93e-05	1326.68	722.9	1.84	TA1-043380	Info	TA1-043380
1147	2.93e-05	769.62	580.8	1.33	TA2-001489	Info	TA2-001489
1148	2.93e-05	90.12	162.98	0.55	TA2-112181	Info	TA2-112181
1149	2.93e-05	1542.78	677.4	2.28	TA2-139305	Info	TA2-139305
1150	2.94e-05	109.28	203.79	0.54	TA2-177609	Info	TA2-177609
1151	2.94e-05	1611.68	10114.9	0.16	TA2-174674	Info	TA2-174674
1152	2.95e-05	32910	17544.2	1.88	TA1-156024	Info	TA1-156024
1153	2.97e-05	2299.3	1080.89	2.13	TA2-184087	Info	TA2-184087
1154	2.97e-05	54.73	296.88	0.18	TA2-060208	Info	TA2-060208
1155	2.98e-05	56957.4	27478.5	2.07	TA2-111649	Info	TA2-111649
1156	2.98e-05	15658	8071.08	1.94	TA1-191205	Info	TA1-191205
1157	2.98e-05	169.7	346.57	0.49	TA1-002169	Info	TA1-002169
1158	2.98e-05	47616.1	21945	2.17	TA1-124859	Info	TA1-124859
1159	3e-05	35.49	274.55	0.13	TA1-011262	Info	TA1-011262
1160	3e-05	625.57	1102.95	0.57	TA1-033011	Info	TA1-033011
1161	3.01e-05	1039.67	484.28	2.15	TA2-104460	Info	TA2-104460
1162	3.03e-05	1332.5	589.81	2.26	TA2-088864	Info	TA2-088864
1163	3.04e-05	201.87	115.32	1.75	TA2-049041	Info	TA2-049041
1164	3.05e-05	483	255.22	1.89	TA2-040971	Info	TA2-040971
1165	3.05e-05	70.19	210.01	0.33	TA2-135600	Info	TA2-135600
1166	3.06e-05	3992.07	2106.69	1.89	TA2-132240	Info	TA2-132240
1167	3.07e-05	621.21	350.08	1.77	TA2-196125	Info	TA2-196125
1168	3.07e-05	145.02	307.93	0.47	TA2-025213	Info	TA2-025213
1169	3.08e-05	30688	15409.2	1.99	TA2-051067	Info	TA2-051067
1170	3.08e-05	49.77	94.8	0.52	TA1-085271	Info	TA1-085271
1171	3.08e-05	366.78	131.19	2.8	TA1-010459	Info	TA1-010459
1172	3.09e-05	258.05	85.34	3.02	TA1-106008	Info	TA1-106008
1173	3.09e-05	5744.54	2517.79	2.28	TA1-223429	Info	TA1-223429
1174	3.1e-05	10246.2	4725.34	2.17	TA1-173806	Info	TA1-173806
1175	3.12e-05	57734.1	26966	2.14	TA1-031253	Info	TA1-031253
1176	3.13e-05	26.64	129.98	0.2	TA2-030351	Info	TA2-030351
1177	3.14e-05	33639.9	17381.9	1.94	TA1-130077	Info	TA1-130077
1178	3.15e-05	1129.01	536.87	2.1	TA2-208517	Info	TA2-208517
1179	3.15e-05	70.21	262.1	0.27	TA1-206919	Info	TA1-206919
1180	3.16e-05	331.15	584.34	0.57	TA1-186676	Info	TA1-186676
1181	3.16e-05	768.16	434.54	1.77	TA1-240141	Info	TA1-240141
1182	3.16e-05	146.2	83.72	1.75	TA2-051310	Info	TA2-051310
1183	3.16e-05	162.67	444.7	0.37	TA2-129053	Info	TA2-129053
1184	3.17e-05	258.51	1122.49	0.23	TA1-123240	Info	TA1-123240
1185	3.17e-05	21604.1	10444.4	2.07	TA1-068996	Info	TA1-068996
1186	3.17e-05	54829.7	25488	2.15	TA1-029446	Info	TA1-029446
1187	3.18e-05	6140.78	3587.88	1.71	TA1-175193	Info	TA1-175193
1188	3.19e-05	132.95	348.74	0.38	TA2-114060	Info	TA2-114060
1189	3.2e-05	14.32	97.92	0.15	TA2-078553	Info	TA2-078553
1190	3.2e-05	3501.76	18784.1	0.19	TA1-108698	Info	TA1-108698
1191	3.21e-05	234.93	702.02	0.33	TA2-143068	Info	TA2-143068
1192	3.22e-05	51290.7	16971.9	3.02	TA2-165263	Info	TA2-165263
1193	3.24e-05	481.24	1302.07	0.37	TA2-001657	Info	TA2-001657
1194	3.24e-05	279.96	139.2	2.01	TA1-091930	Info	TA1-091930
1195	3.25e-05	1017.5	520.09	1.96	TA1-211911	Info	TA1-211911
1196	3.26e-05	17146.2	8036.87	2.13	TA1-069925	Info	TA1-069925
1197	3.26e-05	378.31	644.09	0.59	TA1-086856	Info	TA1-086856
1198	3.28e-05	1254.06	274.52	4.57	TA1-096384	Info	TA1-096384
1199	3.28e-05	16447.3	6807.36	2.42	TA2-131256	Info	TA2-131256
1200	3.29e-05	282.45	604.84	0.47	TA1-023266	Info	TA1-023266
1201	3.29e-05	5480.79	2479.53	2.21	TA1-144433	Info	TA1-144433
1202	3.29e-05	43786	19689.9	2.22	TA1-179032	Info	TA1-179032
1203	3.32e-05	46982.3	23450.3	2	TA1-226618	Info	TA1-226618
1204	3.33e-05	3010.9	1462.97	2.06	TA2-129149	Info	TA2-129149
1205	3.33e-05	38210.2	22001.1	1.74	TA2-096351	Info	TA2-096351
1206	3.33e-05	642.16	262.13	2.45	TA1-190025	Info	TA1-190025
1207	3.34e-05	482.68	161.85	2.98	TA1-236549	Info	TA1-236549
1208	3.35e-05	618.61	369.44	1.67	TA2-023812	Info	TA2-023812
1209	3.36e-05	326.81	546.77	0.6	TA1-010560	Info	TA1-010560
1210	3.36e-05	52980.1	23579	2.25	TA1-167663	Info	TA1-167663
1211	3.38e-05	22579.5	12891.1	1.75	TA1-106542	Info	TA1-106542
1212	3.38e-05	72.03	215.63	0.33	TA2-002262	Info	TA2-002262
1213	3.38e-05	1298.92	426.74	3.04	TA1-015279	Info	TA1-015279
1214	3.39e-05	1664.01	665.87	2.5	TA1-166372	Info	TA1-166372
1215	3.39e-05	8568.5	4009.31	2.14	TA2-037589	Info	TA2-037589
1216	3.4e-05	28819.3	14603.2	1.97	TA1-022591	Info	TA1-022591
1217	3.41e-05	14494.8	5676.03	2.55	TA2-033390	Info	TA2-033390
1218	3.42e-05	23994.1	11575.8	2.07	TA1-147489	Info	TA1-147489
1219	3.44e-05	55130.4	27431.3	2.01	TA2-044730	Info	TA2-044730
1220	3.44e-05	475.13	937.63	0.51	TA1-157128	Info	TA1-157128
1221	3.44e-05	269.67	527.35	0.51	TA1-234748	Info	TA1-234748
1222	3.45e-05	159.09	305.74	0.52	TA2-134083	Info	TA2-134083
1223	3.45e-05	42871.4	20764.9	2.06	TA1-026681	Info	TA1-026681
1224	3.45e-05	11235.7	5597.61	2.01	TA2-113128	Info	TA2-113128
1225	3.45e-05	2377.6	1357.58	1.75	TA1-161195	Info	TA1-161195
1226	3.46e-05	52333.9	24138.8	2.17	TA1-059639	Info	TA1-059639
1227	3.46e-05	1590.84	3919.94	0.41	TA1-058194	Info	TA1-058194
1228	3.46e-05	275.25	144.97	1.9	TA1-184983	Info	TA1-184983
1229	3.48e-05	11741.8	3267.63	3.59	TA2-168801	Info	TA2-168801
1230	3.49e-05	641.46	228.08	2.81	TA1-098457	Info	TA1-098457
1231	3.5e-05	52810.7	26611	1.98	TA1-052407	Info	TA1-052407
1232	3.53e-05	349.56	153.9	2.27	TA1-159455	Info	TA1-159455
1233	3.53e-05	50856.2	24781.2	2.05	TA1-084941	Info	TA1-084941
1234	3.53e-05	130.85	481.31	0.27	TA2-188627	Info	TA2-188627
1235	3.53e-05	288.9	110.02	2.63	TA1-239465	Info	TA1-239465
1236	3.54e-05	287.34	424.19	0.68	TA1-018020	Info	TA1-018020
1237	3.54e-05	496.54	264.97	1.87	TA1-037430	Info	TA1-037430
[truncated: 3,764 more rows]

## Sheet: D4_FinalDEgenes-expression
Table 2. Normalized Log-Transformed Gene Expressions for Significant Genes (Original and Repeat D4 exposures)
[truncated: 27 more rows]
[truncated: 47 more columns]

[truncated: 2 more sheets: D14, Residue]
