# Supplementary material for: Predicting chemical bioavailability using microarray gene expression data and regression modeling: A tale of three explosive compounds
Source: BMC Genomics. 2016 Mar 8;17:205. doi: 10.1186/s12864-016-2541-5 (PMC4784335; doi:10.1186/s12864-016-2541-5)
Supplement: Additional file 4: — Identified DE genes and other selected predictor genes, measured tissue residue of HMX, and the performance of 18 regression models using only DE genes as predictors for the 4-, 14- and 28-day exposures. (XLSX 51 kb) [file 12864_2016_2541_MOESM4_ESM.xlsx]

## Sheet: 4D
HELP
Contents
Description of the problem
Genes which are differentially expressed among classes
View expression of significant genes
View clustered heatmap of significant genes
View dynamic parallel coordinate plot of significant genes
Filtering parameters
Description of the problem:
Number of classes: 6
Number of genes that passed filtering criteria: 15744
Type of univariate test used: F-test
Class variable : 4D-C				SC and BC combined into 0ppm
Multivariate Permutations test was computed based on 10000 random permutations
Confidence level of false discovery rate assessment: 80 %
Maximum allowed proportion of false-positive genes: 0.1
Genes which are differentially expressed among classes:
Number of significant genes by controlling the proportion of false positive genes: 2
Table 1 - Sorted by p-value of the univariate test.
Class 1: 0ppm; Class 2: 128ppm; Class 3: 16ppm; Class 4: 32ppm; Class 5: 64ppm; Class 6: 8ppm.
With probability of 80% the first 2 genes contain no more than 10% of false discoveries.
The 'Pairwise significant' column shows pairs of classes with significantly different gene expression at alpha = 0.01 . Class labels in a pair are ordered (ascending) by their averaged gene expression.
	Parametric p-value	Geom mean of intensities in class 1	Geom mean of intensities in class 2	Geom mean of intensities in class 3	Geom mean of intensities in class 4	Geom mean of intensities in class 5	Geom mean of intensities in class 6	UniqueID	Symbol	Pairwise significant
1	1.3e-06	2.72	0.9	0.76	1.69	1.95	1.19	TA2-136102	TA2-136102	(2, 1), (3, 1), (6, 1), (2, 4), (2, 5), (3, 4), (3, 5)
2	1.18e-05	13.04	50.14	69.19	28.91	41.73	43.83	TA2-199521	TA2-199521	(1, 2), (1, 3), (1, 4), (1, 5), (1, 6)
View expression of significant genes
View clustered heatmap of significant genes
View dynamic parallel coordinate plot of significant genes
Filtering parameters:
R version 2.13.2 (2011-09-30)
Name of the project file: EW-HMX-Project3.xls
Time of the analysis: Mon Dec 17 14:59:30 2012
BRB-ArrayTools Version: 4.2.1 - Stable Release (January 2012)
Spot Filters:
Threshold the intensity at the minumum value if the intensity is below the minimum value: 10
Average the replicate spots within an array: OFF
Normalization: OFF
Exclude a gene under any of the following conditions:
Percent of data missing or filtered out exceeds 50 %
Gene Subsets: OFF

## Sheet: 14D
HELP
Contents
Description of the problem
Genes which are differentially expressed among classes
View expression of significant genes
View clustered heatmap of significant genes
View dynamic parallel coordinate plot of significant genes
Filtering parameters
Description of the problem:
Number of classes: 6
Number of genes that passed filtering criteria: 15744
Type of univariate test used: F-test
Class variable : 14D-C				SC and BC combined into 0ppm
Multivariate Permutations test was computed based on 10000 random permutations
Confidence level of false discovery rate assessment: 80 %
Maximum allowed proportion of false-positive genes: 0.1
Genes which are differentially expressed among classes:
Number of significant genes by controlling the proportion of false positive genes: 2
Table 1 - Sorted by p-value of the univariate test.
Class 1: 0ppm; Class 2: 128ppm; Class 3: 16ppm; Class 4: 32ppm; Class 5: 64ppm; Class 6: 8ppm.
With probability of 80% the first 2 genes contain no more than 10% of false discoveries.
The 'Pairwise significant' column shows pairs of classes with significantly different gene expression at alpha = 0.01 . Class labels in a pair are ordered (ascending) by their averaged gene expression.
	Parametric p-value	Geom mean of intensities in class 1	Geom mean of intensities in class 2	Geom mean of intensities in class 3	Geom mean of intensities in class 4	Geom mean of intensities in class 5	Geom mean of intensities in class 6	UniqueID	Symbol	Pairwise significant
1	4.1e-06	5.02	2.02	2.02	2.14	2.38	2.22	TA1-171375	TA1-171375	(2, 1), (3, 1), (4, 1), (5, 1), (6, 1)
2	1.9e-05	7.83	3.47	3.25	3.6	3.87	3.52	TA1-014952	TA1-014952	(2, 1), (3, 1), (4, 1), (5, 1), (6, 1)
View expression of significant genes
View clustered heatmap of significant genes
View dynamic parallel coordinate plot of significant genes
Filtering parameters:
R version 2.13.2 (2011-09-30)
Name of the project file: EW-HMX-Project3.xls
Time of the analysis: Thu Aug 02 14:17:37 2012
BRB-ArrayTools Version: 4.2.1 - Stable Release (January 2012)
Spot Filters:
Threshold the intensity at the minumum value if the intensity is below the minimum value: 10
Average the replicate spots within an array: OFF
Normalization: OFF
Exclude a gene under any of the following conditions:
Percent of data missing or filtered out exceeds 50 %
Gene Subsets: OFF

## Sheet: 28D
HELP
Contents
Description of the problem
Genes which are differentially expressed among classes
View expression of significant genes
View clustered heatmap of significant genes
View dynamic parallel coordinate plot of significant genes
Filtering parameters
Description of the problem:
Number of classes: 6
Number of genes that passed filtering criteria: 15744
Type of univariate test used: F-test
Class variable : 28D-C				SC and BC combined into 0ppm
Multivariate Permutations test was computed based on 10000 random permutations
Confidence level of false discovery rate assessment: 80 %
Maximum allowed proportion of false-positive genes: 0.1
Genes which are differentially expressed among classes:
Number of significant genes by controlling the proportion of false positive genes: 6
Table 1 - Sorted by p-value of the univariate test.
Class 1: 0ppm; Class 2: 128ppm; Class 3: 16ppm; Class 4: 32ppm; Class 5: 64ppm; Class 6: 8ppm.
With probability of 80% the first 6 genes contain no more than 10% of false discoveries.
The 'Pairwise significant' column shows pairs of classes with significantly different gene expression at alpha = 0.01 . Class labels in a pair are ordered (ascending) by their averaged gene expression.
	Parametric p-value	Geom mean of intensities in class 1	Geom mean of intensities in class 2	Geom mean of intensities in class 3	Geom mean of intensities in class 4	Geom mean of intensities in class 5	Geom mean of intensities in class 6	UniqueID	Symbol	Pairwise significant
1	5e-06	8.28	23.04	12.1	16.52	13.71	12.21	TA2-105930	TA2-105930	(1, 2), (1, 4), (1, 5), (3, 2), (5, 2), (6, 2)
2	1.05e-05	2.39	8.67	4.1	6.97	7.43	4.37	TA2-023786	TA2-023786	(1, 2), (1, 4), (1, 5), (3, 2)
3	1.16e-05	27.68	0.91	23.8	8.32	2.08	26.48	TA1-161768	TA1-161768	(2, 1), (5, 1), (2, 3), (2, 4), (2, 6), (5, 3), (5, 6)
4	1.26e-05	0.9	1.91	1.12	1.45	1.43	1.52	TA1-026420	TA1-026420	(1, 2), (1, 4), (1, 5), (1, 6), (3, 2)
5	1.45e-05	5.41	14.3	7.64	9.89	7.69	7.3	TA2-009819	TA2-009819	(1, 2), (1, 4), (3, 2), (5, 2), (6, 2)
6	1.67e-05	0.77	2.06	0.65	1.14	1.29	0.92	TA2-167546	TA2-167546	(1, 2), (1, 5), (3, 2), (4, 2), (6, 2), (3, 4), (3, 5)
View expression of significant genes
View clustered heatmap of significant genes
View dynamic parallel coordinate plot of significant genes
Filtering parameters:
R version 2.13.2 (2011-09-30)
Name of the project file: EW-HMX-Project3.xls
Time of the analysis: Mon Dec 17 14:21:48 2012
BRB-ArrayTools Version: 4.2.1 - Stable Release (January 2012)
Spot Filters:
Threshold the intensity at the minumum value if the intensity is below the minimum value: 10
Average the replicate spots within an array: OFF
Normalization: OFF
Exclude a gene under any of the following conditions:
Percent of data missing or filtered out exceeds 50 %
Gene Subsets: OFF

## Sheet: T0
HELP
Contents
Description of the problem
Genes which are differentially expressed among classes
View expression of significant genes
View clustered heatmap of significant genes
View dynamic parallel coordinate plot of significant genes
Filtering parameters
Description of the problem:
Number of classes: 3
Number of genes that passed filtering criteria: 15744
Type of univariate test used: F-test
Class variable : T0
Multivariate Permutations test was computed based on 10000 random permutations
Confidence level of false discovery rate assessment: 80 %
Maximum allowed proportion of false-positive genes: 0.1
Genes which are differentially expressed among classes:
Number of significant genes by controlling the proportion of false positive genes: 7
Table 1 - Sorted by p-value of the univariate test.
Class 1: 14D; Class 2: 28D; Class 3: 4D.
With probability of 80% the first 7 genes contain no more than 10% of false discoveries.
The 'Pairwise significant' column shows pairs of classes with significantly different gene expression at alpha = 0.01 . Class labels in a pair are ordered (ascending) by their averaged gene expression.
	Parametric p-value	Geom mean of intensities in class 1	Geom mean of intensities in class 2	Geom mean of intensities in class 3	UniqueID	Symbol	Pairwise significant
1	1.3e-06	2.81	30.06	1.51	TA2-040077	TA2-040077	(1, 2), (3, 2)
2	1.5e-06	1.24	2.25	0.74	TA2-003938	TA2-003938	(1, 2), (3, 1), (3, 2)
3	3.5e-06	4.07	1.22	0.96	TA2-124910	TA2-124910	(2, 1), (3, 1)
4	3.7e-06	2.85	27.58	1.9	TA1-236535	TA1-236535	(1, 2), (3, 2)
5	4.1e-06	0.28	0.19	0.16	TA2-143365	TA2-143365	(2, 1), (3, 1)
6	1.04e-05	0.092	0.11	0.53	TA2-135639	TA2-135639	(1, 3), (2, 3)
7	1.67e-05	0.67	1.28	0.49	TA2-022195	TA2-022195	(1, 2), (3, 2)
View expression of significant genes
View clustered heatmap of significant genes
View dynamic parallel coordinate plot of significant genes
Filtering parameters:
R version 2.13.2 (2011-09-30)
Name of the project file: EW-HMX-Project.xls
Time of the analysis: Mon Dec 17 17:00:04 2012
BRB-ArrayTools Version: 4.2.1 - Stable Release (January 2012)
Spot Filters: OFF
Average the replicate spots within an array: OFF
Normalization: OFF
Exclude a gene under any of the following conditions:
Percent of data missing or filtered out exceeds 50 %
Gene Subsets: OFF

## Sheet: Predictor genes
	Summary of selected predictor genes (note: genes are color-coded)							Most correlated genes with correlation coefficient (r>0.6) between gene expression and tissue residue
	Exposure	DE genes	Positively correlated	Reversely correlated	Total number of predictor genes			4-day exposure			14-day exposure			28-day exposure
	4-day	TA2-136102	TA2-077346	TA1-195020	6			ProbeId	Coefficient		ProbeId	Cofficient		ProbeID	Coefficient	5
		TA2-199521	TA2-196567	TA2-200103			top	TA2-077346	0.631262	top	TA2-124310	0.686279	top	TA1-060058	0.687386	0
	14-day	TA1-171375	TA2-124310	TA1-163789	6			TA2-196567	0.620667		TA1-177447	0.629547		TA1-039573	0.679121	0
		TA1-014952	TA1-177447	TA2-188924				TA1-031482	0.614978		TA1-154957	0.62683		TA2-167546	0.67413	1
	28-day	TA2-105930	TA1-060058	TA1-080829	10			TA1-144534	0.606437		TA1-007089	0.624231		TA2-188185	0.658813	0
		TA2-023786	TA1-039573	TA2-097389				TA2-100113	0.6021		TA2-098852	0.617655		TA2-105930	0.645778	1
		TA1-161768						TA1-135151	0.60021		TA2-023993	0.609983		TA1-181712	0.639329	0
		TA1-026420						TA1-134346	-0.603746		TA1-191266	0.60338		TA1-026420	0.638028	1
		TA2-009819						TA2-078734	-0.603984		TA2-148234	-0.604793		TA1-124129	0.63752	0
		TA2-167546						TA2-067840	-0.605629		TA1-139296	-0.608841		TA1-011347	0.63528	0
			Total number of predictor genes (all)		22			TA2-150916	-0.609033		TA2-072156	-0.612377		TA1-178534	0.635194	0
								TA1-037373	-0.612313		TA1-163789	-0.620375		TA1-181209	0.634859	0
		No gene appears twice in all four gene sets.						TA1-086864	-0.612746	bottom	TA2-188924	-0.63677		TA1-173323	0.626473	0
		Group	Description					TA2-136898	-0.613182					TA1-151998	0.62598	0
		T0	DE genes between three Day 0 samplings					TA1-095362	-0.617416					TA2-061255	0.625672	0
		4D	predictor genes for 4-day exposure					TA2-209040	-0.630141					TA2-060050	0.625664	0
		14D	predictor genes for 14-day expsoure					TA1-024536	-0.6372					TA2-040531	0.623017	0
		28D	predictor genes for 28-day exposure					TA1-143597	-0.654279					TA1-040879	0.616227	0
								TA1-085805	-0.660672					TA1-163436	0.6143	0
				duplicate if 0;				TA2-007771	-0.666083					TA2-063774	0.613584	0
		DE genes	Group	non-redundant if 1				TA1-195020	-0.675803					TA1-105817	0.610144	0
		TA1-014952	14D	1			bottom	TA2-200103	-0.682258					TA1-001919	0.609645	0
		TA1-026420	28D	1										TA1-015334	0.607035	0
		TA1-039573	28D	1										TA2-009819	0.603308	1
		TA1-060058	28D	1										TA2-157570	0.601905	0
		TA1-080829	28D	1										TA2-082661	0.601119	0
		TA1-161768	28D	1										TA2-001641	-0.610012	0
		TA1-163789	14D	1										TA1-080829	-0.614129	0
		TA1-171375	14D	1										TA2-097389	-0.640304	0
		TA1-177447	14D	1									bottom	TA1-161768	-0.738032	1
		TA1-195020	4D	1
		TA1-236535	T0	1
		TA2-003938	T0	1
		TA2-009819	28D	1
		TA2-022195	T0	1
		TA2-023786	28D	1
		TA2-040077	T0	1
		TA2-077346	4D	1
		TA2-097389	28D	1
		TA2-105930	28D	1
		TA2-124310	14D	1
		TA2-124910	T0	1
		TA2-135639	T0	1
		TA2-136102	4D	1
		TA2-143365	T0	1
		TA2-167546	28D	1
		TA2-188924	14D	1
		TA2-196567	4D	1
		TA2-199521	4D	1
		TA2-200103	4D	1
				29

## Sheet: Residue
	Measured tissue residue results						Measured tissue residue results
	Samples having gene expressed data						Samples having no gene expressed data
	SampleID	Residue HMX (µg/g)	Exposure	Treatment	Replicate		SampleID	Residue HMX (µg/g)	Exposure	Treatment	Replicate
	14D 128ppm-1	33.3185	14 day	128 mg/kg	1		14D 128ppm-2	33.0267	14 day	128 mg/kg	2
	14D 128ppm-10	33.9809	14 day	128 mg/kg	10		14D 128ppm-3	34.7145	14 day	128 mg/kg	3
	14D 128ppm-4	36.1153	14 day	128 mg/kg	4		14D 128ppm-6	30.4107	14 day	128 mg/kg	6
	14D 128ppm-5	33.2964	14 day	128 mg/kg	5		14D 128ppm-8	37.598	14 day	128 mg/kg	8
	14D 128ppm-7	37.7816	14 day	128 mg/kg	7		14D 128ppm-9	32.1399	14 day	128 mg/kg	9
	14D 16ppm-1	6.61094	14 day	16 mg/kg	1		14D 16ppm-3	9.8569	14 day	16 mg/kg	3
	14D 16ppm-10	7.38116	14 day	16 mg/kg	10		14D 16ppm-5	10.2262	14 day	16 mg/kg	5
	14D 16ppm-2	7.52486	14 day	16 mg/kg	2		14D 16ppm-6	9.95976	14 day	16 mg/kg	6
	14D 16ppm-4	7.18592	14 day	16 mg/kg	4		14D 16ppm-7	8.49495	14 day	16 mg/kg	7
	14D 16ppm-9	5.38912	14 day	16 mg/kg	9		14D 16ppm-8	8.38198	14 day	16 mg/kg	8
	14D 32ppm-1	12.4673	14 day	32 mg/kg	1		14D 32ppm-10	13.0966	14 day	32 mg/kg	10
	14D 32ppm-3	11.5892	14 day	32 mg/kg	3		14D 32ppm-2	13.7945	14 day	32 mg/kg	2
	14D 32ppm-4	9.85745	14 day	32 mg/kg	4		14D 32ppm-7	13.341	14 day	32 mg/kg	7
	14D 32ppm-5	14.4225	14 day	32 mg/kg	5		14D 32ppm-8	12.531	14 day	32 mg/kg	8
	14D 32ppm-6	15.0317	14 day	32 mg/kg	6		14D 32ppm-9	13.7103	14 day	32 mg/kg	9
	14D 64ppm-3	30.4009	14 day	64 mg/kg	3		14D 64ppm-1	23.882	14 day	64 mg/kg	1
	14D 64ppm-4	27.9247	14 day	64 mg/kg	4		14D 64ppm-10	24.3681	14 day	64 mg/kg	10
	14D 64ppm-6	24.0586	14 day	64 mg/kg	6		14D 64ppm-2	27.829	14 day	64 mg/kg	2
	14D 64ppm-7	29.8905	14 day	64 mg/kg	7		14D 64ppm-5	29.734	14 day	64 mg/kg	5
	14D 64ppm-8	28.6245	14 day	64 mg/kg	8		14D 64ppm-9	25.3184	14 day	64 mg/kg	9
	14D 8ppm-1	2.66048	14 day	8 mg/kg	1		14D 8ppm-2	4.17756	14 day	8 mg/kg	2
	14D 8ppm-10	2.7353	14 day	8 mg/kg	10		14D 8ppm-5	4.94563	14 day	8 mg/kg	5
	14D 8ppm-3	3.87661	14 day	8 mg/kg	3		14D 8ppm-6	4.76074	14 day	8 mg/kg	6
	14D 8ppm-4	3.24344	14 day	8 mg/kg	4		14D 8ppm-8	4.19512	14 day	8 mg/kg	8
	14D 8ppm-7	4.04941	14 day	8 mg/kg	7		14D 8ppm-9	3.31729	14 day	8 mg/kg	9
	14D C-2	0	14 day	Blank control	2		14D C-1	0.0720203	14 day	Blank control	1
	14D C-5	0	14 day	Blank control	5		14D C-10	0.115782	14 day	Blank control	10
	14D C-6	0.427841	14 day	Blank control	6		14D C-3	0	14 day	Blank control	3
	14D C-7	0	14 day	Blank control	7		14D C-4	0.213444	14 day	Blank control	4
	14D C-9	0.41518	14 day	Blank control	9		14D C-8	0.201336	14 day	Blank control	8
	14D SC-10	0.306753	14 day	Solvent control	10		14D SC-1	0.237252	14 day	Solvent control	1
	14D SC-2	0.0975008	14 day	Solvent control	2		14D SC-3	1.33761	14 day	Solvent control	3
	14D SC-4	0	14 day	Solvent control	4		14D SC-5	0.107943	14 day	Solvent control	5
	14D SC-8	0.242131	14 day	Solvent control	8		14D SC-6	0.0202472	14 day	Solvent control	6
	14D SC-9	0.209504	14 day	Solvent control	9		14D SC-7	0.317198	14 day	Solvent control	7
	28D 128ppm-1	53.8555	28 day	128 mg/kg	1		28D 128ppm-10	52.827	28 day	128 mg/kg	10
	28D 128ppm-2	49.0761	28 day	128 mg/kg	2		28D 128ppm-6	56.9375	28 day	128 mg/kg	6
	28D 128ppm-3	43.7541	28 day	128 mg/kg	3		28D 128ppm-7	54.0908	28 day	128 mg/kg	7
	28D 128ppm-4	55.4512	28 day	128 mg/kg	4		28D 128ppm-8	53.6107	28 day	128 mg/kg	8
	28D 128ppm-5	49.1537	28 day	128 mg/kg	5		28D 128ppm-9	47.7721	28 day	128 mg/kg	9
	28D 16ppm-1	10.9035	28 day	16 mg/kg	1		28D 16ppm-10	7.0396	28 day	16 mg/kg	10
	28D 16ppm-2	14.4693	28 day	16 mg/kg	2		28D 16ppm-6	7.9062	28 day	16 mg/kg	6
	28D 16ppm-3	13.3142	28 day	16 mg/kg	3		28D 16ppm-7	10.9893	28 day	16 mg/kg	7
	28D 16ppm-4	10.5128	28 day	16 mg/kg	4		28D 16ppm-8	8.74307	28 day	16 mg/kg	8
	28D 16ppm-5	10.5551	28 day	16 mg/kg	5		28D 16ppm-9	7.21421	28 day	16 mg/kg	9
	28D 32ppm-1	19.9464	28 day	32 mg/kg	1		28D 32ppm-10	18.0969	28 day	32 mg/kg	10
	28D 32ppm-2	19.4499	28 day	32 mg/kg	2		28D 32ppm-6	14.4015	28 day	32 mg/kg	6
	28D 32ppm-3	16.5916	28 day	32 mg/kg	3		28D 32ppm-7	18.4128	28 day	32 mg/kg	7
	28D 32ppm-4	13.6276	28 day	32 mg/kg	4		28D 32ppm-8	19.6007	28 day	32 mg/kg	8
	28D 32ppm-5	19.1876	28 day	32 mg/kg	5		28D 32ppm-9	17.2355	28 day	32 mg/kg	9
	28D 64ppm-1	25.5875	28 day	64 mg/kg	1		28D 64ppm-10	21.8409	28 day	64 mg/kg	10
	28D 64ppm-2	27.252	28 day	64 mg/kg	2		28D 64ppm-6	30.8817	28 day	64 mg/kg	6
	28D 64ppm-3	29.8276	28 day	64 mg/kg	3		28D 64ppm-7	28.2288	28 day	64 mg/kg	7
	28D 64ppm-4	26.2338	28 day	64 mg/kg	4		28D 64ppm-8	31.7156	28 day	64 mg/kg	8
	28D 64ppm-5	26.9774	28 day	64 mg/kg	5		28D 64ppm-9	26.8035	28 day	64 mg/kg	9
	28D 8ppm-1	4.7843	28 day	8 mg/kg	1		28D 8ppm-10	6.3706	28 day	8 mg/kg	10
	28D 8ppm-2	6.37019	28 day	8 mg/kg	2		28D 8ppm-6	9.52742	28 day	8 mg/kg	6
	28D 8ppm-3	4.40239	28 day	8 mg/kg	3		28D 8ppm-7	5.01064	28 day	8 mg/kg	7
	28D 8ppm-4	5.83701	28 day	8 mg/kg	4		28D 8ppm-8	8.59961	28 day	8 mg/kg	8
	28D 8ppm-5	7.35738	28 day	8 mg/kg	5		28D 8ppm-9	7.26411	28 day	8 mg/kg	9
	28D C-1	0.92358	28 day	Blank control	1		28D C-10	0.354033	28 day	Blank control	10
	28D C-2	0.388082	28 day	Blank control	2		28D C-6	0.638327	28 day	Blank control	6
	28D C-3	0.898289	28 day	Blank control	3		28D C-7	1.27011	28 day	Blank control	7
	28D C-4	0.173874	28 day	Blank control	4		28D C-8	0.590242	28 day	Blank control	8
	28D C-5	0.623493	28 day	Blank control	5		28D C-9	0.347696	28 day	Blank control	9
	28D SC-1	0.568857	28 day	Solvent control	1		28D SC-10	0.63893	28 day	Solvent control	10
	28D SC-2	0.358138	28 day	Solvent control	2		28D SC-6	0.367953	28 day	Solvent control	6
	28D SC-3	0	28 day	Solvent control	3		28D SC-7	0.637262	28 day	Solvent control	7
	28D SC-4	1.14394	28 day	Solvent control	4		28D SC-8	0.767505	28 day	Solvent control	8
	28D SC-5	0.148104	28 day	Solvent control	5		28D SC-9	0	28 day	Solvent control	9
	4D 128ppm-10	30.834	4 day	128 mg/kg	10		4D 128ppm-1	27.0672	4 day	128 mg/kg	1
	4D 128ppm-6	30.0336	4 day	128 mg/kg	6		4D 128ppm-2	35.3458	4 day	128 mg/kg	2
	4D 128ppm-7	29.039	4 day	128 mg/kg	7		4D 128ppm-3	33.3894	4 day	128 mg/kg	3
	4D 128ppm-8	41.1851	4 day	128 mg/kg	8		4D 128ppm-4	33.4996	4 day	128 mg/kg	4
	4D 128ppm-9	24.7934	4 day	128 mg/kg	9		4D 128ppm-5	32.897	4 day	128 mg/kg	5
	4D 16ppm-2	6.87632	4 day	16 mg/kg	2		4D 16ppm-1	6.1625	4 day	16 mg/kg	1
	4D 16ppm-5	8.16101	4 day	16 mg/kg	5		4D 16ppm-10	7.62894	4 day	16 mg/kg	10
	4D 16ppm-6	7.73833	4 day	16 mg/kg	6		4D 16ppm-3	7.93201	4 day	16 mg/kg	3
	4D 16ppm-7	7.71894	4 day	16 mg/kg	7		4D 16ppm-4	7.1727	4 day	16 mg/kg	4
	4D 16ppm-8	5.366	4 day	16 mg/kg	8		4D 16ppm-9	6.21123	4 day	16 mg/kg	9
	4D 32ppm-1	8.94793	4 day	32 mg/kg	1		4D 32ppm-10	12.8189	4 day	32 mg/kg	10
	4D 32ppm-2	11.2492	4 day	32 mg/kg	2		4D 32ppm-4	10.6716	4 day	32 mg/kg	4
	4D 32ppm-3	12.5988	4 day	32 mg/kg	3		4D 32ppm-6	10.8628	4 day	32 mg/kg	6
	4D 32ppm-5	12.1638	4 day	32 mg/kg	5		4D 32ppm-7	16.1659	4 day	32 mg/kg	7
	4D 32ppm-8	16.3916	4 day	32 mg/kg	8		4D 32ppm-9	14.3939	4 day	32 mg/kg	9
	4D 64ppm-10	23.6546	4 day	64 mg/kg	10		4D 64ppm-1	20.98	4 day	64 mg/kg	1
	4D 64ppm-2	21.1321	4 day	64 mg/kg	2		4D 64ppm-5	18.8648	4 day	64 mg/kg	5
	4D 64ppm-3	25.6765	4 day	64 mg/kg	3		4D 64ppm-7	19.0954	4 day	64 mg/kg	7
	4D 64ppm-4	21.7831	4 day	64 mg/kg	4		4D 64ppm-8	18.6733	4 day	64 mg/kg	8
	4D 64ppm-6	20.9546	4 day	64 mg/kg	6		4D 64ppm-9	22.8021	4 day	64 mg/kg	9
	4D 8ppm-10	3.54327	4 day	8 mg/kg	10		4D 8ppm-1	4.2301	4 day	8 mg/kg	1
	4D 8ppm-3	2.92301	4 day	8 mg/kg	3		4D 8ppm-2	1.73039	4 day	8 mg/kg	2
	4D 8ppm-4	3.15584	4 day	8 mg/kg	4		4D 8ppm-6	2.84179	4 day	8 mg/kg	6
	4D 8ppm-5	3.90172	4 day	8 mg/kg	5		4D 8ppm-7	3.79914	4 day	8 mg/kg	7
	4D 8ppm-8	4.01865	4 day	8 mg/kg	8		4D 8ppm-9	2.17082	4 day	8 mg/kg	9
	4D C-10	0	4 day	Blank control	10		4D C-1	0.672649	4 day	Blank control	1
	4D C-3	0.125015	4 day	Blank control	3		4D C-2	0	4 day	Blank control	2
	4D C-4	0.151886	4 day	Blank control	4		4D C-6	0.210927	4 day	Blank control	6
	4D C-5	0.317836	4 day	Blank control	5		4D C-8	0.0117097	4 day	Blank control	8
	4D C-7	0	4 day	Blank control	7		4D C-9	0.224485	4 day	Blank control	9
	4D SC-1	0.672649	4 day	Solvent control	1		4D SC-3	0	4 day	Solvent control	3
	4D SC-10	0.224485	4 day	Solvent control	10		4D SC-4	0	4 day	Solvent control	4
	4D SC-2	0	4 day	Solvent control	2		4D SC-5	0	4 day	Solvent control	5
	4D SC-6	0.210927	4 day	Solvent control	6		4D SC-8	0	4 day	Solvent control	8
	4D SC-7	0.0117097	4 day	Solvent control	7		4D SC-9	0	4 day	Solvent control	9
	14D T0-1	0.836035	14 day	T0	1
	14D T0-3	0.0138094	14 day	T0	3
	14D T0-4	0	14 day	T0	4
	14D T0-5	0.221626	14 day	T0	5
	14D T0-6	0.224717	14 day	T0	6
	28D T0-1	0.135265	28 day	T0	1
	28D T0-2	0.0545901	28 day	T0	2
	28D T0-3	0.0218512	28 day	T0	3
	28D T0-4	0	28 day	T0	4
	28D T0-5	0.460422	28 day	T0	5
	4D T0-2	0	4 day	T0	2
	4D T0-3	0.112575	4 day	T0	3
	4D T0-4	0.126443	4 day	T0	4
	4D T0-5	0.301187	4 day	T0	5
	4D T0-6	0.161051	4 day	T0	6

## Sheet: Performance
Performance of 18 different regression methods using only statistically derived differentially expressed genes as predictors
		R_squared (Mean)			R_squared (Standard Deviation)
	Regression Model	D4	D14	D28	D4	D14	D28
Linear
	Multi-linear	0.446751	0.517604	0.499784	0.161337	0.144945	0.145333
	Robust Linear	0.48961	0.491228	0.711929	0.140951	0.0790591	0.0857969
	Ridge Linear	0.486989	0.519932	0.7239	0.140958	0.0773523	0.0638031
	Lasso Linear	0.483961	0.53126	0.715217	0.134229	0.0894915	0.0811447
	Elastic Net	0.492161	0.531711	0.737727	0.140925	0.0854736	0.0595432
	SVM Regression Linear	0.50204	0.552105	0.740391	0.153187	0.0843117	0.0820067
Non-linear
	Stepwise Regression	0.489261	0.521866	0.736129	0.140202	0.0862503	0.0946797
	2-degree Polynomial Ridge	0.509755	0.494913	0.708084	0.139945	0.0788004	0.0959166
	Exponetial Ridge	0.520832	0.518497	0.724394	0.15173	0.065611	0.0818965
	Gaussian Kernel Ridge	0.443496	0.483163	0.583236	0.161667	0.11811	0.152391
	SVM Regression 2-degree Polynomial	0.508692	0.542648	0.745006	0.148178	0.0626836	0.0923332
	SVM Regression Kernel	0.545942	0.554546	0.695902	0.124208	0.0927811	0.108291
	SVM Regressioin Sigmoid Kernel	0.479855	0.505627	0.600165	0.0725855	0.132906	0.125907
	Nadaraya-Watson Regression	0.480737	0.538459	0.721596	0.149962	0.0752802	0.108045
	Inverse Regression	0	0	0	0	0	0
	Loglog Regression	0	0	0	0	0	0
	Regression Tree	0.521657	0.497261	0.646859	0.128711	0.135743	0.136989
	Random Forest	0.441238	0.45408	0.613543	0.139246	0.163792	0.134267
	Notes:
	D4 = 4-day exposure; D14 = 14-day exposure; D28 = 28-day exposure
	Yellow highlighted = results of the best performing models for the three datasets
