# Supplementary material for: Predicting chemical bioavailability using microarray gene expression data and regression modeling: A tale of three explosive compounds
Source: BMC Genomics. 2016 Mar 8;17:205. doi: 10.1186/s12864-016-2541-5 (PMC4784335; doi:10.1186/s12864-016-2541-5)
Supplement: Additional file 5: — Functional annotation of 110 identified predictor genes for TNT, RDX and HMX residues using Blast2GO.(XLSX 29 kb) [file 12864_2016_2541_MOESM5_ESM.xlsx]

## Sheet: Annotation
Annotation of Predictor Genes using Blast2GO with default threshold settings (BlastX Expect value ≤ 1.0E-3) and an E-value Hit filter of 1.0E-6													Predictor Genes Identified in the Present Study							Predictor Genes Identified in Previous Study
Category	Probe Name	Target Sequence Description	Seq. Length	#Hits	min. eValue	mean Similarity	#GOs	GOs	Enzyme Codes	InterProScan	Annotated			TNT (59)		RDX (29)		HMX (22)		TNT_LASSO	3		RDX_HOPACH	2
HMX4D	TA1-195020	---NA---	138	0			0	-					4D	TA1-010907	4D	TA1-003863	4D	TA2-136102		TA1-011325	0		TA1-149667	0
HMX4D	TA2-077346	xylose isomerase	473	20	7.66289e-12	0.6715	6	F:metal ion binding; P:D-xylose metabolic process; F:xylose isomerase activity; P:pentose-phosphate shunt; P:fructose metabolic process; P:mannose metabolic process	EC:5.3.1.5		A			TA1-017730		TA1-025218		TA2-199521		TA1-019914	0		TA2-058009	0
HMX4D	TA2-136102	cornifelin homolog a	287	18	9.80735e-09	0.517778	0	-						TA1-024169		TA1-038730		TA2-077346		TA1-022273	0		TA2-134512	0
HMX4D	TA2-196567	---NA---	545	0			0	-						TA1-032316		TA1-039965		TA2-196567		TA1-048554	0		TA2-167807	0
HMX4D	TA2-199521	---NA---	350	0			0	-						TA1-033852		TA1-075160		TA1-195020		TA1-053819	0		TA1-215461	0
HMX4D	TA2-200103	---NA---	101	0			0	-						TA1-038479		TA1-101100		TA2-200103		TA1-059599	0		TA1-099490	0
HMX14D	TA1-014952	---NA---	133	0			0	-						TA1-051657		TA1-103466	14D	TA1-171375		TA1-082130	0		TA2-051630	0
HMX14D	TA1-163789	---NA---	142	0			0	-						TA1-058331		TA1-115997		TA1-014952		TA1-086892	0		TA1-113395	0
HMX14D	TA1-171375	---NA---	126	0			0	-						TA1-063163		TA1-190211		TA2-124310		TA1-094629	0		TA2-055248	0
HMX14D	TA1-177447	phosphoserine aminotransferase	170	20	5.85475e-16	0.8125	7	F:pyridoxal phosphate binding; F:O-phospho-L-serine:2-oxoglutarate aminotransferase activity; C:plastid; P:L-serine biosynthetic process; P:pyridoxine biosynthetic process; P:glycine metabolic process; P:threonine metabolic process	EC:2.6.1.52		A			TA1-067770		TA1-202773		TA1-177447		TA1-095858	0		TA2-197772	0
HMX14D	TA2-124310	---NA---	121	0			0	-						TA1-074364		TA1-234270		TA1-163789		TA1-098972	0		TA2-124905	0
HMX14D	TA2-188924	---NA---	60	0			0	-						TA1-075073		TA2-019229		TA2-188924		TA1-100698	0		TA1-058331	0
HMX28D	TA1-026420	nap homolog 2	156	9	1.2397e-09	0.708889	0	-		IPR012577; G3DSA:3.30.70.900 (GENE3D), PTHR21017 (PANTHER)				TA1-088096		TA2-024792	28D	TA2-105930		TA1-118468	0		TA2-130522	0
HMX28D	TA1-039573	transitional endoplasmic reticulum partial	16397	20	1.75887e-61	0.948	26	P:ER-associated protein catabolic process; F:receptor binding; P:activation of cysteine-type endopeptidase activity involved in apoptotic process; C:microsome; F:polyubiquitin binding; P:cell division; P:double-strand break repair; C:nucleolus; C:cytosol; P:positive regulation of proteasomal ubiquitin-dependent protein catabolic process; F:protein domain specific binding; P:protein ubiquitination…	EC:3.6.1.3		A			TA1-108701		TA2-026607		TA2-023786		TA1-126665	1		TA1-053314	0
HMX28D	TA1-060058	four and a half lim domains	238	20	1.34598e-36	0.9015	4	F:sequence-specific DNA binding transcription factor activity; F:zinc ion binding; C:transcription factor complex;	-		A			TA1-116596		TA2-031252		TA1-161768		TA1-131169	0		TA1-233321	0
HMX28D	TA1-080829	cytochrome c oxidase subunit i	189	20	6.12815e-26	0.967	10	P:aerobic respiration; C:mitochondrial inner membrane; F:electron carrier activity; F:heme binding; C:integral to membrane; F:cytochrome-c oxidase activity; P:electron transport; P:mitochondrial electron transport, cytochrome c to oxygen; P:proton transport; C:respiratory chain complex IV	EC:1.9.3.1		A			TA1-121431		TA2-042421		TA1-026420		TA1-144534	1		TA2-018017	0
HMX28D	TA1-161768	---NA---	315	0			0	-						TA1-122844		TA2-053037		TA2-009819		TA1-145408	0		TA2-031252	1
HMX28D	TA2-009819	aldolase	117	20	1.68709e-15	0.9655	8	P:glycolysis; F:fructose-bisphosphate aldolase activity; P:fructose metabolic process; P:mannose metabolic process; P:inositol metabolic process; P:gluconeogenesis; P:pentose-phosphate shunt; P:carbon utilization	EC:4.1.2.13		A			TA1-126665		TA2-053809		TA2-167546		TA1-190795	0		TA1-129649	0
HMX28D	TA2-023786	---NA---	515	0			0	-						TA1-126711		TA2-088772		TA1-060058		TA1-208940	0		TA2-180958	0
HMX28D	TA2-097389	---NA---	131	0			0	-						TA1-137247		TA2-090633		TA1-039573		TA2-030572	0		TA1-084735	0
HMX28D	TA2-105930	---NA---	274	0			0	-						TA1-144534		TA2-125659		TA1-080829		TA2-058110	1		TA2-006823	0
HMX28D	TA2-167546	---NA---	155	0			0	-						TA1-147145		TA2-177304		TA2-097389		TA2-091957	0		TA2-103803	0
Category	Probe Name	Target Sequence Description	Seq. Length	#Hits	min. eValue	mean Similarity	#GOs	GOs	Enzyme Codes	InterProScan	Annotated			TA1-158916		TA2-178236				TA2-092830	0		TA2-067432	0
TNT4D	TA1-010907	---NA---	124	0			0	-						TA1-165296		TA2-187561				TA2-095186	0		TA2-122279	0
TNT4D	TA1-017730	short-chain dehydrogenase reductase sdr	307	20	2.20888e-09	0.621	3	F:oxidoreductase activity; P:metabolic process; F:nucleotide binding	-	IPR002347; IPR016040; PTHR24322 (PANTHER), PTHR24322:SF76 (PANTHER), SSF51735 (SUPERFAMILY)	A			TA1-166986		TA2-191129				TA2-108467	0		TA2-202612	0
TNT4D	TA1-024169	---NA---	517	0			0	-						TA1-179073		TA2-197036				TA2-154278	0		TA1-034042	0
TNT4D	TA1-032316	cyclin-dependent kinase 1-like isoform 3	129	20	1.29901e-15	0.8865	65	P:protein complex assembly; P:MyD88-independent toll-like receptor signaling pathway; P:ventricular cardiac muscle cell development; P:toll-like receptor 3 signaling pathway; P:axon guidance; P:cell division; P:toll-like receptor 4 signaling pathway; P:response to amine stimulus; P:Toll signaling pathway; C:midbody; P:activation of MAPKK activity; P:positive regulation of meiosis; F:RNA polymeras…	EC:2.7.11.23; EC:2.7.11.22	IPR000719; IPR008271; IPR011009; G3DSA:1.10.510.10 (GENE3D), PTHR24056 (PANTHER), PTHR24056:SF123 (PANTHER)	A			TA1-179589	14D	TA1-003668				TA2-156504	0		TA2-048997	0
TNT4D	TA1-033852	---NA---	60	0			0	-						TA1-183464		TA2-144941				TA2-164381	0		TA1-124927	0
TNT4D	TA1-038479	brichos domain protein	278	12	2.85547e-08	0.520833	1	C:integral to membrane						TA1-187403		TA2-031206				TA2-188381	0		TA1-175625	0
TNT4D	TA1-051657	phosphoenolpyruvate carboxykinase	212	20	6.63336e-22	0.833	7	C:cytoplasm; P:gluconeogenesis; F:GTP binding; F:kinase activity; P:phosphorylation; F:phosphoenolpyruvate carboxykinase (GTP) activity; P:tricarboxylic acid cycle	EC:4.1.1.32		A			TA1-188767						TA2-206312	0		TA2-075017	0
TNT4D	TA1-058331	titin	486	20	1.45196e-24	0.532	13	F:alpha-actinin binding; P:skeletal myofibril assembly; F:protein kinase activity; P:sarcomere organization; P:muscle contraction; P:response to stimulus; C:I band; P:cardiac muscle tissue development; P:protein phosphorylation; P:regulation of catalytic activity; P:regulation of cellular process; C:intracellular organelle part; C:nucleus	-		A			TA1-202343						TA2-210587	0		TA1-111897	0
TNT4D	TA1-063163	dna-binding nuclear protein p8	115	20	3.46424e-09	0.831	2	P:response to oxidative stress; F:DNA binding	-		A			TA1-203980									TA1-101100	1
TNT4D	TA1-067770	---NA---	550	0			0	-						TA1-204236									TA1-063930	0
TNT4D	TA1-074364	brichos domain protein	294	20	4.7181e-09	0.5295	1	C:integral to membrane						TA1-216046		Color coding scheme
TNT4D	TA1-075073	---NA---	553	0			0	-						TA1-221676			overlapping predictor genes between present and previous studies.
TNT4D	TA1-088096	histidine ammonia	104	1	3.53665e-12	0.97	4	C:cytoplasm; P:histidine catabolic process; P:biosynthetic process; F:histidine ammonia-lyase activity	EC:4.3.1.3		A			TA2-001261			Final DE genes identified from HMX datasets
TNT4D	TA1-108701	---NA---	97	0			0	-						TA2-019470			The top two genes positively correlated with HMX residues in earthworm tissues
TNT4D	TA1-116596	glyoxylate reductase	145	2	6.13905e-05	0.67	9	F:cofactor binding; F:binding; P:metabolic process; F:catalytic activity; F:oxidoreductase activity, acting on the CH-OH group of donors, NAD or NADP as acceptor; F:NAD binding; F:glyoxylate reductase activity; P:oxidation-reduction process; F:oxidoreductase activity						TA2-047290			The bottom two genes that most negatively correlated with HMX residues in earthworm tissues
TNT4D	TA1-121431	---NA---	178	0			0	-						TA2-058110
TNT4D	TA1-122844	nadh-ubiquinone oxidoreductase 49 kda	109	16	5.38335e-10	0.88	8	F:NAD binding; P:photosynthesis, light reaction; F:quinone binding; F:NADH dehydrogenase (ubiquinone) activity; P:mitochondrial electron transport, NADH to ubiquinone; P:ubiquinone biosynthetic process; P:sodium ion transport; P:proton transport	EC:1.6.5.3		A			TA2-058573			Predictor genes for 4-day exposure
TNT4D	TA1-126665	coiled-coil domain-containing protein 47	224	20	2.1612e-10	0.6695	7	P:embryo development; C:microsome; P:calcium ion homeostasis; F:calcium ion binding; P:post-embryonic development; P:ER overload response; C:endoplasmic reticulum	-		A			TA2-063893			Predictor genes for 14-day exposure
TNT4D	TA1-126711	---NA---	588	0			0	-						TA2-065306			Predictor genes for 28-day exposure
TNT4D	TA1-137247	l-xylulose reductase	454	8	1.41358e-19	0.71125	2	F:catalytic activity; P:metabolic process	-		A			TA2-077368
TNT4D	TA1-144534	---NA---	871	0			0	-						TA2-083920
TNT4D	TA1-147145	---NA---	121	0			0	-						TA2-090435
TNT4D	TA1-158916	metallothionein-2	479	15	3.0819e-25	0.756667	2	F:metal ion binding; C:cytoplasm	-		A			TA2-110863
TNT4D	TA1-165296	glyoxylate reductase hydroxypyruvate reductase	142	20	5.01378e-18	0.87	10	F:glycerate dehydrogenase activity; P:oxidation-reduction process; F:hydroxypyruvate reductase activity; F:NAD binding; F:glyoxylate reductase (NADP) activity; P:glycine metabolic process; P:L-serine metabolic process; P:threonine metabolic process; P:glyoxylate metabolic process; P:pyruvate metabolic process	EC:1.1.1.29; EC:1.1.1.81; EC:1.1.1.79		A			TA2-129791
TNT4D	TA1-166986	ubiquitin carboxyl-terminal hydrolase 28	546	20	9.9611e-15	0.5025	6	F:cysteine-type peptidase activity; P:cellular protein metabolic process; C:nuclear lumen; P:regulation of cellular process; P:response to DNA damage stimulus; P:proteolysis	-		A			TA2-130431
TNT4D	TA1-179073	cysteine-rich motor neuron 1	847	12	3.94044e-45	0.528333	2	P:negative regulation of catalytic activity; F:serine-type endopeptidase inhibitor activity	-		A			TA2-130692
TNT4D	TA1-179589	26s proteasome non-atpase regulatory subunit 11	440	20	4.3186e-25	0.907	7	C:microtubule associated complex; F:binding; F:endopeptidase activity; P:negative regulation of ubiquitin-protein ligase activity involved in mitotic cell cycle; P:positive regulation of ubiquitin-protein ligase activity involved in mitotic cell cycle; P:anaphase-promoting complex-dependent proteasomal ubiquitin-dependent protein catabolic process; C:proteasome regulatory particle, lid subcomplex	-		A			TA2-158669
TNT4D	TA1-183464	---NA---	166	0			0	-						TA2-173593
TNT4D	TA1-187403	---NA---	100	0			0	-						TA2-201948
TNT4D	TA1-188767	n-myc downstream regulated	165	1	0.00013095	0.82	0	-						TA2-202797
TNT4D	TA1-202343	metallothionein-2	465	15	2.65478e-25	0.756	2	F:metal ion binding; C:cytoplasm	-		A		14D	TA2-011430
TNT4D	TA1-203980	---NA---	96	0			0	-						TA1-003891
TNT4D	TA1-204236	---NA---	93	0			0	-						TA2-085812
TNT4D	TA1-216046	---NA---	100	0			0	-						TA1-010312
TNT4D	TA1-221676	lpd-8 protein	378	20	1.45116e-37	0.7975	7	P:iron-sulfur cluster assembly; F:iron ion binding; F:protein binding; F:4 iron, 4 sulfur cluster binding; C:nucleus; C:cytosol; C:mitochondrion	-		A			TA2-178657
TNT4D	TA2-001261	---NA---	131	0			0	-						TA1-125867
TNT4D	TA2-019470	---NA---	166	0			0	-
TNT4D	TA2-047290	---NA---	99	0			0	-
TNT4D	TA2-058110	heterogeneous nuclear ribonucleoprotein	897	20	2.11912e-53	0.7155	9	F:telomeric DNA binding; C:cytosol; F:mRNA binding; C:nucleolus; P:nucleocytoplasmic transport; P:RNA splicing; P:mRNA stabilization; P:nuclear-transcribed mRNA catabolic process, exonucleolytic; C:ribonucleoprotein complex	-		A
TNT4D	TA2-058573	splicing arginine serine-rich 3	520	20	8.72984e-27	0.8075	10	P:insulin receptor signaling pathway; F:RNA binding; P:termination of RNA polymerase II transcription; F:zinc ion binding; F:phospholipase binding; C:nuclear speck; P:mRNA 3'-end processing; F:nucleotide binding; P:nuclear mRNA splicing, via spliceosome; P:mRNA export from nucleus	-		A
TNT4D	TA2-063893	kinesin family member 17	103	20	6.63508e-13	0.97	11	C:cytoplasm; P:microtubule-based movement; F:protein binding; P:vesicle-mediated transport; F:ATP binding; P:metabolic process; C:kinesin complex; F:microtubule motor activity; P:protein complex localization; P:protein transport; C:microtubule	-		A
TNT4D	TA2-065306	---NA---	188	0			0	-
TNT4D	TA2-077368	---NA---	119	0			0	-
TNT4D	TA2-083920	clathrin heavy chain	102	20	1.08659e-10	0.8995	18	C:T-tubule; F:peptide binding; F:heat shock protein binding; C:clathrin coat of coated pit; C:mitochondrion; C:clathrin coat of trans-Golgi network vesicle; P:post-Golgi vesicle-mediated transport; P:receptor internalization; F:ankyrin binding; F:protein C-terminus binding; C:membrane fraction; C:melanosome; P:transferrin transport; P:mitosis; P:Golgi organization; C:spindle; P:intracellular prot…	-		A
TNT4D	TA2-090435	---NA---	113	0			0	-
TNT4D	TA2-110863	serine arginine-rich splicing factor 1-like	439	20	1.18029e-28	0.7355	4	F:RNA binding; P:embryo development ending in birth or egg hatching; P:RNA splicing; F:protein binding	-		A
TNT4D	TA2-129791	---NA---	68	0			0	-
TNT4D	TA2-130431	phosphoenolpyruvate partial	111	20	1.09807e-09	0.83	7	C:cytoplasm; P:gluconeogenesis; F:GTP binding; F:kinase activity; P:phosphorylation; F:phosphoenolpyruvate carboxykinase (GTP) activity; P:tricarboxylic acid cycle	EC:4.1.1.32		A
TNT4D	TA2-130692	---NA---	69	0			0	-
TNT4D	TA2-158669	---NA---	85	0			0	-
TNT4D	TA2-173593	---NA---	94	0			0	-
TNT4D	TA2-201948	splicing factor 3b subunit 2-like	130	20	3.23789e-06	0.694	12	F:nucleic acid binding; P:mRNA processing; C:nucleus; C:spliceosomal complex; C:U12-type spliceosomal complex; P:RNA splicing; C:catalytic step 2 spliceosome; P:interspecies interaction between organisms; C:nucleoplasm; P:nuclear mRNA splicing, via spliceosome; F:protein binding; P:gene expression
TNT4D	TA2-202797	---NA---	382	0			0	-
TNT14D	TA1-003891	carbonyl reductase	343	18	3.57375e-17	0.627778	6	P:vitamin K metabolic process; P:drug metabolic process; F:carbonyl reductase (NADPH) activity; F:protein binding; P:leukotriene metabolic process; P:prostaglandin metabolic process	EC:1.1.1.184		A
TNT14D	TA1-010312	---NA---	184	0			0	-
TNT14D	TA1-125867	---NA---	290	0			0	-
TNT14D	TA2-011430	---NA---	499	0			0	-
TNT14D	TA2-085812	---NA---	287	0			0	-
TNT14D	TA2-178657	---NA---	421	0			0	-
Category	Probe Name	Target Sequence Description	Seq. Length	#Hits	min. eValue	mean Similarity	#GOs	GOs	Enzyme Codes	InterProScan	Annotated
RDX4D	TA1-003863	mitochondrial ribosomal protein s11	544	20	1.51816e-41	0.7575	3	C:cytoplasmic part; C:intracellular organelle; C:ribonucleoprotein complex	-		A
RDX4D	TA1-025218	adenylate cyclase	340	13	6.18113e-06	0.735385	2	P:cAMP biosynthetic process; F:adenylate cyclase activity
RDX4D	TA1-038730	---NA---	93	0			0	-
RDX4D	TA1-039965	---NA---	103	0			0	-
RDX4D	TA1-075160	---NA---	177	0			0	-
RDX4D	TA1-101100	---NA---	80	0			0	-
RDX4D	TA1-103466	---NA---	554	0			0	-
RDX4D	TA1-115997	epididymal secretory protein e1 precursor	401	20	2.15809e-11	0.693	3	F:molecular_function; P:biological_process; C:cellular_component
RDX4D	TA1-190211	diamine acetyltransferase 2-like	220	20	1.67647e-11	0.7685	2	F:N-acetyltransferase activity; P:acyl-carrier-protein biosynthetic process	-		A
RDX4D	TA1-202773	---NA---	280	0			0	-
RDX4D	TA1-234270	---NA---	201	0			0	-
RDX4D	TA2-019229	---NA---	198	0			0	-
RDX4D	TA2-024792	---NA---	91	0			0	-
RDX4D	TA2-026607	adp-ribosylation factor-like protein 8a	505	20	4.91769e-74	0.9305	15	C:lysosomal membrane; P:small GTPase mediated signal transduction; C:midbody; P:chromosome segregation; C:late endosome membrane; P:cell division; F:GDP binding; P:GTP catabolic process; F:alpha-tubulin binding; P:mitosis; F:GTPase activity; F:beta-tubulin binding; C:spindle midzone; F:GTP binding; C:tubulin complex	-		A
RDX4D	TA2-031252	---NA---	116	0			0	-
RDX4D	TA2-042421	---NA---	96	0			0	-
RDX4D	TA2-053037	---NA---	90	0			0	-
RDX4D	TA2-053809	cyclophilin a	644	20	3.67325e-57	0.8495	10	F:RNA binding; P:protein peptidyl-prolyl isomerization; P:protein folding; P:regulation of transcription, DNA-dependent; F:peptidyl-prolyl cis-trans isomerase activity; F:protein binding; F:nucleotide binding; P:nuclear mRNA splicing, via spliceosome; C:catalytic step 2 spliceosome; F:cyclosporin A binding	EC:5.2.1.8		A
RDX4D	TA2-088772	peptidyl-prolyl cis-trans isomerase	467	20	4.32975e-18	0.84	3	P:protein folding; P:protein peptidyl-prolyl isomerization; F:peptidyl-prolyl cis-trans isomerase activity	EC:5.2.1.8		A
RDX4D	TA2-090633	---NA---	181	0			0	-
RDX4D	TA2-125659	---NA---	106	0			0	-
RDX4D	TA2-177304	exosome complex exonuclease rrp44-like	185	20	3.58457e-16	0.785	3	F:exoribonuclease II activity; F:RNA binding; P:regulation of RNA metabolic process	EC:3.1.13.1		A
RDX4D	TA2-178236	camp responsive element binding 2	548	20	9.56353e-08	0.777	3	P:transcription, DNA-dependent; F:DNA binding; P:signal transduction	-		A
RDX4D	TA2-187561	---NA---	100	0			0	-
RDX4D	TA2-191129	14-3-3 zeta	153	20	5.35353e-15	0.937	2	C:cytoplasm; F:protein domain specific binding	-		A
RDX4D	TA2-197036	---NA---	106	0			0	-
RDX14D	TA1-003668	protein disulfide-isomerase a3 precursor	484	20	2.7287e-60	0.7545	20	P:glycerol ether metabolic process; F:phospholipase C activity; P:positive regulation of apoptotic process; P:protein N-linked glycosylation via asparagine; P:protein folding; P:protein import into nucleus; P:cell redox homeostasis; F:electron carrier activity; P:post-translational protein modification; F:cysteine-type endopeptidase activity; C:endoplasmic reticulum lumen; F:protein binding; P:si…	EC:3.4.22.0		A
RDX14D	TA2-031206	---NA---	99	0			0	-
RDX14D	TA2-144941	---NA---	141	0			0	-
